# Supplementary material for: Dynamic changes in chromatin accessibility reveal the role of NF-Y targeting AURKB in mediating cell cycle during asynchronous oogenesis in the Chinese Alligator (Alligator sinensis)
Source: Front Zool. 2026 Apr 29;23:24. doi: 10.1186/s12983-026-00611-8 (PMC13274144; doi:10.1186/s12983-026-00611-8)
Supplement: Supplementary file 19 — Additional file19 (XLSX 2760 KB): Table S1. Dual-luciferase reporter assay and primers used in its preparation. [file 12983_2026_611_MOESM19_ESM.xlsx]

## Sheet: Sheet1
Supplemental Table S1: Dual-luciferase reporter assay and primers used in its preparation
Primer Name	Primer Sequence (5'→3')	Primer Purpose
NFYA G0347484-2_1	ATACGACTCACTATAGGGAGACCCAAGCTGGCTAGCGCCACCATGGAACAGTACACAGCAAACAG	PCR amplification primers
NFYA G0347484-2_24	CACTGGACTAGTGGATCCGAGCTCGGTACCAAGCTTTTAGGATACTCTGATCATCTGTGT	PCR amplification primers
PEGFP-N-5	TGGGAGGTCTATATAAGCAGAG	sequencing primer and microbial identification
PCDNA3.1R	ACAGTGGGAGTGGCACCTTC	sequencing primer and microbial identification
AURKB G0347484-1F	GTACCGAGCTCTTACGCGTGCTAGCCCGGGCTCGAGGGAGCAGTGCATGTGGCTGCACAGCCTCT	PCR amplification primers
AURKB G0347484-1R	AAGCTTGCGCCCCCGGTACCTCCGCGCTCACCTACCCACGGCTGCTGCTGCCGCC	PCR amplification primers
pgl3-basic-kpni-seqf	TGTGAATCGATAGTACTAAC	sequencing primer
RVp3-R	TTCCATCTTCCAGCGGATAG	sequencing primer and microbial identification
G0347484-1-seq1r	CGTGATTCTAATGGATTTGG	sequencing primer
G0347484-1-seq2	CACAGAGTGCAAAACGCCCG	sequencing primer
RVp3	CTAGCAAAATAGGCTGTCCC	microbial identification
