# Supplementary material for: Dynamic changes in chromatin accessibility reveal the role of NF-Y targeting AURKB in mediating cell cycle during asynchronous oogenesis in the Chinese Alligator (Alligator sinensis)
Source: Front Zool. 2026 Apr 29;23:24. doi: 10.1186/s12983-026-00611-8 (PMC13274144; doi:10.1186/s12983-026-00611-8)
Supplement: Supplementary file 20 — Additional file20 (XLSX 54 KB): Table S10. Statistically Significant TF-motifs. [file 12983_2026_611_MOESM20_ESM.xlsx]

## Sheet: Sheet2
Supplemental Table S10: Statistically Significant TF-motifs
Comparison groups	Source of the sequence	#	ID	Alt ID	p-value	E-value	TP Thresh	TP (%)	FP (%)
AH-vs-BH	down	1	MA1961.1	PATZ1	4.15E-62	8.12e-59	3.58	201 (50.4%)	108 (9.0%)
AH-vs-BH	down	2	MA0079.5	SP1	1.01e-59	1.97e-56	7.55	185 (46.4%)	89 (7.4%)
AH-vs-BH	down	3	MA0516.3	SP2	1.09e-59	2.12e-56	3.58	202 (50.6%)	116 (9.7%)
AH-vs-BH	down	4	MA1513.1	KLF15	4.52e-57	8.85e-54	7.79	138 (34.6%)	34 (2.8%)
AH-vs-BH	down	5	MA0685.2	SP4	2.2e-56	4.29e-53	6.22	191 (47.9%)	107 (8.9%)
AH-vs-BH	down	6	MA0742.2	KLF12	5.57e-55	1.09e-51	8.74	152 (38.1%)	54 (4.5%)
AH-vs-BH	down	7	MA1511.2	KLF10	2.51e-54	4.9e-51	3.64	187 (46.9%)	106 (8.9%)
AH-vs-BH	down	8	MA0740.2	KLF14	2.39e-45	4.67e-42	3.83	194 (48.6%)	146 (12.2%)
AH-vs-BH	down	9	MA0599.1	KLF5	3.99e-45	7.81e-42	2.73	204 (51.1%)	166 (13.9%)
AH-vs-BH	down	10	MA0493.2	KLF1	6.69e-41	1.31e-37	1.69	229 (57.4%)	237 (19.8%)
AH-vs-BH	down	11	MA0506.2	Nrf1	1.38e-40	2.7e-37	10.41	98 (24.6%)	21 (1.8%)
AH-vs-BH	down	12	MA1959.1	KLF7	2.52e-40	4.92e-37	3.18	208 (52.1%)	193 (16.1%)
AH-vs-BH	down	13	MA0741.1	KLF16	2.58e-38	5.05e-35	2.6	155 (38.8%)	101 (8.4%)
AH-vs-BH	down	14	MA1630.2	ZNF281	3.16e-37	6.19e-34	3.44	127 (31.8%)	62 (5.2%)
AH-vs-BH	down	15	MA1653.1	ZNF148	1.89e-36	3.69e-33	1.04	207 (51.9%)	208 (17.4%)
AH-vs-BH	down	16	MA0746.2	SP3	1.12e-32	2.2e-29	1.16	150 (37.6%)	112 (9.4%)
AH-vs-BH	down	17	MA1564.1	SP9	8.3e-31	1.62e-27	2.38	136 (34.1%)	94 (7.9%)
AH-vs-BH	down	18	MA1475.1	CREB3L4	5.24e-28	1.03e-24	5.99	71 (17.8%)	16 (1.3%)
AH-vs-BH	down	19	MA0750.2	ZBTB7A	5.31e-28	1.04e-24	8.26	85 (21.3%)	30 (2.5%)
AH-vs-BH	down	20	MA1708.1	ETV7	2.59e-27	5.07e-24	3	118 (29.6%)	77 (6.4%)
AH-vs-BH	down	21	MA0831.3	TFE3	3.02e-26	5.9e-23	1.18	64 (16.0%)	13 (1.1%)
AH-vs-BH	down	22	MA0028.2	ELK1	9.74e-26	1.9e-22	2.91	81 (20.3%)	31 (2.6%)
AH-vs-BH	down	23	MA0076.2	ELK4	1.79e-25	3.5e-22	6.29	98 (24.6%)	53 (4.4%)
AH-vs-BH	down	24	MA0603.1	Arntl	3.51e-25	6.86e-22	4.89	66 (16.5%)	16 (1.3%)
AH-vs-BH	down	25	MA0759.2	ELK3	3.54e-25	6.92e-22	3.94	80 (20.1%)	31 (2.6%)
AH-vs-BH	down	26	MA0156.3	FEV	2.3e-24	4.49e-21	3.57	74 (18.5%)	26 (2.2%)
AH-vs-BH	down	27	MA1512.1	KLF11	2.36e-24	4.62e-21	1.09	146 (36.6%)	138 (11.5%)
AH-vs-BH	down	28	MA0764.3	ETV4	5.86e-24	1.15e-20	4.36	92 (23.1%)	49 (4.1%)
AH-vs-BH	down	29	MA0871.2	TFEC	6.71e-24	1.31e-20	2.53	59 (14.8%)	12 (1.0%)
AH-vs-BH	down	30	MA0604.1	Atf1	9.51e-24	1.86e-20	4.89	73 (18.3%)	26 (2.2%)
AH-vs-BH	down	31	MA0098.3	ETS1	9.67e-24	1.89e-20	5.51	84 (21.1%)	39 (3.3%)
AH-vs-BH	down	32	MA0765.3	ETV5	1.19e-23	2.32e-20	1.68	88 (22.1%)	45 (3.8%)
AH-vs-BH	down	33	MA0692.1	TFEB	1.5e-23	2.93e-20	4.37	68 (17.0%)	21 (1.8%)
AH-vs-BH	down	34	MA0645.1	ETV6	1.53e-23	2.99e-20	12.33	73 (18.3%)	26 (2.2%)
AH-vs-BH	down	35	MA0464.2	BHLHE40	6.59e-23	1.29e-19	1.44	71 (17.8%)	26 (2.2%)
AH-vs-BH	down	36	MA1127.1	FOSB::JUN	1.3e-22	2.55e-19	2.21	64 (16.0%)	19 (1.6%)
AH-vs-BH	down	37	MA0747.1	SP8	2.14e-22	4.19e-19	1.2	153 (38.3%)	161 (13.5%)
AH-vs-BH	down	38	MA0763.1	ETV3	2.33e-22	4.56e-19	5.47	74 (18.5%)	30 (2.5%)
AH-vs-BH	down	39	MA1140.2	JUNB	4.33e-22	8.46e-19	1.33	45 (11.3%)	4 (0.3%)
AH-vs-BH	down	40	MA0641.1	ELF4	4.36e-22	8.52e-19	2.35	65 (16.3%)	21 (1.8%)
AH-vs-BH	down	41	MA0760.1	ERF	4.43e-22	8.67e-19	1.71	96 (24.1%)	61 (5.1%)
AH-vs-BH	down	42	MA1145.1	FOSL2::JUND	6.6e-22	1.29e-18	6.93	52 (13.0%)	9 (0.8%)
AH-vs-BH	down	43	MA1133.1	JUN::JUNB	1.17e-21	2.3e-18	8.55	53 (13.3%)	10 (0.8%)
AH-vs-BH	down	44	MA1951.1	FOS	1.6e-21	3.12e-18	1.4	47 (11.8%)	6 (0.5%)
AH-vs-BH	down	45	MA1464.1	ARNT2	2e-21	3.92e-18	5.1	59 (14.8%)	16 (1.3%)
AH-vs-BH	down	46	MA1484.1	ETS2	3.54e-21	6.92e-18	5.26	78 (19.5%)	38 (3.2%)
AH-vs-BH	down	47	MA1483.2	ELF2	4.63e-21	9.05e-18	5.76	67 (16.8%)	25 (2.1%)
AH-vs-BH	down	48	MA0609.2	CREM	1.12e-20	2.19e-17	1.56	84 (21.1%)	48 (4.0%)
AH-vs-BH	down	49	MA0475.2	FLI1	1.24e-20	2.42e-17	3.96	76 (19.0%)	37 (3.1%)
AH-vs-BH	down	50	MA0622.1	Mlxip	1.31e-20	2.56e-17	7.85	64 (16.0%)	23 (1.9%)
AH-vs-BH	down	51	MA1139.1	FOSL2::JUNB	1.41e-20	2.76e-17	2.55	53 (13.3%)	12 (1.0%)
AH-vs-BH	down	52	MA0526.4	USF2	2.35e-20	4.6e-17	1.64	45 (11.3%)	6 (0.5%)
AH-vs-BH	down	53	MA1129.1	FOSL1::JUN	4.28e-20	8.37e-17	18.31	44 (11.0%)	5 (0.4%)
AH-vs-BH	down	54	MA1136.1	FOSB::JUNB	9.84e-20	1.92e-16	10.57	46 (11.5%)	7 (0.6%)
AH-vs-BH	down	55	MA1131.1	FOSL2::JUN	1.99e-19	3.88e-16	4.8	50 (12.5%)	11 (0.9%)
AH-vs-BH	down	56	MA0664.1	MLXIPL	2.9e-19	5.67e-16	1.21	75 (18.8%)	40 (3.3%)
AH-vs-BH	down	57	MA0762.1	ETV2	6.32e-19	1.24e-15	1.19	72 (18.0%)	37 (3.1%)
AH-vs-BH	down	58	MA0058.3	MAX	3.18e-18	6.23e-15	3.77	70 (17.5%)	36 (3.0%)
AH-vs-BH	down	59	MA0748.2	YY2	7.11e-18	1.39e-14	18.23	36 (9.0%)	2 (0.2%)
AH-vs-BH	down	60	MA0656.1	JDP2	1.9e-17	3.71e-14	4.29	32 (8.0%)	1 (0.1%)
AH-vs-BH	down	61	MA0004.1	Arnt	2.38e-17	4.66e-14	11.8	69 (17.3%)	37 (3.1%)
AH-vs-BH	down	62	MA0834.1	ATF7	3.85e-17	7.52e-14	1.25	38 (9.5%)	5 (0.4%)
AH-vs-BH	down	63	MA0649.1	HEY2	3.96e-17	7.75e-14	1.88	70 (17.5%)	39 (3.3%)
AH-vs-BH	down	64	MA1143.1	FOSL1::JUND	4.23e-17	8.27e-14	3.81	69 (17.3%)	37 (3.1%)
AH-vs-BH	down	65	MA0636.1	BHLHE41	2.37e-16	4.64e-13	1.19	48 (12.0%)	15 (1.3%)
AH-vs-BH	down	66	MA0663.1	MLX	2.44e-16	4.77e-13	1.86	45 (11.3%)	12 (1.0%)
AH-vs-BH	down	67	MA0825.1	MNT	2.7e-16	5.27e-13	2.88	71 (17.8%)	43 (3.6%)
AH-vs-BH	down	68	MA1099.2	HES1	8.17e-16	1.6e-12	7.89	41 (10.3%)	8 (0.7%)
AH-vs-BH	down	69	MA1651.1	ZFP42	9.69e-16	1.9e-12	8.48	41 (10.3%)	9 (0.8%)
AH-vs-BH	down	70	MA0823.1	HEY1	1.08e-15	2.11e-12	5.05	52 (13.0%)	20 (1.7%)
AH-vs-BH	down	71	MA0605.2	ATF3	1.13e-15	2.22e-12	4.93	29 (7.3%)	1 (0.1%)
AH-vs-BH	down	72	MA0840.1	Creb5	1.26e-15	2.46e-12	3.33	34 (8.5%)	4 (0.3%)
AH-vs-BH	down	73	MA1632.1	ATF2	1.35e-15	2.64e-12	1.67	53 (13.3%)	22 (1.8%)
AH-vs-BH	down	74	MA0473.3	ELF1	1.46e-15	2.85e-12	5.61	64 (16.0%)	35 (2.9%)
AH-vs-BH	down	75	MA0039.4	KLF4	4.75e-15	9.28e-12	1.11	162 (40.6%)	224 (18.7%)
AH-vs-BH	down	76	MA1560.1	SOHLH2	4.84e-15	9.46e-12	1.89	69 (17.3%)	44 (3.7%)
AH-vs-BH	down	77	MA0608.1	Creb3l2	8.82e-15	1.73e-11	1.03	63 (15.8%)	37 (3.1%)
AH-vs-BH	down	78	MA0862.1	GMEB2	1.25e-14	2.44e-11	1.1	73 (18.3%)	52 (4.3%)
AH-vs-BH	down	79	MA0018.4	CREB1	2.1e-14	4.1e-11	1.37	77 (19.3%)	59 (4.9%)
AH-vs-BH	down	80	MA0147.3	MYC	2.72e-14	5.33e-11	1.84	77 (19.3%)	59 (4.9%)
AH-vs-BH	down	81	MA1965.1	SP5	3.21e-14	6.27e-11	4.11	106 (26.6%)	109 (9.1%)
AH-vs-BH	down	82	MA1573.2	Thap11	1e-13	1.96e-10	82.82	24 (6.0%)	0 (0.0%)
AH-vs-BH	down	83	MA0598.3	EHF	1.35e-13	2.64e-10	2.72	76 (19.0%)	60 (5.0%)
AH-vs-BH	down	84	MA0259.1	ARNT::HIF1A	1.81e-13	3.53e-10	1.55	110 (27.6%)	122 (10.2%)
AH-vs-BH	down	85	MA1106.1	HIF1A	1.87e-13	3.66e-10	1.03	96 (24.1%)	96 (8.0%)
AH-vs-BH	down	86	MA1933.1	ELK1::SREBF2	2.88e-13	5.64e-10	1.72	42 (10.5%)	15 (1.3%)
AH-vs-BH	down	87	MA1474.1	CREB3L4	6.21e-13	1.21e-09	5.52	45 (11.3%)	18 (1.5%)
AH-vs-BH	down	88	MA0616.2	HES2	7.78e-13	1.52e-09	6.23	44 (11.0%)	17 (1.4%)
AH-vs-BH	down	89	MA0626.1	Npas2	1.35e-12	2.65e-09	1.61	75 (18.8%)	63 (5.3%)
AH-vs-BH	down	90	MA1126.1	FOS::JUN	1.52e-12	2.97e-09	1.66	70 (17.5%)	55 (4.6%)
AH-vs-BH	down	91	MA1522.1	MAZ	1.69e-12	3.31e-09	9.47	68 (17.0%)	51 (4.3%)
AH-vs-BH	down	92	MA1992.1	Ikzf3	3.81e-12	7.45e-09	1.8	100 (25.1%)	110 (9.2%)
AH-vs-BH	down	93	MA0093.3	USF1	3.95e-12	7.72e-09	2.51	50 (12.5%)	27 (2.3%)
AH-vs-BH	down	94	MA0474.3	Erg	5.08e-12	9.93e-09	2.32	82 (20.6%)	77 (6.4%)
AH-vs-BH	down	95	MA1515.1	KLF2	1.26e-11	2.46e-08	1.04	173 (43.4%)	277 (23.1%)
AH-vs-BH	down	96	MA0638.1	CREB3	1.72e-11	3.36e-08	1.39	41 (10.3%)	18 (1.5%)
AH-vs-BH	down	97	MA0062.3	GABPA	3.61e-11	7.06e-08	1.65	94 (23.6%)	104 (8.7%)
AH-vs-BH	down	98	MA0686.1	SPDEF	9.11e-11	1.78e-07	1.11	57 (14.3%)	42 (3.5%)
AH-vs-BH	down	99	MA0620.3	MITF	1.15e-10	2.26e-07	1.57	50 (12.5%)	32 (2.7%)
AH-vs-BH	down	100	MA0761.2	ETV1	1.16e-10	2.27e-07	2.67	76 (19.0%)	73 (6.1%)
AH-vs-BH	down	101	MA0640.2	ELF3	1.46e-10	2.85e-07	1.17	104 (26.1%)	128 (10.7%)
AH-vs-BH	down	102	MA0095.3	Yy1	8.09e-10	1.58e-06	5.27	59 (14.8%)	48 (4.0%)
AH-vs-BH	down	103	MA0492.1	JUND	8.57e-10	1.68e-06	2.48	33 (8.3%)	13 (1.1%)
AH-vs-BH	down	104	MA0502.2	NFYB	1.1e-09	2.16e-06	4.53	51 (12.8%)	36 (3.0%)
AH-vs-BH	down	105	MA1721.1	ZNF93	1.77e-09	3.46e-06	5.16	54 (13.5%)	41 (3.4%)
AH-vs-BH	down	106	MA0104.4	MYCN	2.16e-09	4.22e-06	1.82	62 (15.5%)	55 (4.6%)
AH-vs-BH	down	107	MA0162.4	EGR1	2.58e-09	5.04e-06	1.06	128 (32.1%)	189 (15.8%)
AH-vs-BH	down	108	MA0488.1	JUN	2.85e-09	5.58e-06	1.81	37 (9.3%)	19 (1.6%)
AH-vs-BH	down	109	MA0060.3	NFYA	3.02e-09	5.9e-06	3.94	43 (10.8%)	26 (2.2%)
AH-vs-BH	down	110	MA0510.2	RFX5	3.02e-09	5.91e-06	2.05	18 (4.5%)	1 (0.1%)
AH-vs-BH	down	111	MA0081.2	SPIB	5.05e-09	9.88e-06	1.73	57 (14.3%)	49 (4.1%)
AH-vs-BH	down	112	MA0528.2	ZNF263	9.55e-09	1.87e-05	1.17	115 (28.8%)	164 (13.7%)
AH-vs-BH	down	113	MA0139.1	CTCF	2.27e-08	4.44e-05	2.95	36 (9.0%)	20 (1.7%)
AH-vs-BH	down	114	MA0829.2	SREBF1	2.5e-08	4.88e-05	1.78	35 (8.8%)	19 (1.6%)
AH-vs-BH	down	115	MA1644.1	NFYC	3.13e-08	6.11e-05	4.66	43 (10.8%)	29 (2.4%)
AH-vs-BH	down	116	MA1627.1	Wt1	7.72e-08	0.000151	1.09	102 (25.6%)	143 (11.9%)
AH-vs-BH	down	117	MA0600.2	RFX2	8.68e-08	0.00017	1.4	17 (4.3%)	2 (0.2%)
AH-vs-BH	down	118	MA1652.1	ZKSCAN5	1.16e-07	0.000228	1.38	70 (17.5%)	79 (6.6%)
AH-vs-BH	down	119	MA1966.1	TFAP4::ETV1	1.19e-07	0.000232	1.31	70 (17.5%)	79 (6.6%)
AH-vs-BH	down	120	MA1935.1	ERF::FOXI1	1.24e-07	0.000243	1.21	104 (26.1%)	149 (12.4%)
AH-vs-BH	down	121	MA1723.1	PRDM9	1.31e-07	0.000257	4.59	46 (11.5%)	37 (3.1%)
AH-vs-BH	down	122	MA1931.1	ELK1::HOXA1	2.68e-07	0.000524	1.45	30 (7.5%)	16 (1.3%)
AH-vs-BH	down	123	MA0798.3	RFX3	5.45e-07	0.00107	2.46	14 (3.5%)	1 (0.1%)
AH-vs-BH	down	124	MA1942.1	ETV2::FOXI1	8.63e-07	0.00169	3.34	47 (11.8%)	42 (3.5%)
AH-vs-BH	down	125	MA1493.1	HES6	1.3e-06	0.00255	1.16	46 (11.5%)	42 (3.5%)
AH-vs-BH	down	126	MA0819.2	CLOCK	2.11e-06	0.00413	2.14	54 (13.5%)	56 (4.7%)
AH-vs-BH	down	127	MA0080.6	Spi1	3.29e-06	0.00643	5.77	34 (8.5%)	24 (2.0%)
AH-vs-BH	down	128	MA1716.1	ZNF76	3.62e-06	0.00708	13.4	17 (4.3%)	4 (0.3%)
AH-vs-BH	down	129	MA1957.1	HOXB2::ELK1	6.56e-06	0.0128	2.41	23 (5.8%)	11 (0.9%)
AH-vs-BH	down	130	MA1952.1	FOXJ2::ELF1	7.6e-06	0.0149	1.32	66 (16.5%)	83 (6.9%)
AH-vs-BH	down	131	MA0615.1	Gmeb1	1.04e-05	0.0203	1.29	72 (18.0%)	96 (8.0%)
AH-vs-BH	down	132	MA0108.2	TBP	1.09e-05	0.0214	6.41	36 (9.0%)	29 (2.4%)
AH-vs-BH	down	133	MA0821.2	HES5	1.19e-05	0.0232	4.07	34 (8.5%)	25 (2.1%)
AH-vs-BH	down	134	MA1508.1	IKZF1	1.56e-05	0.0305	3.31	58 (14.5%)	68 (5.7%)
AH-vs-BH	down	135	MA0595.1	SREBF1	2.61e-05	0.0511	1.19	45 (11.3%)	47 (3.9%)
AH-vs-BH	down	136	MA0509.3	RFX1	3.21e-05	0.0627	5.93	9 (2.3%)	0 (0.0%)
AH-vs-BH	down	137	MA1995.1	Npas4	4.36e-05	0.0853	1.3	77 (19.3%)	111 (9.3%)
AH-vs-BH	down	138	MA1107.2	KLF9	4.97e-05	0.0973	11.74	24 (6.0%)	13 (1.1%)
AH-vs-BH	down	139	MA1939.1	ERF::SREBF2	4.99e-05	0.0976	2.76	9 (2.3%)	0 (0.0%)
AH-vs-BH	down	140	MA1108.2	MXI1	5.18e-05	0.101	1.08	64 (16.0%)	85 (7.1%)
AH-vs-BH	down	141	MA0687.1	SPIC	5.27e-05	0.103	1.6	48 (12.0%)	54 (4.5%)
AH-vs-BH	down	142	MA1946.1	ETV5::FOXI1	7.03e-05	0.137	1.36	46 (11.5%)	51 (4.3%)
AH-vs-BH	down	143	MA0844.1	XBP1	7.27e-05	0.142	1.24	27 (6.8%)	20 (1.7%)
AH-vs-BH	down	144	MA1102.2	CTCFL	8.2e-05	0.16	4.93	43 (10.8%)	43 (3.6%)
AH-vs-BH	down	145	MA1987.1	ZNF701	8.59e-05	0.168	3.69	35 (8.8%)	32 (2.7%)
AH-vs-BH	down	146	MA1554.1	RFX7	9.04e-05	0.177	1.04	107 (26.8%)	182 (15.2%)
AH-vs-BH	down	147	MA1950.1	FLI1::FOXI1	9.11e-05	0.178	1.45	45 (11.3%)	50 (4.2%)
AH-vs-BH	down	148	MA0136.3	Elf5	0.000115	0.225	1.39	84 (21.1%)	130 (10.9%)
AH-vs-BH	down	149	MA1954.1	FOXO1::ELK1	0.000148	0.29	1.31	42 (10.5%)	46 (3.8%)
AH-vs-BH	down	150	MA1725.1	ZNF189	0.000187	0.367	1.11	71 (17.8%)	104 (8.7%)
AH-vs-BH	down	151	MA0480.2	Foxo1	0.000232	0.454	1.8	62 (15.5%)	85 (7.1%)
AH-vs-BH	down	152	MA1936.1	ERF::FOXO1	0.000244	0.478	1.63	47 (11.8%)	56 (4.7%)
AH-vs-BH	down	153	MA1972.1	ZFP14	0.000246	0.482	1.13	57 (14.3%)	76 (6.3%)
AH-vs-BH	down	154	MA0625.2	NFATC3	0.000388	0.759	1.86	86 (21.6%)	138 (11.5%)
AH-vs-BH	down	155	MA1683.1	FOXA3	0.000604	1.18	1.13	58 (14.5%)	81 (6.8%)
AH-vs-BH	down	156	MA1713.1	ZNF610	0.000613	1.2	4.1	46 (11.5%)	54 (4.5%)
AH-vs-BH	down	157	MA1932.1	ELK1::HOXB13	0.000675	1.32	2.98	14 (3.5%)	6 (0.5%)
AH-vs-BH	down	158	MA0152.2	Nfatc2	0.000735	1.44	2.43	50 (12.5%)	65 (5.4%)
AH-vs-BH	down	159	MA1981.1	ZNF530	0.000935	1.83	1.49	52 (13.0%)	70 (5.8%)
AH-vs-BH	down	160	MA1657.1	ZNF652	0.000967	1.89	26.8	12 (3.0%)	3 (0.3%)
AH-vs-BH	down	161	MA0157.3	Foxo3	0.00117	2.3	1.15	64 (16.0%)	96 (8.0%)
AH-vs-BH	down	162	MA1487.2	FOXE1	0.00152	2.97	23.39	12 (3.0%)	4 (0.3%)
AH-vs-BH	down	163	MA1525.2	NFATC4	0.0016	3.13	1.45	44 (11.0%)	56 (4.7%)
AH-vs-BH	down	164	MA0052.4	MEF2A	0.00168	3.29	2.35	32 (8.0%)	34 (2.8%)
AH-vs-BH	down	165	MA1947.1	ETV5::FOXO1	0.00172	3.36	7.77	27 (6.8%)	24 (2.0%)
AH-vs-BH	down	166	MA0899.1	HOXA10	0.00178	3.48	1.14	66 (16.5%)	102 (8.5%)
AH-vs-BH	down	167	MA1113.2	PBX2	0.00215	4.21	3.89	26 (6.5%)	24 (2.0%)
AH-vs-BH	down	168	MA1639.1	MEIS1	0.00217	4.24	5.11	23 (5.8%)	19 (1.6%)
AH-vs-BH	down	169	MA0465.2	CDX2	0.00217	4.24	38.91	16 (4.0%)	8 (0.7%)
AH-vs-BH	down	170	MA0481.3	FOXP1	0.00252	4.94	1.63	48 (12.0%)	65 (5.4%)
AH-vs-BH	up	1	MA0864.2	E2F2	0.00118	2.31	5.16	6 (7.0%)	5 (0.5%)
AH-vs-CH	down	1	MA0079.5	SP1	4.08e-65	7.98e-62	8.05	195 (48.8%)	91 (7.6%)
AH-vs-CH	down	2	MA0516.3	SP2	7.18e-64	1.4e-60	4.17	199 (49.8%)	100 (8.3%)
AH-vs-CH	down	3	MA1513.1	KLF15	1.45e-63	2.84e-60	7.26	149 (37.3%)	35 (2.9%)
AH-vs-CH	down	4	MA1961.1	PATZ1	2.14e-63	4.18e-60	4.08	205 (51.3%)	111 (9.3%)
AH-vs-CH	down	5	MA0685.2	SP4	2.7e-61	5.28e-58	6.64	201 (50.3%)	110 (9.2%)
AH-vs-CH	down	6	MA0599.1	KLF5	3.08e-60	6.03e-57	2.88	222 (55.5%)	150 (12.5%)
AH-vs-CH	down	7	MA0742.2	KLF12	1.13e-58	2.21e-55	9.34	158 (39.5%)	54 (4.5%)
AH-vs-CH	down	8	MA1511.2	KLF10	3.42e-58	6.69e-55	8.45	162 (40.5%)	60 (5.0%)
AH-vs-CH	down	9	MA1475.1	CREB3L4	1.11e-54	2.18e-51	1.13	158 (39.5%)	63 (5.3%)
AH-vs-CH	down	10	MA0493.2	KLF1	1.86e-54	3.64e-51	1.21	260 (65.0%)	252 (21.0%)
AH-vs-CH	down	11	MA0740.2	KLF14	1.42e-53	2.78e-50	2.95	214 (53.5%)	156 (13.0%)
AH-vs-CH	down	12	MA0076.2	ELK4	3.71e-52	7.26e-49	6.65	123 (30.8%)	27 (2.3%)
AH-vs-CH	down	13	MA0604.1	Atf1	5.96e-48	1.17e-44	4.69	112 (28.0%)	23 (1.9%)
AH-vs-CH	down	14	MA0831.3	TFE3	8.68e-48	1.7e-44	1.92	97 (24.3%)	11 (0.9%)
AH-vs-CH	down	15	MA0871.2	TFEC	9.7e-48	1.9e-44	13.54	88 (22.0%)	5 (0.4%)
AH-vs-CH	down	16	MA1464.1	ARNT2	1.48e-47	2.89e-44	5.41	102 (25.5%)	15 (1.3%)
AH-vs-CH	down	17	MA1959.1	KLF7	3.44e-46	6.73e-43	3.21	212 (53.0%)	178 (14.8%)
AH-vs-CH	down	18	MA0156.3	FEV	4.22e-45	8.26e-42	1.12	116 (29.0%)	32 (2.7%)
AH-vs-CH	down	19	MA1630.2	ZNF281	8.18e-45	1.6e-41	3.75	140 (35.0%)	61 (5.1%)
AH-vs-CH	down	20	MA0750.2	ZBTB7A	1.02e-44	2e-41	10.52	98 (24.5%)	15 (1.3%)
AH-vs-CH	down	21	MA1653.1	ZNF148	3.75e-44	7.33e-41	1.05	225 (56.3%)	214 (17.8%)
AH-vs-CH	down	22	MA0464.2	BHLHE40	6.84e-44	1.34e-40	2.38	103 (25.8%)	21 (1.8%)
AH-vs-CH	down	23	MA0759.2	ELK3	1.1e-43	2.15e-40	1.27	126 (31.5%)	46 (3.8%)
AH-vs-CH	down	24	MA0664.1	MLXIPL	1.98e-43	3.87e-40	1.35	116 (29.0%)	35 (2.9%)
AH-vs-CH	down	25	MA0692.1	TFEB	2.77e-43	5.42e-40	6.54	100 (25.0%)	19 (1.6%)
AH-vs-CH	down	26	MA0603.1	Arntl	3.86e-43	7.55e-40	10.24	94 (23.5%)	14 (1.2%)
AH-vs-CH	down	27	MA0764.3	ETV4	5.17e-43	1.01e-39	4.06	112 (28.0%)	31 (2.6%)
AH-vs-CH	down	28	MA0741.1	KLF16	7.65e-43	1.5e-39	1.14	205 (51.3%)	177 (14.8%)
AH-vs-CH	down	29	MA0622.1	Mlxip	9.59e-43	1.88e-39	15.29	99 (24.8%)	19 (1.6%)
AH-vs-CH	down	30	MA0609.2	CREM	1.08e-41	2.11e-38	1.21	132 (33.0%)	58 (4.8%)
AH-vs-CH	down	31	MA0746.2	SP3	1.7e-41	3.33e-38	1.08	165 (41.3%)	108 (9.0%)
AH-vs-CH	down	32	MA0765.3	ETV5	2.46e-41	4.82e-38	1.25	116 (29.0%)	39 (3.3%)
AH-vs-CH	down	33	MA0526.4	USF2	1.09e-40	2.14e-37	1.69	80 (20.0%)	7 (0.6%)
AH-vs-CH	down	34	MA0825.1	MNT	6.56e-40	1.28e-36	3.93	112 (28.0%)	37 (3.1%)
AH-vs-CH	down	35	MA0636.1	BHLHE41	9.21e-40	1.8e-36	1.18	80 (20.0%)	8 (0.7%)
AH-vs-CH	down	36	MA0760.1	ERF	3.28e-39	6.42e-36	1.26	119 (29.8%)	47 (3.9%)
AH-vs-CH	down	37	MA0028.2	ELK1	3.96e-39	7.74e-36	1.85	106 (26.5%)	32 (2.7%)
AH-vs-CH	down	38	MA1145.1	FOSL2::JUND	9.83e-39	1.92e-35	3.04	84 (21.0%)	12 (1.0%)
AH-vs-CH	down	39	MA0098.3	ETS1	1.95e-38	3.81e-35	3.28	106 (26.5%)	33 (2.8%)
AH-vs-CH	down	40	MA1484.1	ETS2	2.47e-38	4.83e-35	5.26	93 (23.3%)	20 (1.7%)
AH-vs-CH	down	41	MA0004.1	Arnt	8.99e-38	1.76e-34	11.68	119 (29.8%)	50 (4.2%)
AH-vs-CH	down	42	MA0641.1	ELF4	1.29e-37	2.52e-34	1.92	87 (21.8%)	16 (1.3%)
AH-vs-CH	down	43	MA1708.1	ETV7	1.35e-37	2.64e-34	2.25	153 (38.3%)	100 (8.3%)
AH-vs-CH	down	44	MA0645.1	ETV6	1.63e-37	3.19e-34	3.08	121 (30.3%)	53 (4.4%)
AH-vs-CH	down	45	MA0058.3	MAX	5.78e-37	1.13e-33	3.84	111 (27.8%)	42 (3.5%)
AH-vs-CH	down	46	MA1564.1	SP9	2.29e-36	4.48e-33	1.14	212 (53.0%)	219 (18.3%)
AH-vs-CH	down	47	MA0475.2	FLI1	3.16e-36	6.19e-33	1.39	116 (29.0%)	50 (4.2%)
AH-vs-CH	down	48	MA1143.1	FOSL1::JUND	7.34e-35	1.44e-31	4.07	106 (26.5%)	40 (3.3%)
AH-vs-CH	down	49	MA1139.1	FOSL2::JUNB	2.24e-34	4.37e-31	1.86	78 (19.5%)	13 (1.1%)
AH-vs-CH	down	50	MA1131.1	FOSL2::JUN	2.28e-34	4.45e-31	1.73	90 (22.5%)	24 (2.0%)
AH-vs-CH	down	51	MA1129.1	FOSL1::JUN	3.1e-34	6.07e-31	2.27	102 (25.5%)	37 (3.1%)
AH-vs-CH	down	52	MA0823.1	HEY1	4.06e-34	7.94e-31	1.79	113 (28.3%)	51 (4.3%)
AH-vs-CH	down	53	MA0649.1	HEY2	6.69e-34	1.31e-30	1.46	120 (30.0%)	61 (5.1%)
AH-vs-CH	down	54	MA0663.1	MLX	8.88e-34	1.74e-30	1.95	77 (19.3%)	13 (1.1%)
AH-vs-CH	down	55	MA0502.2	NFYB	1.57e-33	3.08e-30	3.88	109 (27.3%)	47 (3.9%)
AH-vs-CH	down	56	MA1136.1	FOSB::JUNB	1.15e-32	2.25e-29	5.56	79 (19.8%)	16 (1.3%)
AH-vs-CH	down	57	MA1951.1	FOS	1.34e-32	2.62e-29	1.53	67 (16.8%)	7 (0.6%)
AH-vs-CH	down	58	MA0506.2	Nrf1	8.23e-32	1.61e-28	20.88	68 (17.0%)	8 (0.7%)
AH-vs-CH	down	59	MA0763.1	ETV3	2.12e-31	4.14e-28	4.2	90 (22.5%)	29 (2.4%)
AH-vs-CH	down	60	MA1560.1	SOHLH2	2.46e-31	4.81e-28	1.97	104 (26.0%)	46 (3.8%)
AH-vs-CH	down	61	MA1099.2	HES1	3.94e-31	7.7e-28	5.6	89 (22.3%)	28 (2.3%)
AH-vs-CH	down	62	MA1140.2	JUNB	1.85e-30	3.62e-27	1.35	62 (15.5%)	6 (0.5%)
AH-vs-CH	down	63	MA1133.1	JUN::JUNB	4.07e-30	7.97e-27	10.74	65 (16.3%)	8 (0.7%)
AH-vs-CH	down	64	MA0608.1	Creb3l2	4.89e-30	9.57e-27	5.48	89 (22.3%)	31 (2.6%)
AH-vs-CH	down	65	MA1483.2	ELF2	6.14e-30	1.2e-26	2.06	102 (25.5%)	47 (3.9%)
AH-vs-CH	down	66	MA0093.3	USF1	6.75e-30	1.32e-26	1.81	86 (21.5%)	28 (2.3%)
AH-vs-CH	down	67	MA0620.3	MITF	7.86e-30	1.54e-26	1.55	80 (20.0%)	22 (1.8%)
AH-vs-CH	down	68	MA1127.1	FOSB::JUN	3.62e-29	7.09e-26	3.95	77 (19.3%)	20 (1.7%)
AH-vs-CH	down	69	MA0060.3	NFYA	9.34e-29	1.83e-25	4.38	86 (21.5%)	30 (2.5%)
AH-vs-CH	down	70	MA0147.3	MYC	2.2e-28	4.3e-25	1.82	118 (29.5%)	74 (6.2%)
AH-vs-CH	down	71	MA0862.1	GMEB2	3.68e-28	7.2e-25	3.93	69 (17.3%)	14 (1.2%)
AH-vs-CH	down	72	MA0616.2	HES2	9.75e-28	1.91e-24	1.93	120 (30.0%)	79 (6.6%)
AH-vs-CH	down	73	MA0473.3	ELF1	1.12e-27	2.19e-24	1.18	136 (34.0%)	106 (8.8%)
AH-vs-CH	down	74	MA0747.1	SP8	1.49e-27	2.91e-24	1.11	176 (44.0%)	183 (15.3%)
AH-vs-CH	down	75	MA0840.1	Creb5	3.58e-27	7e-24	1.26	58 (14.5%)	7 (0.6%)
AH-vs-CH	down	76	MA0834.1	ATF7	6.65e-27	1.3e-23	1.24	53 (13.3%)	4 (0.3%)
AH-vs-CH	down	77	MA1474.1	CREB3L4	2.18e-26	4.27e-23	3.29	90 (22.5%)	40 (3.3%)
AH-vs-CH	down	78	MA0656.1	JDP2	4.4e-26	8.61e-23	1.67	50 (12.5%)	3 (0.3%)
AH-vs-CH	down	79	MA0474.3	Erg	1.22e-25	2.38e-22	1.4	131 (32.8%)	105 (8.8%)
AH-vs-CH	down	80	MA1992.1	Ikzf3	3.2e-25	6.25e-22	1.13	147 (36.8%)	136 (11.3%)
AH-vs-CH	down	81	MA0039.4	KLF4	6e-25	1.17e-21	1.12	182 (45.5%)	209 (17.4%)
AH-vs-CH	down	82	MA1126.1	FOS::JUN	6.07e-25	1.19e-21	1.3	108 (27.0%)	70 (5.8%)
AH-vs-CH	down	83	MA0605.2	ATF3	8.6e-25	1.68e-21	1.2	46 (11.5%)	2 (0.2%)
AH-vs-CH	down	84	MA0018.4	CREB1	3.31e-24	6.47e-21	1.28	97 (24.3%)	56 (4.7%)
AH-vs-CH	down	85	MA0626.1	Npas2	8.72e-24	1.71e-20	1.86	107 (26.8%)	72 (6.0%)
AH-vs-CH	down	86	MA1644.1	NFYC	1.06e-23	2.08e-20	17.41	57 (14.3%)	10 (0.8%)
AH-vs-CH	down	87	MA1632.1	ATF2	3.22e-23	6.29e-20	1.77	67 (16.8%)	21 (1.8%)
AH-vs-CH	down	88	MA0762.1	ETV2	3.32e-23	6.5e-20	1.16	75 (18.8%)	30 (2.5%)
AH-vs-CH	down	89	MA0761.2	ETV1	4.11e-23	8.04e-20	1.16	128 (32.0%)	110 (9.2%)
AH-vs-CH	down	90	MA1512.1	KLF11	1.26e-22	2.47e-19	1.1	144 (36.0%)	142 (11.8%)
AH-vs-CH	down	91	MA0062.3	GABPA	2.13e-22	4.17e-19	1.22	134 (33.5%)	124 (10.3%)
AH-vs-CH	down	92	MA0598.3	EHF	2.43e-22	4.76e-19	1.91	107 (26.8%)	77 (6.4%)
AH-vs-CH	down	93	MA0638.1	CREB3	2.79e-22	5.46e-19	1.35	68 (17.0%)	24 (2.0%)
AH-vs-CH	down	94	MA0104.4	MYCN	4.41e-22	8.62e-19	1.63	102 (25.5%)	70 (5.8%)
AH-vs-CH	down	95	MA1106.1	HIF1A	7.37e-22	1.44e-18	1.1	130 (32.5%)	119 (9.9%)
AH-vs-CH	down	96	MA0640.2	ELF3	1.89e-20	3.7e-17	1.12	135 (33.8%)	135 (11.3%)
AH-vs-CH	down	97	MA0686.1	SPDEF	1.45e-19	2.83e-16	1.11	71 (17.8%)	34 (2.8%)
AH-vs-CH	down	98	MA1965.1	SP5	4.56e-19	8.91e-16	4.41	126 (31.5%)	123 (10.3%)
AH-vs-CH	down	99	MA0492.1	JUND	7.41e-19	1.45e-15	1.65	45 (11.3%)	8 (0.7%)
AH-vs-CH	down	100	MA1933.1	ELK1::SREBF2	6.39e-18	1.25e-14	1.51	53 (13.3%)	17 (1.4%)
AH-vs-CH	down	101	MA1935.1	ERF::FOXI1	2.45e-17	4.79e-14	1.4	114 (28.5%)	110 (9.2%)
AH-vs-CH	down	102	MA0829.2	SREBF1	2.85e-17	5.58e-14	2.19	60 (15.0%)	26 (2.2%)
AH-vs-CH	down	103	MA1493.1	HES6	4.33e-17	8.47e-14	1.07	76 (19.0%)	48 (4.0%)
AH-vs-CH	down	104	MA0259.1	ARNT::HIF1A	1.8e-16	3.52e-13	1.28	147 (36.8%)	181 (15.1%)
AH-vs-CH	down	105	MA0488.1	JUN	1.87e-16	3.67e-13	1.29	52 (13.0%)	19 (1.6%)
AH-vs-CH	down	106	MA0821.2	HES5	4.72e-16	9.23e-13	1.53	106 (26.5%)	101 (8.4%)
AH-vs-CH	down	107	MA1522.1	MAZ	2.01e-15	3.93e-12	5.06	95 (23.8%)	84 (7.0%)
AH-vs-CH	down	108	MA1515.1	KLF2	2.33e-15	4.56e-12	1.12	169 (42.3%)	238 (19.8%)
AH-vs-CH	down	109	MA0819.2	CLOCK	4.54e-15	8.89e-12	1.07	102 (25.5%)	99 (8.3%)
AH-vs-CH	down	110	MA0136.3	Elf5	1.23e-14	2.41e-11	1.21	112 (28.0%)	120 (10.0%)
AH-vs-CH	down	111	MA0828.2	SREBF2	3.28e-14	6.42e-11	1.83	30 (7.5%)	3 (0.3%)
AH-vs-CH	down	112	MA0595.1	SREBF1	3.55e-14	6.95e-11	1.66	70 (17.5%)	49 (4.1%)
AH-vs-CH	down	113	MA0748.2	YY2	4.4e-14	8.61e-11	18.67	40 (10.0%)	10 (0.8%)
AH-vs-CH	down	114	MA1995.1	Npas4	6.23e-14	1.22e-10	1.06	122 (30.5%)	144 (12.0%)
AH-vs-CH	down	115	MA0081.2	SPIB	3.4e-13	6.65e-10	2.3	71 (17.8%)	54 (4.5%)
AH-vs-CH	down	116	MA1942.1	ETV2::FOXI1	4.19e-13	8.2e-10	1.26	78 (19.5%)	66 (5.5%)
AH-vs-CH	down	117	MA1952.1	FOXJ2::ELF1	7.06e-13	1.38e-09	1.28	85 (21.3%)	79 (6.6%)
AH-vs-CH	down	118	MA1108.2	MXI1	1.39e-11	2.72e-08	1.05	87 (21.8%)	89 (7.4%)
AH-vs-CH	down	119	MA1684.1	Foxn1	2.44e-11	4.77e-08	2.64	107 (26.8%)	126 (10.5%)
AH-vs-CH	down	120	MA1573.2	Thap11	7.13e-11	1.39e-07	6.17	27 (6.8%)	5 (0.4%)
AH-vs-CH	down	121	MA1931.1	ELK1::HOXA1	1.12e-10	2.2e-07	2.2	32 (8.0%)	10 (0.8%)
AH-vs-CH	down	122	MA0844.1	XBP1	1.6e-10	3.12e-07	1.2	38 (9.5%)	17 (1.4%)
AH-vs-CH	down	123	MA0080.6	Spi1	1.79e-10	3.5e-07	1.57	71 (17.8%)	66 (5.5%)
AH-vs-CH	down	124	MA0615.1	Gmeb1	3.9e-10	7.62e-07	1.59	82 (20.5%)	87 (7.3%)
AH-vs-CH	down	125	MA0471.2	E2F6	5.07e-10	9.91e-07	1.05	156 (39.0%)	249 (20.8%)
AH-vs-CH	down	126	MA1946.1	ETV5::FOXI1	6.7e-10	1.31e-06	2.93	38 (9.5%)	18 (1.5%)
AH-vs-CH	down	127	MA1652.1	ZKSCAN5	8.22e-10	1.61e-06	2.59	65 (16.3%)	58 (4.8%)
AH-vs-CH	down	128	MA0510.2	RFX5	1.09e-09	2.14e-06	6.78	19 (4.8%)	1 (0.1%)
AH-vs-CH	down	129	MA0059.1	MAX::MYC	2.36e-09	4.61e-06	1.77	58 (14.5%)	49 (4.1%)
AH-vs-CH	down	130	MA0528.2	ZNF263	3.14e-09	6.14e-06	1.09	126 (31.5%)	185 (15.4%)
AH-vs-CH	down	131	MA0600.2	RFX2	3.38e-09	6.62e-06	1.34	21 (5.3%)	3 (0.3%)
AH-vs-CH	down	132	MA0639.1	DBP	5.28e-09	1.03e-05	1.26	33 (8.3%)	15 (1.3%)
AH-vs-CH	down	133	MA0095.3	Yy1	5.66e-09	1.11e-05	15.1	39 (9.8%)	21 (1.8%)
AH-vs-CH	down	134	MA1651.1	ZFP42	7.14e-09	1.4e-05	19.89	29 (7.3%)	10 (0.8%)
AH-vs-CH	down	135	MA1966.1	TFAP4::ETV1	1.49e-08	2.92e-05	4.71	40 (10.0%)	24 (2.0%)
AH-vs-CH	down	136	MA1954.1	FOXO1::ELK1	1.88e-08	3.68e-05	2.09	42 (10.5%)	28 (2.3%)
AH-vs-CH	down	137	MA1950.1	FLI1::FOXI1	2.51e-08	4.92e-05	1.32	55 (13.8%)	49 (4.1%)
AH-vs-CH	down	138	MA1508.1	IKZF1	4.04e-08	7.91e-05	1.32	98 (24.5%)	132 (11.0%)
AH-vs-CH	down	139	MA0798.3	RFX3	4.13e-08	8.08e-05	3.79	16 (4.0%)	1 (0.1%)
AH-vs-CH	down	140	MA1570.1	TFAP4	9.83e-08	0.000192	1.63	60 (15.0%)	60 (5.0%)
AH-vs-CH	down	141	MA1110.2	Nr1H4	1.81e-07	0.000355	1.05	74 (18.5%)	88 (7.3%)
AH-vs-CH	down	142	MA1102.2	CTCFL	2.37e-07	0.000464	4.55	60 (15.0%)	60 (5.0%)
AH-vs-CH	down	143	MA1957.1	HOXB2::ELK1	2.5e-07	0.000489	2.04	26 (6.5%)	11 (0.9%)
AH-vs-CH	down	144	MA1132.1	JUN::JUNB	4.07e-07	0.000795	1.17	79 (19.8%)	100 (8.3%)
AH-vs-CH	down	145	MA1627.1	Wt1	7.47e-07	0.00146	1.07	114 (28.5%)	178 (14.8%)
AH-vs-CH	down	146	MA1932.1	ELK1::HOXB13	8.45e-07	0.00165	1.72	21 (5.3%)	7 (0.6%)
AH-vs-CH	down	147	MA1633.2	BACH1	8.84e-07	0.00173	1.21	28 (7.0%)	15 (1.3%)
AH-vs-CH	down	148	MA1716.1	ZNF76	1.07e-06	0.00209	5.2	20 (5.0%)	6 (0.5%)
AH-vs-CH	down	149	MA1953.1	FOXO1::ELF1	1.69e-06	0.00331	2.36	41 (10.3%)	34 (2.8%)
AH-vs-CH	down	150	MA0032.2	FOXC1	2.16e-06	0.00423	47.81	17 (4.3%)	3 (0.3%)
AH-vs-CH	down	151	MA0753.2	ZNF740	4.83e-06	0.00945	1.09	88 (22.0%)	127 (10.6%)
AH-vs-CH	down	152	MA1723.1	PRDM9	5.53e-06	0.0108	2.01	56 (14.0%)	63 (5.3%)
AH-vs-CH	down	153	MA1987.1	ZNF701	1.05e-05	0.0205	4.37	34 (8.5%)	26 (2.2%)
AH-vs-CH	down	154	MA0632.2	TCFL5	1.14e-05	0.0223	1.03	147 (36.8%)	270 (22.5%)
AH-vs-CH	down	155	MA0775.1	MEIS3	1.2e-05	0.0234	1.4	83 (20.8%)	119 (9.9%)
AH-vs-CH	down	156	MA1715.1	ZNF707	1.28e-05	0.0251	1.8	23 (5.8%)	12 (1.0%)
AH-vs-CH	down	157	MA1721.1	ZNF93	1.44e-05	0.0282	11.94	29 (7.3%)	18 (1.5%)
AH-vs-CH	down	158	MA0596.1	SREBF2	1.87e-05	0.0366	1.28	50 (12.5%)	55 (4.6%)
AH-vs-CH	down	159	MA1466.1	ATF6	2.3e-05	0.0449	1.53	17 (4.3%)	6 (0.5%)
AH-vs-CH	down	160	MA0027.2	EN1	2.67e-05	0.0523	1.27	72 (18.0%)	99 (8.3%)
AH-vs-CH	down	161	MA0162.4	EGR1	3.17e-05	0.0619	1.74	81 (20.3%)	117 (9.8%)
AH-vs-CH	down	162	MA1713.1	ZNF610	3.58e-05	0.07	1.12	111 (27.8%)	187 (15.6%)
AH-vs-CH	down	163	MA0845.1	FOXB1	4.45e-05	0.0871	8.34	20 (5.0%)	9 (0.8%)
AH-vs-CH	down	164	MA1956.1	FOXO1::FLI1	5.17e-05	0.101	4.21	12 (3.0%)	2 (0.2%)
AH-vs-CH	down	165	MA1936.1	ERF::FOXO1	6.05e-05	0.118	9.75	27 (6.8%)	18 (1.5%)
AH-vs-CH	down	166	MA1944.1	ETV5::DRGX	6.29e-05	0.123	1.47	45 (11.3%)	49 (4.1%)
AH-vs-CH	down	167	MA0099.3	FOS::JUN	6.43e-05	0.126	1.83	36 (9.0%)	33 (2.8%)
AH-vs-CH	down	168	MA1128.1	FOSL1::JUN	6.61e-05	0.129	3.48	27 (6.8%)	19 (1.6%)
AH-vs-CH	down	169	MA0504.1	NR2C2	8.75e-05	0.171	1.43	40 (10.0%)	41 (3.4%)
AH-vs-CH	down	170	MA0148.4	FOXA1	0.000101	0.198	8.4	27 (6.8%)	19 (1.6%)
AH-vs-CH	down	171	MA0687.1	SPIC	0.000101	0.198	16.04	22 (5.5%)	12 (1.0%)
AH-vs-CH	down	172	MA1141.1	FOS::JUND	0.000121	0.237	1.17	31 (7.8%)	27 (2.3%)
AH-vs-CH	down	173	MA1107.2	KLF9	0.000131	0.257	1.14	74 (18.5%)	109 (9.1%)
AH-vs-CH	down	174	MA0509.3	RFX1	0.000278	0.543	1.5	9 (2.3%)	1 (0.1%)
AH-vs-CH	down	175	MA0527.1	ZBTB33	0.000317	0.619	17.94	13 (3.3%)	3 (0.3%)
AH-vs-CH	down	176	MA1134.1	FOS::JUNB	0.000333	0.652	1.15	21 (5.3%)	14 (1.2%)
AH-vs-CH	down	177	MA0108.2	TBP	0.000353	0.691	46.1	12 (3.0%)	2 (0.2%)
AH-vs-CH	down	178	MA1947.1	ETV5::FOXO1	0.000373	0.729	6.74	25 (6.3%)	18 (1.5%)
AH-vs-CH	down	179	MA0088.2	ZNF143	0.000411	0.803	2.8	7 (1.8%)	0 (0.0%)
AH-vs-CH	down	180	MA0705.1	Lhx8	0.000431	0.842	5.15	41 (10.3%)	45 (3.8%)
AH-vs-CH	down	181	MA1130.1	FOSL2::JUN	0.000463	0.906	2.11	32 (8.0%)	31 (2.6%)
AH-vs-CH	down	182	MA0047.3	FOXA2	0.000466	0.911	18.02	19 (4.8%)	10 (0.8%)
AH-vs-CH	down	183	MA0498.2	MEIS1	0.000518	1.01	1.12	102 (25.5%)	178 (14.8%)
AH-vs-CH	down	184	MA0784.2	POU1F1	0.000528	1.03	4.52	7 (1.8%)	0 (0.0%)
AH-vs-CH	down	185	MA1988.1	Atf3	0.00053	1.04	1.11	44 (11.0%)	53 (4.4%)
AH-vs-CH	down	186	MA0846.1	FOXC2	0.000546	1.07	5.08	31 (7.8%)	29 (2.4%)
AH-vs-CH	down	187	MA1418.1	IRF3	0.000621	1.21	3.77	11 (2.8%)	3 (0.3%)
AH-vs-CH	down	188	MA0507.2	POU2F2	0.000645	1.26	36.24	7 (1.8%)	0 (0.0%)
AH-vs-CH	down	189	MA1710.1	ZNF257	0.00068	1.33	1.16	77 (19.3%)	122 (10.2%)
AH-vs-CH	down	190	MA0839.1	CREB3L1	0.000688	1.35	1.37	25 (6.3%)	21 (1.8%)
AH-vs-CH	down	191	MA1554.1	RFX7	0.000771	1.51	7.97	27 (6.8%)	21 (1.8%)
AH-vs-CH	down	192	MA1135.1	FOSB::JUNB	0.000872	1.7	1.1	22 (5.5%)	17 (1.4%)
AH-vs-CH	down	193	MA1103.2	FOXK2	0.000899	1.76	2.46	50 (12.5%)	65 (5.4%)
AH-vs-CH	down	194	MA1122.1	TFDP1	0.000949	1.86	1.05	104 (26.0%)	186 (15.5%)
AH-vs-CH	down	195	MA0905.1	HOXC10	0.00121	2.38	58.64	8 (2.0%)	0 (0.0%)
AH-vs-CH	down	196	MA0732.1	EGR3	0.00143	2.79	1.27	32 (8.0%)	34 (2.8%)
AH-vs-CH	down	197	MA0843.1	TEF	0.00146	2.85	1.33	20 (5.0%)	15 (1.3%)
AH-vs-CH	down	198	MA0139.1	CTCF	0.00153	3	2.64	27 (6.8%)	25 (2.1%)
AH-vs-CH	down	199	MA1941.1	ETV2::FIGLA	0.00155	3.03	1.25	47 (11.8%)	62 (5.2%)
AH-vs-CH	down	200	MA0773.1	MEF2D	0.00166	3.25	1.86	6 (1.5%)	0 (0.0%)
AH-vs-CH	down	201	MA1144.1	FOSL2::JUND	0.00176	3.45	1.31	22 (5.5%)	18 (1.5%)
AH-vs-CH	down	202	MA1937.1	ERF::HOXB13	0.00212	4.16	1.46	50 (12.5%)	69 (5.8%)
AH-vs-CH	down	203	MA1683.1	FOXA3	0.00232	4.54	3.39	41 (10.3%)	50 (4.2%)
AH-vs-CH	down	204	MA1137.1	FOSL1::JUNB	0.00235	4.59	1.17	66 (16.5%)	103 (8.6%)
AH-vs-CH	down	205	MA1607.1	Foxl2	0.00236	4.62	17.94	24 (6.0%)	20 (1.7%)
AH-vs-CH	down	206	MA0907.1	HOXC13	0.0024	4.7	70.97	7 (1.8%)	0 (0.0%)
AH-vs-CH	up	1	MA0475.2	FLI1	0.000147	0.287	17.22	6 (5.9%)	1 (0.1%)
AH-vs-CH	up	2	MA0156.3	FEV	0.000295	0.578	9.53	6 (5.9%)	2 (0.2%)
AH-vs-CH	up	3	MA0763.1	ETV3	0.000696	1.36	12.76	7 (6.9%)	4 (0.4%)
AH-vs-CH	up	4	MA0765.3	ETV5	0.00129	2.53	4.81	6 (5.9%)	4 (0.4%)
AH-vs-CH	up	5	MA0098.3	ETS1	0.00227	4.44	33.84	5 (5.0%)	1 (0.1%)
BH-vs-CH	down	1	MA0060.3	NFYA	3.74e-45	7.33e-42	2.11	143 (36.9%)	65 (5.6%)
BH-vs-CH	down	2	MA0502.2	NFYB	1.87e-44	3.65e-41	2.06	144 (37.1%)	68 (5.8%)
BH-vs-CH	down	3	MA1475.1	CREB3L4	4.49e-41	8.77e-38	1.67	110 (28.4%)	33 (2.8%)
BH-vs-CH	down	4	MA1644.1	NFYC	2.05e-39	4.01e-36	4.89	113 (29.1%)	39 (3.4%)
BH-vs-CH	down	5	MA0603.1	Arntl	2.55e-36	4.98e-33	10.34	65 (16.8%)	2 (0.2%)
BH-vs-CH	down	6	MA0599.1	KLF5	7.15e-36	1.4e-32	5.99	161 (41.5%)	120 (10.3%)
BH-vs-CH	down	7	MA0746.2	SP3	1.25e-35	2.45e-32	3.69	126 (32.5%)	65 (5.6%)
BH-vs-CH	down	8	MA0741.1	KLF16	2.11e-34	4.13e-31	1.72	184 (47.4%)	170 (14.6%)
BH-vs-CH	down	9	MA0871.2	TFEC	2.26e-34	4.41e-31	5.06	67 (17.3%)	5 (0.4%)
BH-vs-CH	down	10	MA0692.1	TFEB	2.84e-34	5.55e-31	8.3	73 (18.8%)	9 (0.8%)
BH-vs-CH	down	11	MA1564.1	SP9	3e-34	5.86e-31	4.3	142 (36.6%)	93 (8.0%)
BH-vs-CH	down	12	MA0516.3	SP2	4.88e-33	9.55e-30	7.98	148 (38.1%)	107 (9.2%)
BH-vs-CH	down	13	MA1464.1	ARNT2	7.55e-33	1.48e-29	11.79	63 (16.2%)	4 (0.3%)
BH-vs-CH	down	14	MA0831.3	TFE3	3.43e-32	6.71e-29	8.63	56 (14.4%)	1 (0.1%)
BH-vs-CH	down	15	MA1511.2	KLF10	4.31e-32	8.43e-29	5.61	140 (36.1%)	97 (8.3%)
BH-vs-CH	down	16	MA1959.1	KLF7	9.43e-32	1.84e-28	15.54	98 (25.3%)	37 (3.2%)
BH-vs-CH	down	17	MA0493.2	KLF1	5.13e-31	1e-27	16.87	81 (20.9%)	20 (1.7%)
BH-vs-CH	down	18	MA0740.2	KLF14	5.91e-31	1.16e-27	24.54	82 (21.1%)	21 (1.8%)
BH-vs-CH	down	19	MA1513.1	KLF15	7.9e-31	1.54e-27	22.36	101 (26.0%)	43 (3.7%)
BH-vs-CH	down	20	MA0039.4	KLF4	8.42e-31	1.65e-27	2.46	162 (41.8%)	141 (12.1%)
BH-vs-CH	down	21	MA0664.1	MLXIPL	9.75e-31	1.91e-27	4.65	67 (17.3%)	9 (0.8%)
BH-vs-CH	down	22	MA0685.2	SP4	1.02e-30	2e-27	6.15	161 (41.5%)	140 (12.0%)
BH-vs-CH	down	23	MA0526.4	USF2	5.5e-30	1.08e-26	3.14	58 (14.9%)	4 (0.3%)
BH-vs-CH	down	24	MA0464.2	BHLHE40	1.2e-29	2.34e-26	2.97	70 (18.0%)	13 (1.1%)
BH-vs-CH	down	25	MA0742.2	KLF12	1.29e-29	2.53e-26	17.27	107 (27.6%)	54 (4.6%)
BH-vs-CH	down	26	MA0663.1	MLX	2.74e-29	5.36e-26	3.86	57 (14.7%)	4 (0.3%)
BH-vs-CH	down	27	MA0079.5	SP1	3.16e-28	6.19e-25	7.62	135 (34.8%)	102 (8.8%)
BH-vs-CH	down	28	MA1653.1	ZNF148	9.66e-28	1.89e-24	2.12	183 (47.2%)	198 (17.0%)
BH-vs-CH	down	29	MA1961.1	PATZ1	3.21e-27	6.28e-24	12.43	126 (32.5%)	90 (7.7%)
BH-vs-CH	down	30	MA0604.1	Atf1	1e-26	1.96e-23	1.65	87 (22.4%)	36 (3.1%)
BH-vs-CH	down	31	MA0609.2	CREM	1.4e-26	2.73e-23	1.29	101 (26.0%)	55 (4.7%)
BH-vs-CH	down	32	MA0622.1	Mlxip	2.2e-25	4.31e-22	10.64	72 (18.6%)	22 (1.9%)
BH-vs-CH	down	33	MA0636.1	BHLHE41	2.47e-25	4.83e-22	10.94	47 (12.1%)	2 (0.2%)
BH-vs-CH	down	34	MA1512.1	KLF11	2.9e-25	5.66e-22	1.82	141 (36.3%)	125 (10.7%)
BH-vs-CH	down	35	MA0076.2	ELK4	7.22e-23	1.41e-19	26.54	42 (10.8%)	1 (0.1%)
BH-vs-CH	down	36	MA0620.3	MITF	1.48e-22	2.89e-19	2.43	73 (18.8%)	29 (2.5%)
BH-vs-CH	down	37	MA0004.1	Arnt	1.85e-22	3.63e-19	11.41	81 (20.9%)	39 (3.4%)
BH-vs-CH	down	38	MA0506.2	Nrf1	4.12e-22	8.06e-19	32.52	46 (11.9%)	4 (0.3%)
BH-vs-CH	down	39	MA0825.1	MNT	9.1e-22	1.78e-18	3.28	81 (20.9%)	41 (3.5%)
BH-vs-CH	down	40	MA1630.2	ZNF281	9.41e-22	1.84e-18	1.57	130 (33.5%)	120 (10.3%)
BH-vs-CH	down	41	MA0093.3	USF1	2.24e-21	4.38e-18	5.37	62 (16.0%)	19 (1.6%)
BH-vs-CH	down	42	MA0058.3	MAX	6.35e-21	1.24e-17	3.48	83 (21.4%)	46 (4.0%)
BH-vs-CH	down	43	MA1515.1	KLF2	6.89e-21	1.35e-17	3.46	115 (29.6%)	95 (8.2%)
BH-vs-CH	down	44	MA0750.2	ZBTB7A	9.2e-21	1.8e-17	19.9	44 (11.3%)	4 (0.3%)
BH-vs-CH	down	45	MA1143.1	FOSL1::JUND	1.85e-19	3.61e-16	1.14	166 (42.8%)	206 (17.7%)
BH-vs-CH	down	46	MA1560.1	SOHLH2	5.07e-19	9.91e-16	1.98	79 (20.4%)	46 (4.0%)
BH-vs-CH	down	47	MA0645.1	ETV6	6.14e-19	1.2e-15	3.84	71 (18.3%)	35 (3.0%)
BH-vs-CH	down	48	MA0098.3	ETS1	5.25e-18	1.03e-14	6.15	53 (13.7%)	16 (1.4%)
BH-vs-CH	down	49	MA0759.2	ELK3	8.18e-18	1.6e-14	10.97	45 (11.6%)	9 (0.8%)
BH-vs-CH	down	50	MA0764.3	ETV4	9.53e-18	1.86e-14	11.2	44 (11.3%)	8 (0.7%)
BH-vs-CH	down	51	MA0765.3	ETV5	1.15e-17	2.25e-14	9.27	41 (10.6%)	6 (0.5%)
BH-vs-CH	down	52	MA0829.2	SREBF1	1.47e-17	2.87e-14	1.26	72 (18.6%)	41 (3.5%)
BH-vs-CH	down	53	MA0028.2	ELK1	5.87e-17	1.15e-13	12.12	41 (10.6%)	7 (0.6%)
BH-vs-CH	down	54	MA0763.1	ETV3	6.54e-17	1.28e-13	10.66	40 (10.3%)	6 (0.5%)
BH-vs-CH	down	55	MA0608.1	Creb3l2	1.59e-16	3.11e-13	7.04	55 (14.2%)	22 (1.9%)
BH-vs-CH	down	56	MA1627.1	Wt1	1.97e-16	3.86e-13	1.1	144 (37.1%)	176 (15.1%)
BH-vs-CH	down	57	MA0471.2	E2F6	2.18e-16	4.26e-13	1.16	165 (42.5%)	223 (19.2%)
BH-vs-CH	down	58	MA0760.1	ERF	3.12e-16	6.11e-13	1.74	70 (18.0%)	42 (3.6%)
BH-vs-CH	down	59	MA0156.3	FEV	3.48e-16	6.8e-13	7.94	37 (9.5%)	5 (0.4%)
BH-vs-CH	down	60	MA1131.1	FOSL2::JUN	6.03e-16	1.18e-12	1.24	78 (20.1%)	55 (4.7%)
BH-vs-CH	down	61	MA1136.1	FOSB::JUNB	1.01e-15	1.97e-12	1.18	94 (24.2%)	82 (7.0%)
BH-vs-CH	down	62	MA1140.2	JUNB	1.1e-15	2.16e-12	1.15	34 (8.8%)	4 (0.3%)
BH-vs-CH	down	63	MA1129.1	FOSL1::JUN	2.18e-15	4.26e-12	1.06	108 (27.8%)	109 (9.4%)
BH-vs-CH	down	64	MA0828.2	SREBF2	3.45e-15	6.74e-12	1.17	30 (7.7%)	2 (0.2%)
BH-vs-CH	down	65	MA0605.2	ATF3	4.07e-15	7.97e-12	14.9	26 (6.7%)	0 (0.0%)
BH-vs-CH	down	66	MA1133.1	JUN::JUNB	4.9e-15	9.59e-12	1.92	80 (20.6%)	61 (5.2%)
BH-vs-CH	down	67	MA0862.1	GMEB2	5.08e-15	9.94e-12	1.79	52 (13.4%)	22 (1.9%)
BH-vs-CH	down	68	MA1951.1	FOS	7.77e-15	1.52e-11	1.17	45 (11.6%)	15 (1.3%)
BH-vs-CH	down	69	MA1965.1	SP5	8.51e-15	1.66e-11	6.26	117 (30.2%)	128 (11.0%)
BH-vs-CH	down	70	MA1708.1	ETV7	1.24e-14	2.43e-11	13.62	45 (11.6%)	14 (1.2%)
BH-vs-CH	down	71	MA1517.1	KLF6	1.39e-14	2.71e-11	1.32	143 (36.9%)	185 (15.9%)
BH-vs-CH	down	72	MA0473.3	ELF1	2.04e-14	3.99e-11	1.18	99 (25.5%)	97 (8.3%)
BH-vs-CH	down	73	MA1145.1	FOSL2::JUND	2.23e-14	4.37e-11	1.53	75 (19.3%)	56 (4.8%)
BH-vs-CH	down	74	MA1474.1	CREB3L4	2.67e-14	5.22e-11	1.23	84 (21.6%)	71 (6.1%)
BH-vs-CH	down	75	MA1127.1	FOSB::JUN	2.95e-14	5.77e-11	2.01	71 (18.3%)	50 (4.3%)
BH-vs-CH	down	76	MA0616.2	HES2	4.36e-14	8.53e-11	1.1	104 (26.8%)	108 (9.3%)
BH-vs-CH	down	77	MA0162.4	EGR1	6.18e-14	1.21e-10	1.92	128 (33.0%)	156 (13.4%)
BH-vs-CH	down	78	MA0475.2	FLI1	8.68e-14	1.7e-10	3.14	56 (14.4%)	30 (2.6%)
BH-vs-CH	down	79	MA0641.1	ELF4	8.91e-14	1.74e-10	1.13	57 (14.7%)	32 (2.7%)
BH-vs-CH	down	80	MA0656.1	JDP2	1.04e-13	2.03e-10	1.9	32 (8.2%)	5 (0.4%)
BH-vs-CH	down	81	MA0147.3	MYC	1.32e-13	2.58e-10	1.49	80 (20.6%)	67 (5.8%)
BH-vs-CH	down	82	MA1099.2	HES1	2.05e-13	4.01e-10	1.65	121 (31.2%)	145 (12.5%)
BH-vs-CH	down	83	MA1139.1	FOSL2::JUNB	4.07e-13	7.96e-10	1.3	68 (17.5%)	50 (4.3%)
BH-vs-CH	down	84	MA0638.1	CREB3	4.99e-13	9.77e-10	1.13	45 (11.6%)	19 (1.6%)
BH-vs-CH	down	85	MA0626.1	Npas2	5.02e-13	9.83e-10	1.09	83 (21.4%)	75 (6.4%)
BH-vs-CH	down	86	MA1106.1	HIF1A	5.3e-13	1.04e-09	1.02	88 (22.7%)	84 (7.2%)
BH-vs-CH	down	87	MA1522.1	MAZ	8.6e-13	1.68e-09	1.1	125 (32.2%)	158 (13.6%)
BH-vs-CH	down	88	MA1483.2	ELF2	8.75e-13	1.71e-09	3.91	56 (14.4%)	33 (2.8%)
BH-vs-CH	down	89	MA0474.3	Erg	9.14e-13	1.79e-09	1.27	103 (26.5%)	113 (9.7%)
BH-vs-CH	down	90	MA0705.1	Lhx8	1.3e-12	2.55e-09	3	110 (28.4%)	127 (10.9%)
BH-vs-CH	down	91	MA0823.1	HEY1	5.78e-12	1.13e-08	1.06	89 (22.9%)	91 (7.8%)
BH-vs-CH	down	92	MA1484.1	ETS2	8.33e-12	1.63e-08	2.9	60 (15.5%)	42 (3.6%)
BH-vs-CH	down	93	MA1992.1	Ikzf3	1.46e-11	2.85e-08	1.2	101 (26.0%)	116 (10.0%)
BH-vs-CH	down	94	MA1107.2	KLF9	1.65e-11	3.22e-08	1.09	113 (29.1%)	141 (12.1%)
BH-vs-CH	down	95	MA0649.1	HEY2	1.93e-11	3.78e-08	4.61	41 (10.6%)	17 (1.5%)
BH-vs-CH	down	96	MA0528.2	ZNF263	2.48e-11	4.84e-08	1.17	132 (34.0%)	183 (15.7%)
BH-vs-CH	down	97	MA1723.1	PRDM9	3.7e-11	7.24e-08	1.38	92 (23.7%)	101 (8.7%)
BH-vs-CH	down	98	MA0840.1	Creb5	4.14e-11	8.1e-08	2.46	32 (8.2%)	9 (0.8%)
BH-vs-CH	down	99	MA0062.3	GABPA	5.18e-11	1.01e-07	1.55	96 (24.7%)	109 (9.4%)
BH-vs-CH	down	100	MA1933.1	ELK1::SREBF2	7.53e-11	1.47e-07	6.59	23 (5.9%)	2 (0.2%)
BH-vs-CH	down	101	MA1651.1	ZFP42	8.32e-11	1.63e-07	26.44	25 (6.4%)	3 (0.3%)
BH-vs-CH	down	102	MA0762.1	ETV2	8.77e-11	1.71e-07	1.1	48 (12.4%)	29 (2.5%)
BH-vs-CH	down	103	MA0834.1	ATF7	9.42e-11	1.84e-07	6.75	21 (5.4%)	1 (0.1%)
BH-vs-CH	down	104	MA0598.3	EHF	9.67e-11	1.89e-07	1.28	102 (26.3%)	123 (10.6%)
BH-vs-CH	down	105	MA0027.2	EN1	1.79e-10	3.5e-07	1.04	148 (38.1%)	227 (19.5%)
BH-vs-CH	down	106	MA0761.2	ETV1	4.69e-10	9.17e-07	1.46	91 (23.5%)	105 (9.0%)
BH-vs-CH	down	107	MA0104.4	MYCN	3.53e-09	6.91e-06	1.06	86 (22.2%)	101 (8.7%)
BH-vs-CH	down	108	MA1995.1	Npas4	5.06e-09	9.89e-06	1.05	94 (24.2%)	118 (10.1%)
BH-vs-CH	down	109	MA0080.6	Spi1	5.82e-09	1.14e-05	1.78	83 (21.4%)	96 (8.2%)
BH-vs-CH	down	110	MA1493.1	HES6	1.32e-08	2.59e-05	1.42	43 (11.1%)	29 (2.5%)
BH-vs-CH	down	111	MA0708.2	MSX2	1.36e-08	2.65e-05	1.16	119 (30.7%)	175 (15.0%)
BH-vs-CH	down	112	MA1931.1	ELK1::HOXA1	3.15e-08	6.16e-05	1.43	25 (6.4%)	8 (0.7%)
BH-vs-CH	down	113	MA0059.1	MAX::MYC	3.15e-08	6.17e-05	1.55	48 (12.4%)	38 (3.3%)
BH-vs-CH	down	114	MA0492.1	JUND	5.22e-08	0.000102	1.27	44 (11.3%)	33 (2.8%)
BH-vs-CH	down	115	MA1122.1	TFDP1	5.79e-08	0.000113	1.03	133 (34.3%)	213 (18.3%)
BH-vs-CH	down	116	MA0615.1	Gmeb1	7.12e-08	0.000139	1.06	64 (16.5%)	67 (5.8%)
BH-vs-CH	down	117	MA0753.2	ZNF740	1.21e-07	0.000236	1.43	99 (25.5%)	138 (11.9%)
BH-vs-CH	down	118	MA0640.2	ELF3	1.23e-07	0.00024	1.18	103 (26.5%)	147 (12.6%)
BH-vs-CH	down	119	MA1952.1	FOXJ2::ELF1	1.99e-07	0.000389	3.1	75 (19.3%)	89 (7.6%)
BH-vs-CH	down	120	MA0595.1	SREBF1	2.06e-07	0.000404	2.41	52 (13.4%)	48 (4.1%)
BH-vs-CH	down	121	MA0488.1	JUN	2.49e-07	0.000487	2.9	32 (8.2%)	18 (1.5%)
BH-vs-CH	down	122	MA0018.4	CREB1	2.72e-07	0.000532	18.09	36 (9.3%)	22 (1.9%)
BH-vs-CH	down	123	MA0259.1	ARNT::HIF1A	1.04e-06	0.00204	1.13	105 (27.1%)	159 (13.7%)
BH-vs-CH	down	124	MA1632.1	ATF2	1.73e-06	0.00339	3.76	43 (11.1%)	37 (3.2%)
BH-vs-CH	down	125	MA0148.4	FOXA1	2.56e-06	0.005	6.48	76 (19.6%)	98 (8.4%)
BH-vs-CH	down	126	MA0748.2	YY2	2.56e-06	0.005	38.56	15 (3.9%)	1 (0.1%)
BH-vs-CH	down	127	MA0686.1	SPDEF	2.57e-06	0.00503	1.07	42 (10.8%)	37 (3.2%)
BH-vs-CH	down	128	MA1935.1	ERF::FOXI1	4.14e-06	0.00811	1.44	97 (25.0%)	146 (12.5%)
BH-vs-CH	down	129	MA1573.2	Thap11	5.05e-06	0.00988	7.03	18 (4.6%)	5 (0.4%)
BH-vs-CH	down	130	MA1981.1	ZNF530	7.63e-06	0.0149	1.93	59 (15.2%)	69 (5.9%)
BH-vs-CH	down	131	MA0600.2	RFX2	7.99e-06	0.0156	7.75	15 (3.9%)	3 (0.3%)
BH-vs-CH	down	132	MA0798.3	RFX3	8.44e-06	0.0165	2.86	12 (3.1%)	1 (0.1%)
BH-vs-CH	down	133	MA1939.1	ERF::SREBF2	1.21e-05	0.0236	1.44	13 (3.4%)	2 (0.2%)
BH-vs-CH	down	134	MA0081.2	SPIB	1.8e-05	0.0352	1.8	66 (17.0%)	85 (7.3%)
BH-vs-CH	down	135	MA1126.1	FOS::JUN	2.19e-05	0.0428	1.57	91 (23.5%)	139 (11.9%)
BH-vs-CH	down	136	MA0047.3	FOXA2	2.46e-05	0.048	3.54	84 (21.6%)	123 (10.6%)
BH-vs-CH	down	137	MA0136.3	Elf5	2.64e-05	0.0516	1.15	105 (27.1%)	172 (14.8%)
BH-vs-CH	down	138	MA1716.1	ZNF76	3.7e-05	0.0724	4	16 (4.1%)	5 (0.4%)
BH-vs-CH	down	139	MA0699.1	LBX2	3.8e-05	0.0742	1.07	147 (37.9%)	277 (23.8%)
BH-vs-CH	down	140	MA1683.1	FOXA3	5.18e-05	0.101	5.17	82 (21.1%)	121 (10.4%)
BH-vs-CH	down	141	MA1713.1	ZNF610	6.16e-05	0.121	1.07	127 (32.7%)	229 (19.7%)
BH-vs-CH	down	142	MA1570.1	TFAP4	7.83e-05	0.153	1.38	63 (16.2%)	84 (7.2%)
BH-vs-CH	down	143	MA0509.3	RFX1	9.71e-05	0.19	5.57	10 (2.6%)	1 (0.1%)
BH-vs-CH	down	144	MA0510.2	RFX5	0.000104	0.203	5.45	15 (3.9%)	5 (0.4%)
BH-vs-CH	down	145	MA1954.1	FOXO1::ELK1	0.00014	0.274	12.94	20 (5.2%)	10 (0.9%)
BH-vs-CH	down	146	MA1606.1	Foxf1	0.000185	0.362	7.99	66 (17.0%)	91 (7.8%)
BH-vs-CH	down	147	MA1103.2	FOXK2	0.000267	0.523	4.23	84 (21.6%)	132 (11.3%)
BH-vs-CH	down	148	MA1514.1	KLF17	0.000287	0.561	1.42	45 (11.6%)	53 (4.6%)
BH-vs-CH	down	149	MA0671.1	NFIX	0.000318	0.623	1.09	183 (47.2%)	385 (33.1%)
BH-vs-CH	down	150	MA1684.1	Foxn1	0.000344	0.673	2.64	69 (17.8%)	97 (8.3%)
BH-vs-CH	down	151	MA1944.1	ETV5::DRGX	0.000388	0.758	1.16	46 (11.9%)	56 (4.8%)
BH-vs-CH	down	152	MA1108.2	MXI1	0.000408	0.798	1.04	76 (19.6%)	118 (10.1%)
BH-vs-CH	down	153	MA0527.1	ZBTB33	0.000532	1.04	4.51	20 (5.2%)	12 (1.0%)
BH-vs-CH	down	154	MA0819.2	CLOCK	0.000572	1.12	1.05	74 (19.1%)	115 (9.9%)
BH-vs-CH	down	155	MA1710.1	ZNF257	0.000951	1.86	1.32	70 (18.0%)	108 (9.3%)
BH-vs-CH	down	156	MA0481.3	FOXP1	0.000985	1.93	3.29	93 (24.0%)	159 (13.7%)
BH-vs-CH	down	157	MA0033.2	FOXL1	0.00105	2.06	5.15	50 (12.9%)	64 (5.5%)
BH-vs-CH	down	158	MA0733.1	EGR4	0.0012	2.35	1.16	69 (17.8%)	107 (9.2%)
BH-vs-CH	down	159	MA0657.1	KLF13	0.00172	3.36	2.81	13 (3.4%)	6 (0.5%)
BH-vs-CH	down	160	MA1942.1	ETV2::FOXI1	0.00192	3.75	1.19	64 (16.5%)	98 (8.4%)
BH-vs-CH	down	161	MA0852.2	FOXK1	0.00222	4.35	2.54	90 (23.2%)	156 (13.4%)
BH-vs-CH	down	162	MA0821.2	HES5	0.00239	4.68	1.1	88 (22.7%)	153 (13.1%)
BH-vs-CH	down	163	MA0747.1	SP8	9.95e-31	1.95e-27	2.01	159 (41.0%)	136 (11.7%)
BH-vs-CH	up	1	MA1109.1	NEUROD1	0.000412	0.806	5.57	16 (14.0%)	30 (2.9%)
BH-vs-CH	up	2	MA1642.1	NEUROG2	0.000476	0.93	4.41	20 (17.5%)	48 (4.7%)
BH-vs-CH	up	3	MA1638.1	HAND2	0.00151	2.96	6.63	20 (17.5%)	54 (5.3%)
BH-vs-CH	up	4	MA1467.2	Atoh1	0.00235	4.6	1.91	24 (21.1%)	77 (7.5%)
