# Supplementary material for: Dynamic changes in chromatin accessibility reveal the role of NF-Y targeting AURKB in mediating cell cycle during asynchronous oogenesis in the Chinese Alligator (Alligator sinensis)
Source: Front Zool. 2026 Apr 29;23:24. doi: 10.1186/s12983-026-00611-8 (PMC13274144; doi:10.1186/s12983-026-00611-8)
Supplement: Supplementary file 21 — Additional file21 (XLSX 11 KB): Table S11. Statistics of Target Gene Numbers Regulated by Major Transcription Factors During Oogenesis in the Chinese Alligator. [file 12983_2026_611_MOESM21_ESM.xlsx]

## Sheet: Sheet2
Supplemental Table S11: Statistics of Target Gene Numbers Regulated by Major Transcription Factors During Oogenesis in the Chinese Alligator
Comparison groups	TF	Number of regulatory genes	p-value
AH-vs-BH	Arntl	2088	3.51e-25
AH-vs-BH	CREB3L4	3491	5.24e-28
AH-vs-BH	KLF15	35763	4.52e-57
AH-vs-BH	NFYA	2555	3.02e-9
AH-vs-BH	NFYB	3102	1.10e-9
AH-vs-BH	NFYC	2381	3.13e-8
AH-vs-BH	PATZ1	16834	4.15e-62
AH-vs-BH	SP1	10640	1.01e-59
AH-vs-BH	SP2	11637	1.09e-59
AH-vs-BH	SP4	9489	2.20e-56
AH-vs-BH	E2F2	299	1.18e-3
AH-vs-CH	Arntl	2010	7.55e-40
AH-vs-CH	CREB3L4	3328	1.11e-54
AH-vs-CH	KLF15	34042	1.45e-63
AH-vs-CH	NFYA	2368	9.34e-29
AH-vs-CH	NFYB	2895	1.57e-33
AH-vs-CH	NFYC	2189	1.06e-23
AH-vs-CH	PATZ1	16097	2.14e-63
AH-vs-CH	SP1	10175	4.08e-65
AH-vs-CH	SP2	11095	7.18e-64
AH-vs-CH	SP4	9039	2.70e-61
AH-vs-CH	ETS1	1629	2.27e-3
AH-vs-CH	ETV3	1518	6.96e-4
AH-vs-CH	ETV5	1904	1.29e-3
AH-vs-CH	FEV	1833	2.95e-4
AH-vs-CH	FLI1	1584	1.47e-4
BH-vs-CH	Arntl	1473	2.55e-36
BH-vs-CH	CREB3L4	2177	4.49e-41
BH-vs-CH	KLF15	21872	7.90e-31
BH-vs-CH	NFYA	2079	3.74e-45
BH-vs-CH	NFYB	2452	1.87e-44
BH-vs-CH	NFYC	1951	2.05e-39
BH-vs-CH	PATZ1	10123	3.21e-27
BH-vs-CH	SP1	6516	3.16e-28
BH-vs-CH	SP2	7265	4.88e-33
BH-vs-CH	SP4	5929	1.02e-30
BH-vs-CH	Atoh1	319	2.35e-3
BH-vs-CH	HAND2	345	1.51e-3
BH-vs-CH	NEUROD1	419	4.12e-4
BH-vs-CH	NEUROG2	327	4.76e-4
