# Supplementary material for: Dynamic changes in chromatin accessibility reveal the role of NF-Y targeting AURKB in mediating cell cycle during asynchronous oogenesis in the Chinese Alligator (Alligator sinensis)
Source: Front Zool. 2026 Apr 29;23:24. doi: 10.1186/s12983-026-00611-8 (PMC13274144; doi:10.1186/s12983-026-00611-8)
Supplement: Supplementary file 22 — Additional file22 (XLSX 21265 KB): Table S12. Total Regulatory Network of Transcription Factor Target Genes during Early Oogenesis in the Chinese alligator. [file 12983_2026_611_MOESM22_ESM.xlsx]

## Sheet: Sheet1
Supplemental Table S12: Total Regulatory Network of Transcription Factor Target Genes during Early Oogenesis in the Chinese alligator
Comparison groups	motif_alt_id	q-value	Symbol
AH-vs-BH	ARNT::HIF1A	0.476	NAT9
AH-vs-BH	ARNT::HIF1A	0.476	GOPC
AH-vs-BH	ARNT::HIF1A	0.476	SREBF1
AH-vs-BH	ARNT::HIF1A	0.476	RPA3
AH-vs-BH	ARNT::HIF1A	0.476	MTRR
AH-vs-BH	ARNT::HIF1A	0.476	Dimt1
AH-vs-BH	ARNT::HIF1A	0.476	ZBTB48
AH-vs-BH	ARNT::HIF1A	0.476	YY1
AH-vs-BH	ARNT::HIF1A	0.476	JMJD6
AH-vs-BH	ARNT::HIF1A	0.476	SURF1
AH-vs-BH	ARNT::HIF1A	0.476	ZNF540
AH-vs-BH	ARNT::HIF1A	0.476	PEX10
AH-vs-BH	ARNT::HIF1A	0.476	ILRUN
AH-vs-BH	ARNT::HIF1A	0.476	YBX1
AH-vs-BH	ARNT::HIF1A	0.476	AFG3L2
AH-vs-BH	ARNT::HIF1A	0.476	EIF3D
AH-vs-BH	ARNT::HIF1A	0.476	EHD3
AH-vs-BH	ARNT::HIF1A	0.476	TYK2
AH-vs-BH	ARNT::HIF1A	0.476	Pfdn6
AH-vs-BH	ARNT::HIF1A	0.476	C3orf38
AH-vs-BH	ARNT::HIF1A	0.476	Ncoa1
AH-vs-BH	ARNT::HIF1A	0.476	OAZ
AH-vs-BH	ARNT::HIF1A	0.476	fbl
AH-vs-BH	ARNT::HIF1A	0.476	TACC1
AH-vs-BH	ARNT::HIF1A	0.476	CACYBP
AH-vs-BH	ARNT::HIF1A	0.476	Fubp1
AH-vs-BH	ARNT::HIF1A	0.476	IBTK
AH-vs-BH	ARNT::HIF1A	0.476	CEP104
AH-vs-BH	ARNT::HIF1A	0.476	GET1
AH-vs-BH	ARNT::HIF1A	0.476	CAND1
AH-vs-BH	ARNT::HIF1A	0.476	NMT1
AH-vs-BH	ARNT::HIF1A	0.476	XPNPEP3
AH-vs-BH	ARNT::HIF1A	0.476	DDIT4
AH-vs-BH	ARNT::HIF1A	0.476	Trim39
AH-vs-BH	ARNT::HIF1A	0.476	GTF3A
AH-vs-BH	ARNT::HIF1A	0.476	ilf2
AH-vs-BH	ARNT::HIF1A	0.476	ENO1
AH-vs-BH	ARNT::HIF1A	0.476	EPG5
AH-vs-BH	ARNT::HIF1A	0.476	Casp8ap2
AH-vs-BH	ARNT::HIF1A	0.476	SYCE3
AH-vs-BH	ARNT::HIF1A	0.476	BAZ1B
AH-vs-BH	ARNT::HIF1A	0.476	CUTC
AH-vs-BH	ARNT::HIF1A	0.476	EZH1
AH-vs-BH	ARNT::HIF1A	0.476	TUBB4B
AH-vs-BH	ARNT::HIF1A	0.476	MMTAG2
AH-vs-BH	ARNT::HIF1A	0.476	BCL6
AH-vs-BH	ARNT::HIF1A	0.476	IFT27
AH-vs-BH	ARNT::HIF1A	0.476	PIH1D3
AH-vs-BH	ARNT::HIF1A	0.476	MTCH2
AH-vs-BH	ARNT::HIF1A	0.476	NRDE2
AH-vs-BH	ARNT::HIF1A	0.476	Akap8
AH-vs-BH	ARNT::HIF1A	0.476	RAB18
AH-vs-BH	ARNT::HIF1A	0.476	MAD2L1
AH-vs-BH	ARNT::HIF1A	0.476	TTC14
AH-vs-BH	ARNT::HIF1A	0.476	CRYM
AH-vs-BH	ARNT::HIF1A	0.476	Mepce
AH-vs-BH	ARNT::HIF1A	0.476	TMED10
AH-vs-BH	ARNT::HIF1A	0.476	ZNF202
AH-vs-BH	ARNT::HIF1A	0.476	MFF
AH-vs-BH	ARNT::HIF1A	0.476	CTDNEP1
AH-vs-BH	ARNT::HIF1A	0.476	KHSRP
AH-vs-BH	ARNT::HIF1A	0.476	NDUFV2
AH-vs-BH	ARNT::HIF1A	0.476	rxrba
AH-vs-BH	ARNT::HIF1A	0.476	MAT2B
AH-vs-BH	ARNT::HIF1A	0.476	SAAL1
AH-vs-BH	ARNT::HIF1A	0.476	PGP
AH-vs-BH	ARNT::HIF1A	0.476	HSPA9
AH-vs-BH	ARNT::HIF1A	0.476	TPT1
AH-vs-BH	ARNT::HIF1A	0.476	RBM15
AH-vs-BH	ARNT::HIF1A	0.476	Casp8ap2
AH-vs-BH	ARNT::HIF1A	0.476	YWHAZ
AH-vs-BH	ARNT::HIF1A	0.476	Eri1
AH-vs-BH	ARNT::HIF1A	0.476	FRMD8
AH-vs-BH	ARNT::HIF1A	0.476	RHOG
AH-vs-BH	ARNT::HIF1A	0.476	IGLV9-49
AH-vs-BH	ARNT::HIF1A	0.476	PGGT1B
AH-vs-BH	ARNT::HIF1A	0.476	CITED3
AH-vs-BH	ARNT::HIF1A	0.476	ZCCHC2
AH-vs-BH	ARNT::HIF1A	0.476	TPGS1
AH-vs-BH	ARNT::HIF1A	0.476	CASC1
AH-vs-BH	ARNT::HIF1A	0.476	Bckdk
AH-vs-BH	ARNT::HIF1A	0.476	TIMM17A
AH-vs-BH	ARNT::HIF1A	0.476	Znf335
AH-vs-BH	ARNT::HIF1A	0.476	ENKUR
AH-vs-BH	ARNT::HIF1A	0.476	SNAPC1
AH-vs-BH	ARNT::HIF1A	0.476	Tcte3
AH-vs-BH	ARNT::HIF1A	0.476	RANBP3
AH-vs-BH	ARNT::HIF1A	0.476	MRPL58
AH-vs-BH	ARNT::HIF1A	0.476	STX6
AH-vs-BH	ARNT::HIF1A	0.476	TAF9
AH-vs-BH	ARNT::HIF1A	0.476	SENP3
AH-vs-BH	ARNT::HIF1A	0.476	Nasp
AH-vs-BH	ARNT::HIF1A	0.476	ST6GALNAC2
AH-vs-BH	ARNT::HIF1A	0.476	NDUFV2
AH-vs-BH	ARNT::HIF1A	0.476	ST6GALNAC2
AH-vs-BH	ARNT::HIF1A	0.476	GMEB1
AH-vs-BH	ARNT::HIF1A	0.476	Psmc2
AH-vs-BH	ARNT::HIF1A	0.476	POGK
AH-vs-BH	ARNT::HIF1A	0.476	LONP1
AH-vs-BH	ARNT::HIF1A	0.476	ARL1
AH-vs-BH	ARNT::HIF1A	0.476	DAXX
AH-vs-BH	ARNT::HIF1A	0.476	Mroh2b
AH-vs-BH	ARNT::HIF1A	0.476	FLOT2
AH-vs-BH	ARNT::HIF1A	0.476	SMIM30
AH-vs-BH	ARNT::HIF1A	0.476	LLPH
AH-vs-BH	ARNT::HIF1A	0.476	MDH1
AH-vs-BH	ARNT::HIF1A	0.476	KLF10
AH-vs-BH	ARNT::HIF1A	0.476	FTSJ1
AH-vs-BH	ARNT::HIF1A	0.476	ATP13A3
AH-vs-BH	ARNT::HIF1A	0.476	Psma3
AH-vs-BH	ARNT::HIF1A	0.476	Psma3
AH-vs-BH	ARNT::HIF1A	0.476	HMGXB3
AH-vs-BH	ARNT::HIF1A	0.476	CASC1
AH-vs-BH	ARNT::HIF1A	0.476	PIP5K1C
AH-vs-BH	ARNT::HIF1A	0.476	HMGXB3
AH-vs-BH	ARNT::HIF1A	0.476	RGMA
AH-vs-BH	ARNT::HIF1A	0.476	CASC1
AH-vs-BH	ARNT::HIF1A	0.476	Chmp1a
AH-vs-BH	ARNT::HIF1A	0.476	PIP5K1C
AH-vs-BH	ARNT::HIF1A	0.476	SELENOK
AH-vs-BH	ARNT::HIF1A	0.476	RGMA
AH-vs-BH	ARNT::HIF1A	0.476	Chmp1a
AH-vs-BH	ARNT::HIF1A	0.476	SELENOK
AH-vs-BH	ARNT::HIF1A	0.476	Txn2
AH-vs-BH	ARNT::HIF1A	0.476	IPK
AH-vs-BH	ARNT::HIF1A	0.476	Txn2
AH-vs-BH	ARNT::HIF1A	0.476	IPK
AH-vs-BH	ARNT::HIF1A	0.476	SAAL1
AH-vs-BH	ARNT::HIF1A	0.476	NABP1
AH-vs-BH	ARNT::HIF1A	0.476	LRRC8B
AH-vs-BH	ARNT::HIF1A	0.476	NABP1
AH-vs-BH	ARNT::HIF1A	0.476	SAAL1
AH-vs-BH	ARNT::HIF1A	0.476	ZNF202
AH-vs-BH	ARNT::HIF1A	0.476	LRRC8B
AH-vs-BH	ARNT::HIF1A	0.476	BCKDHA
AH-vs-BH	ARNT::HIF1A	0.476	ZNF202
AH-vs-BH	ARNT::HIF1A	0.476	BCKDHA
AH-vs-BH	ARNT::HIF1A	0.476	JMJD6
AH-vs-BH	ARNT::HIF1A	0.476	Pomt1
AH-vs-BH	ARNT::HIF1A	0.476	FEM1B
AH-vs-BH	ARNT::HIF1A	0.476	PAPOLA
AH-vs-BH	ARNT::HIF1A	0.476	TMA16
AH-vs-BH	ARNT::HIF1A	0.476	Usp21
AH-vs-BH	ARNT::HIF1A	0.476	JMJD6
AH-vs-BH	ARNT::HIF1A	0.476	Pomt1
AH-vs-BH	ARNT::HIF1A	0.476	FEM1B
AH-vs-BH	ARNT::HIF1A	0.476	PAPOLA
AH-vs-BH	ARNT::HIF1A	0.476	RPL13A
AH-vs-BH	ARNT::HIF1A	0.476	TMA16
AH-vs-BH	ARNT::HIF1A	0.476	Usp21
AH-vs-BH	ARNT::HIF1A	0.476	RPL13A
AH-vs-BH	ARNT::HIF1A	0.476	Ccdc157
AH-vs-BH	ARNT::HIF1A	0.476	Ccdc157
AH-vs-BH	ARNT::HIF1A	0.476	NRAS
AH-vs-BH	ARNT::HIF1A	0.476	NRAS
AH-vs-BH	ARNT::HIF1A	0.476	HES1
AH-vs-BH	ARNT::HIF1A	0.476	COASY
AH-vs-BH	ARNT::HIF1A	0.476	HES1
AH-vs-BH	ARNT::HIF1A	0.476	COASY
AH-vs-BH	ARNT::HIF1A	0.476	Mtch1
AH-vs-BH	ARNT::HIF1A	0.476	DKK4
AH-vs-BH	ARNT::HIF1A	0.476	Mtch1
AH-vs-BH	ARNT::HIF1A	0.476	Kifc1
AH-vs-BH	ARNT::HIF1A	0.476	DKK4
AH-vs-BH	ARNT::HIF1A	0.476	AP1S2
AH-vs-BH	ARNT::HIF1A	0.476	ARL4A
AH-vs-BH	ARNT::HIF1A	0.476	Kifc1
AH-vs-BH	ARNT::HIF1A	0.476	HIF3A
AH-vs-BH	ARNT::HIF1A	0.476	AP1S2
AH-vs-BH	ARNT::HIF1A	0.476	ARL4A
AH-vs-BH	ARNT::HIF1A	0.476	Atp6v1e1
AH-vs-BH	ARNT::HIF1A	0.476	SPEF2
AH-vs-BH	ARNT::HIF1A	0.476	HIF3A
AH-vs-BH	ARNT::HIF1A	0.476	Atp6v1e1
AH-vs-BH	ARNT::HIF1A	0.476	DNALI1
AH-vs-BH	ARNT::HIF1A	0.476	SPEF2
AH-vs-BH	ARNT::HIF1A	0.476	DNALI1
AH-vs-BH	ARNT::HIF1A	0.476	Ier3ip1
AH-vs-BH	ARNT::HIF1A	0.476	DKK4
AH-vs-BH	ARNT::HIF1A	0.476	CRK
AH-vs-BH	ARNT::HIF1A	0.476	Ier3ip1
AH-vs-BH	ARNT::HIF1A	0.476	DKK4
AH-vs-BH	ARNT::HIF1A	0.476	YTHDC2
AH-vs-BH	ARNT::HIF1A	0.476	CRK
AH-vs-BH	ARNT::HIF1A	0.476	FDXACB1
AH-vs-BH	ARNT::HIF1A	0.476	YTHDC2
AH-vs-BH	ARNT::HIF1A	0.476	SNAPC5
AH-vs-BH	ARNT::HIF1A	0.476	CTTNBP2NL
AH-vs-BH	ARNT::HIF1A	0.476	FDXACB1
AH-vs-BH	ARNT::HIF1A	0.476	SNAPC5
AH-vs-BH	ARNT::HIF1A	0.476	CTTNBP2NL
AH-vs-BH	ARNT::HIF1A	0.476	Plekha3
AH-vs-BH	ARNT::HIF1A	0.476	PWP1
AH-vs-BH	ARNT::HIF1A	0.476	Plekha3
AH-vs-BH	ARNT::HIF1A	0.476	RNF19B
AH-vs-BH	ARNT::HIF1A	0.476	AMMECR1L
AH-vs-BH	ARNT::HIF1A	0.476	PWP1
AH-vs-BH	ARNT::HIF1A	0.476	RNF19B
AH-vs-BH	ARNT::HIF1A	0.476	TMEM106C
AH-vs-BH	ARNT::HIF1A	0.476	AMMECR1L
AH-vs-BH	ARNT::HIF1A	0.476	midn
AH-vs-BH	ARNT::HIF1A	0.476	TMEM106C
AH-vs-BH	ARNT::HIF1A	0.476	SELENOS
AH-vs-BH	ARNT::HIF1A	0.476	midn
AH-vs-BH	ARNT::HIF1A	0.476	RPS8
AH-vs-BH	ARNT::HIF1A	0.476	Bbs1
AH-vs-BH	ARNT::HIF1A	0.476	SELENOS
AH-vs-BH	ARNT::HIF1A	0.476	PRKAG1
AH-vs-BH	ARNT::HIF1A	0.476	RPS8
AH-vs-BH	ARNT::HIF1A	0.476	RPS11
AH-vs-BH	ARNT::HIF1A	0.476	Bbs1
AH-vs-BH	ARNT::HIF1A	0.476	ATP5MG
AH-vs-BH	ARNT::HIF1A	0.476	PRKAG1
AH-vs-BH	ARNT::HIF1A	0.476	EIF4G1
AH-vs-BH	ARNT::HIF1A	0.476	RPS11
AH-vs-BH	ARNT::HIF1A	0.476	ATP5MG
AH-vs-BH	ARNT::HIF1A	0.476	SETDB2
AH-vs-BH	ARNT::HIF1A	0.476	EIF4G1
AH-vs-BH	ARNT::HIF1A	0.476	UBP1
AH-vs-BH	ARNT::HIF1A	0.476	Zbtb17
AH-vs-BH	ARNT::HIF1A	0.476	SETDB2
AH-vs-BH	ARNT::HIF1A	0.476	LZIC
AH-vs-BH	ARNT::HIF1A	0.476	UBP1
AH-vs-BH	ARNT::HIF1A	0.476	Zbtb17
AH-vs-BH	ARNT::HIF1A	0.476	Ciart
AH-vs-BH	ARNT::HIF1A	0.476	Rgl1
AH-vs-BH	ARNT::HIF1A	0.476	LZIC
AH-vs-BH	ARNT::HIF1A	0.476	Ciart
AH-vs-BH	ARNT::HIF1A	0.476	Rgl1
AH-vs-BH	ARNT::HIF1A	0.476	OR52P1P
AH-vs-BH	ARNT::HIF1A	0.476	creb3l4
AH-vs-BH	ARNT::HIF1A	0.476	OR52P1P
AH-vs-BH	ARNT::HIF1A	0.476	creb3l4
AH-vs-BH	ARNT::HIF1A	0.476	PIGT
AH-vs-BH	ARNT::HIF1A	0.476	Hmox2
AH-vs-BH	ARNT::HIF1A	0.476	PIGT
AH-vs-BH	ARNT::HIF1A	0.476	Hmox2
AH-vs-BH	ARNT::HIF1A	0.476	gfm1
AH-vs-BH	ARNT::HIF1A	0.476	TEF
AH-vs-BH	ARNT::HIF1A	0.476	PRPS1
AH-vs-BH	ARNT::HIF1A	0.476	gfm1
AH-vs-BH	ARNT::HIF1A	0.476	TEF
AH-vs-BH	ARNT::HIF1A	0.476	PRPS1
AH-vs-BH	ARNT::HIF1A	0.476	DENND5A
AH-vs-BH	ARNT::HIF1A	0.476	TGFBRAP1
AH-vs-BH	ARNT::HIF1A	0.476	POGK
AH-vs-BH	ARNT::HIF1A	0.476	DENND5A
AH-vs-BH	ARNT::HIF1A	0.476	opa3
AH-vs-BH	ARNT::HIF1A	0.476	TGFBRAP1
AH-vs-BH	ARNT::HIF1A	0.476	POGK
AH-vs-BH	ARNT::HIF1A	0.476	opa3
AH-vs-BH	ARNT::HIF1A	0.476	TSN
AH-vs-BH	ARNT::HIF1A	0.476	USPL1
AH-vs-BH	ARNT::HIF1A	0.476	SERINC1
AH-vs-BH	ARNT::HIF1A	0.476	TSN
AH-vs-BH	ARNT::HIF1A	0.476	USPL1
AH-vs-BH	ARNT::HIF1A	0.476	HAX1
AH-vs-BH	ARNT::HIF1A	0.476	PPIB
AH-vs-BH	ARNT::HIF1A	0.476	SERINC1
AH-vs-BH	ARNT::HIF1A	0.476	HAX1
AH-vs-BH	ARNT::HIF1A	0.476	PPIB
AH-vs-BH	ARNT::HIF1A	0.476	CD69
AH-vs-BH	ARNT::HIF1A	0.476	P4HB
AH-vs-BH	ARNT::HIF1A	0.476	arl3
AH-vs-BH	ARNT::HIF1A	0.476	CD69
AH-vs-BH	ARNT::HIF1A	0.476	TBCB
AH-vs-BH	ARNT::HIF1A	0.476	P4HB
AH-vs-BH	ARNT::HIF1A	0.476	KDM5B
AH-vs-BH	ARNT::HIF1A	0.476	arl3
AH-vs-BH	ARNT::HIF1A	0.476	CSGALNACT2
AH-vs-BH	ARNT::HIF1A	0.476	TBCB
AH-vs-BH	ARNT::HIF1A	0.476	KDM5B
AH-vs-BH	ARNT::HIF1A	0.476	CSGALNACT2
AH-vs-BH	ARNT::HIF1A	0.476	FANCG
AH-vs-BH	ARNT::HIF1A	0.476	FANCG
AH-vs-BH	ARNT::HIF1A	0.476	PIGL
AH-vs-BH	ARNT::HIF1A	0.476	PIGL
AH-vs-BH	ARNT::HIF1A	0.476	arl3
AH-vs-BH	ARNT::HIF1A	0.476	arl3
AH-vs-BH	ARNT::HIF1A	0.476	CCDC142
AH-vs-BH	ARNT::HIF1A	0.476	CCDC142
AH-vs-BH	ARNT::HIF1A	0.476	ZNF706
AH-vs-BH	ARNT::HIF1A	0.476	ZNF706
AH-vs-BH	ARNT::HIF1A	0.476	TIGD5
AH-vs-BH	ARNT::HIF1A	0.476	LENG1
AH-vs-BH	ARNT::HIF1A	0.476	TIGD5
AH-vs-BH	ARNT::HIF1A	0.476	LENG1
AH-vs-BH	ARNT::HIF1A	0.476	C3orf14
AH-vs-BH	ARNT::HIF1A	0.476	C3orf14
AH-vs-BH	ARNT::HIF1A	0.476	Leng8
AH-vs-BH	ARNT::HIF1A	0.476	Leng8
AH-vs-BH	ARNT::HIF1A	0.476	Mark2
AH-vs-BH	ARNT::HIF1A	0.476	Mark2
AH-vs-BH	ARNT::HIF1A	0.476	TRIM27
AH-vs-BH	ARNT::HIF1A	0.476	TRIM27
AH-vs-BH	ARNT::HIF1A	0.476	TRIM27
AH-vs-BH	ARNT::HIF1A	0.476	TRIM27
AH-vs-BH	ARNT::HIF1A	0.58	Senp8
AH-vs-BH	ARNT::HIF1A	0.58	ALG8
AH-vs-BH	ARNT::HIF1A	0.58	PTPA
AH-vs-BH	ARNT::HIF1A	0.58	Elac2
AH-vs-BH	ARNT::HIF1A	0.58	Psmd9
AH-vs-BH	ARNT::HIF1A	0.58	SMU1
AH-vs-BH	ARNT::HIF1A	0.58	EXOSC10
AH-vs-BH	ARNT::HIF1A	0.58	CSNK2A1
AH-vs-BH	ARNT::HIF1A	0.58	KNTC1
AH-vs-BH	ARNT::HIF1A	0.58	TOP3B
AH-vs-BH	ARNT::HIF1A	0.58	PHF6
AH-vs-BH	ARNT::HIF1A	0.58	Tmem9b
AH-vs-BH	ARNT::HIF1A	0.58	Rfx1
AH-vs-BH	ARNT::HIF1A	0.58	STK11
AH-vs-BH	ARNT::HIF1A	0.58	LCMT1
AH-vs-BH	ARNT::HIF1A	0.58	PFDN2
AH-vs-BH	ARNT::HIF1A	0.58	CRK
AH-vs-BH	ARNT::HIF1A	0.58	Mtdh
AH-vs-BH	ARNT::HIF1A	0.58	PFDN2
AH-vs-BH	ARNT::HIF1A	0.58	RPL18A
AH-vs-BH	ARNT::HIF1A	0.58	Supt4h1a
AH-vs-BH	ARNT::HIF1A	0.58	TRIM58
AH-vs-BH	ARNT::HIF1A	0.58	PDIA3
AH-vs-BH	ARNT::HIF1A	0.58	ING2
AH-vs-BH	ARNT::HIF1A	0.646	DNAJB1
AH-vs-BH	ARNT::HIF1A	0.646	WDR82
AH-vs-BH	ARNT::HIF1A	0.646	dus3l
AH-vs-BH	ARNT::HIF1A	0.646	NNT
AH-vs-BH	ARNT::HIF1A	0.646	METTL2
AH-vs-BH	ARNT::HIF1A	0.646	Znf354b
AH-vs-BH	ARNT::HIF1A	0.646	SLC41A1
AH-vs-BH	ARNT::HIF1A	0.646	BHLHE40
AH-vs-BH	ARNT::HIF1A	0.646	BPGM
AH-vs-BH	ARNT::HIF1A	0.646	SRI
AH-vs-BH	ARNT::HIF1A	0.646	HEXA
AH-vs-BH	ARNT::HIF1A	0.646	ZBTB2
AH-vs-BH	ARNT::HIF1A	0.646	TNKS
AH-vs-BH	ARNT::HIF1A	0.646	RNF146
AH-vs-BH	ARNT::HIF1A	0.646	BRIP1
AH-vs-BH	ARNT::HIF1A	0.646	CRK
AH-vs-BH	ARNT::HIF1A	0.646	Edem1
AH-vs-BH	ARNT::HIF1A	0.646	TRIM26
AH-vs-BH	ARNT::HIF1A	0.646	DCAF4
AH-vs-BH	ARNT::HIF1A	0.646	AP1S2
AH-vs-BH	ARNT::HIF1A	0.646	CISD2
AH-vs-BH	ARNT::HIF1A	0.646	CDC5L
AH-vs-BH	ARNT::HIF1A	0.646	MPDU1
AH-vs-BH	ARNT::HIF1A	0.646	His4
AH-vs-BH	ARNT::HIF1A	0.646	TRIM26
AH-vs-BH	ARNT::HIF1A	0.646	IGLV4-60
AH-vs-BH	ARNT::HIF1A	0.646	PNN
AH-vs-BH	ARNT::HIF1A	0.646	ELMOD2
AH-vs-BH	ARNT::HIF1A	0.71	timm10b
AH-vs-BH	ARNT::HIF1A	0.71	Glrx5
AH-vs-BH	ARNT::HIF1A	0.71	KDM5B
AH-vs-BH	ARNT::HIF1A	0.71	USP48
AH-vs-BH	ARNT::HIF1A	0.71	EEF1E1
AH-vs-BH	ARNT::HIF1A	0.71	EP300
AH-vs-BH	ARNT::HIF1A	0.71	Nudt8
AH-vs-BH	ARNT::HIF1A	0.71	GAPDH
AH-vs-BH	ARNT::HIF1A	0.71	MAP2K5
AH-vs-BH	ARNT::HIF1A	0.71	Atxn10
AH-vs-BH	ARNT::HIF1A	0.71	BRIX1
AH-vs-BH	ARNT::HIF1A	0.71	SRSF11
AH-vs-BH	ARNT::HIF1A	0.71	SEPSECS
AH-vs-BH	ARNT::HIF1A	0.71	APOD
AH-vs-BH	ARNT::HIF1A	0.71	UBE2I
AH-vs-BH	ARNT::HIF1A	0.71	txndc17
AH-vs-BH	ARNT::HIF1A	0.71	ZNF706
AH-vs-BH	ARNT::HIF1A	0.71	Hmox2
AH-vs-BH	ARNT::HIF1A	0.71	COQ8A
AH-vs-BH	ARNT::HIF1A	0.71	DDIT4
AH-vs-BH	ARNT::HIF1A	0.71	RCJMB04_19n18
AH-vs-BH	ARNT::HIF1A	0.71	Tm2d2
AH-vs-BH	ARNT::HIF1A	0.71	PNPLA8
AH-vs-BH	ARNT::HIF1A	0.71	PTGR2
AH-vs-BH	ARNT::HIF1A	0.71	SPRTN
AH-vs-BH	ARNT::HIF1A	0.71	ERRFI1
AH-vs-BH	ARNT2	0.0322	PLIN3
AH-vs-BH	ARNT2	0.0322	E2F6
AH-vs-BH	ARNT2	0.0322	CUL2
AH-vs-BH	ARNT2	0.0322	Ccdc32
AH-vs-BH	ARNT2	0.0322	CANX
AH-vs-BH	ARNT2	0.0322	Znf367
AH-vs-BH	ARNT2	0.0322	SLC48A1
AH-vs-BH	ARNT2	0.0322	edem3
AH-vs-BH	ARNT2	0.0322	kbtbd8
AH-vs-BH	ARNT2	0.0322	IQCH
AH-vs-BH	ARNT2	0.0322	NBR1
AH-vs-BH	ARNT2	0.0322	SIRT1
AH-vs-BH	ARNT2	0.0322	C19orf54
AH-vs-BH	ARNT2	0.0322	IRS1
AH-vs-BH	ARNT2	0.0322	GABARAP
AH-vs-BH	ARNT2	0.0322	PIP4K2C
AH-vs-BH	ARNT2	0.0322	AP4M1
AH-vs-BH	ARNT2	0.0322	ATP6V0B
AH-vs-BH	ARNT2	0.0322	gtpbp6
AH-vs-BH	ARNT2	0.0322	chmp4b
AH-vs-BH	ARNT2	0.0322	Exosc1
AH-vs-BH	ARNT2	0.0322	SNAPC5
AH-vs-BH	ARNT2	0.0322	RINT1
AH-vs-BH	ARNT2	0.0322	CLN5
AH-vs-BH	ARNT2	0.0322	letmd1
AH-vs-BH	ARNT2	0.0322	SLC16A10
AH-vs-BH	ARNT2	0.0322	NEU1
AH-vs-BH	ARNT2	0.0322	VPS11
AH-vs-BH	ARNT2	0.0322	NRDC
AH-vs-BH	ARNT2	0.0322	Rmdn3
AH-vs-BH	ARNT2	0.0322	MTMR9
AH-vs-BH	ARNT2	0.0322	yif1b-a
AH-vs-BH	ARNT2	0.0322	VPS28
AH-vs-BH	ARNT2	0.0322	TSG101
AH-vs-BH	ARNT2	0.0322	RLF
AH-vs-BH	ARNT2	0.0322	Cdnf
AH-vs-BH	ARNT2	0.0322	CEP162
AH-vs-BH	ARNT2	0.0322	Aaas
AH-vs-BH	ARNT2	0.0322	letmd1
AH-vs-BH	ARNT2	0.0322	Napa
AH-vs-BH	ARNT2	0.0322	DNAJC28
AH-vs-BH	ARNT2	0.0322	CUTC
AH-vs-BH	ARNT2	0.0322	CLPTM1
AH-vs-BH	ARNT2	0.0322	MRPS5
AH-vs-BH	ARNT2	0.0322	PTGR2
AH-vs-BH	ARNT2	0.0322	RNF43
AH-vs-BH	ARNT2	0.0322	RPL35
AH-vs-BH	ARNT2	0.0322	DBI
AH-vs-BH	ARNT2	0.0322	LIN52
AH-vs-BH	ARNT2	0.0322	SNRPD1
AH-vs-BH	ARNT2	0.0322	ubxn1
AH-vs-BH	ARNT2	0.0322	PPP2R3C
AH-vs-BH	ARNT2	0.0322	FUNDC2
AH-vs-BH	ARNT2	0.0322	CLPTM1L
AH-vs-BH	ARNT2	0.0322	CUTC
AH-vs-BH	ARNT2	0.0322	FKBP14
AH-vs-BH	ARNT2	0.0322	ubxn1
AH-vs-BH	ARNT2	0.0322	UNC50
AH-vs-BH	ARNT2	0.0322	galc
AH-vs-BH	ARNT2	0.0322	MRPL43
AH-vs-BH	ARNT2	0.0322	Smc5
AH-vs-BH	ARNT2	0.0322	tpp1
AH-vs-BH	ARNT2	0.0322	Drc3
AH-vs-BH	ARNT2	0.0322	CARNMT1
AH-vs-BH	ARNT2	0.0322	MRPS28
AH-vs-BH	ARNT2	0.0322	FDXACB1
AH-vs-BH	ARNT2	0.0322	OSBPL1A
AH-vs-BH	ARNT2	0.0322	UNC50
AH-vs-BH	ARNT2	0.0322	ZNF202
AH-vs-BH	ARNT2	0.0322	Rragc
AH-vs-BH	ARNT2	0.0322	THAP5
AH-vs-BH	ARNT2	0.0322	Atp6v1e1
AH-vs-BH	ARNT2	0.0322	UQCRFS1
AH-vs-BH	ARNT2	0.0322	VPS26A
AH-vs-BH	ARNT2	0.0322	Trp53inp1
AH-vs-BH	ARNT2	0.0322	STON2
AH-vs-BH	ARNT2	0.0322	scrib
AH-vs-BH	ARNT2	0.0322	AMD1
AH-vs-BH	ARNT2	0.0322	SIRT1
AH-vs-BH	ARNT2	0.0322	PIH1D3
AH-vs-BH	ARNT2	0.0322	SPATA24
AH-vs-BH	ARNT2	0.0322	TMED10
AH-vs-BH	ARNT2	0.0322	Haus4
AH-vs-BH	ARNT2	0.0322	SLC15A4
AH-vs-BH	ARNT2	0.0322	sgo1
AH-vs-BH	ARNT2	0.0322	NDUFAF3
AH-vs-BH	ARNT2	0.0322	OSTC
AH-vs-BH	ARNT2	0.0322	Ccnj
AH-vs-BH	ARNT2	0.0322	OSTC
AH-vs-BH	ARNT2	0.0322	Ccnj
AH-vs-BH	ARNT2	0.0322	YTHDC2
AH-vs-BH	ARNT2	0.0322	wdr90
AH-vs-BH	ARNT2	0.0322	YTHDC2
AH-vs-BH	ARNT2	0.0322	Chmp1a
AH-vs-BH	ARNT2	0.0322	wdr90
AH-vs-BH	ARNT2	0.0322	Chmp1a
AH-vs-BH	ARNT2	0.0322	SEC61A2
AH-vs-BH	ARNT2	0.0322	SEC61A2
AH-vs-BH	ARNT2	0.0322	Iscu
AH-vs-BH	ARNT2	0.0322	Dmac2
AH-vs-BH	ARNT2	0.0322	AZI2
AH-vs-BH	ARNT2	0.0322	PPT1
AH-vs-BH	ARNT2	0.0322	Iscu
AH-vs-BH	ARNT2	0.0322	PSMB2
AH-vs-BH	ARNT2	0.0322	CLNS1A
AH-vs-BH	ARNT2	0.0322	Dmac2
AH-vs-BH	ARNT2	0.0322	AZI2
AH-vs-BH	ARNT2	0.0322	LRTOMT
AH-vs-BH	ARNT2	0.0322	ZSWIM1
AH-vs-BH	ARNT2	0.0322	PPT1
AH-vs-BH	ARNT2	0.0322	PSMB2
AH-vs-BH	ARNT2	0.0322	CLNS1A
AH-vs-BH	ARNT2	0.0322	LRTOMT
AH-vs-BH	ARNT2	0.0322	ACADVL
AH-vs-BH	ARNT2	0.0322	ZSWIM1
AH-vs-BH	ARNT2	0.0322	BAX
AH-vs-BH	ARNT2	0.0322	EIF4B
AH-vs-BH	ARNT2	0.0322	ACADVL
AH-vs-BH	ARNT2	0.0322	ALKBH7
AH-vs-BH	ARNT2	0.0322	BAX
AH-vs-BH	ARNT2	0.0322	EIF4B
AH-vs-BH	ARNT2	0.0322	PPP4R1
AH-vs-BH	ARNT2	0.0322	ALKBH7
AH-vs-BH	ARNT2	0.0322	HNRNPA3
AH-vs-BH	ARNT2	0.0322	Kat7
AH-vs-BH	ARNT2	0.0322	ACADS
AH-vs-BH	ARNT2	0.0322	atp23
AH-vs-BH	ARNT2	0.0322	PPP4R1
AH-vs-BH	ARNT2	0.0322	NEU1
AH-vs-BH	ARNT2	0.0322	ORMDL1
AH-vs-BH	ARNT2	0.0322	TADA1
AH-vs-BH	ARNT2	0.0322	Znf207
AH-vs-BH	ARNT2	0.0322	HNRNPA3
AH-vs-BH	ARNT2	0.0322	CEP162
AH-vs-BH	ARNT2	0.0322	Kat7
AH-vs-BH	ARNT2	0.0322	ACADS
AH-vs-BH	ARNT2	0.0322	LAMP1
AH-vs-BH	ARNT2	0.0322	ELMOD2
AH-vs-BH	ARNT2	0.0322	atp23
AH-vs-BH	ARNT2	0.0322	NEU1
AH-vs-BH	ARNT2	0.0322	RLF
AH-vs-BH	ARNT2	0.0322	TADA1
AH-vs-BH	ARNT2	0.0322	ORMDL1
AH-vs-BH	ARNT2	0.0322	Znf207
AH-vs-BH	ARNT2	0.0322	MBD4
AH-vs-BH	ARNT2	0.0322	CEP162
AH-vs-BH	ARNT2	0.0322	Dnajc8
AH-vs-BH	ARNT2	0.0322	LAMP1
AH-vs-BH	ARNT2	0.0322	Atf2
AH-vs-BH	ARNT2	0.0322	ELMOD2
AH-vs-BH	ARNT2	0.0322	RLF
AH-vs-BH	ARNT2	0.0322	MBD4
AH-vs-BH	ARNT2	0.0322	Dnajc8
AH-vs-BH	ARNT2	0.0322	HNRNPD
AH-vs-BH	ARNT2	0.0322	Atf2
AH-vs-BH	ARNT2	0.0322	VPS11
AH-vs-BH	ARNT2	0.0322	FKBP2
AH-vs-BH	ARNT2	0.0322	CLNS1A
AH-vs-BH	ARNT2	0.0322	Cox7c
AH-vs-BH	ARNT2	0.0322	qtrt1
AH-vs-BH	ARNT2	0.0322	SMU1
AH-vs-BH	ARNT2	0.0322	HNRNPD
AH-vs-BH	ARNT2	0.0322	ATAD5
AH-vs-BH	ARNT2	0.0322	Zbtb24
AH-vs-BH	ARNT2	0.0322	SNX14
AH-vs-BH	ARNT2	0.0322	Washc2
AH-vs-BH	ARNT2	0.0322	GIT2
AH-vs-BH	ARNT2	0.0322	VPS11
AH-vs-BH	ARNT2	0.0322	FKBP2
AH-vs-BH	ARNT2	0.0322	ZNF318
AH-vs-BH	ARNT2	0.0322	CLNS1A
AH-vs-BH	ARNT2	0.0322	Cox7c
AH-vs-BH	ARNT2	0.0322	qtrt1
AH-vs-BH	ARNT2	0.0322	SMU1
AH-vs-BH	ARNT2	0.0322	Zbtb24
AH-vs-BH	ARNT2	0.0322	ATAD5
AH-vs-BH	ARNT2	0.0322	COX7B
AH-vs-BH	ARNT2	0.0322	Washc2
AH-vs-BH	ARNT2	0.0322	SNX14
AH-vs-BH	ARNT2	0.0322	RFESD
AH-vs-BH	ARNT2	0.0322	GIT2
AH-vs-BH	ARNT2	0.0322	ZNF318
AH-vs-BH	ARNT2	0.0322	COX7B
AH-vs-BH	ARNT2	0.0322	RFESD
AH-vs-BH	ARNT2	0.0322	RLF
AH-vs-BH	ARNT2	0.0322	EIF4G1
AH-vs-BH	ARNT2	0.0322	SCAF4
AH-vs-BH	ARNT2	0.0322	RLF
AH-vs-BH	ARNT2	0.0322	EIF4G1
AH-vs-BH	ARNT2	0.0322	DHX16
AH-vs-BH	ARNT2	0.0322	Pdp1
AH-vs-BH	ARNT2	0.0322	PGGT1B
AH-vs-BH	ARNT2	0.0322	AMMECR1L
AH-vs-BH	ARNT2	0.0322	SCAF4
AH-vs-BH	ARNT2	0.0322	MRPS28
AH-vs-BH	ARNT2	0.0322	MIS18BP1
AH-vs-BH	ARNT2	0.0322	SMIM15
AH-vs-BH	ARNT2	0.0322	DHX16
AH-vs-BH	ARNT2	0.0322	Psmc3
AH-vs-BH	ARNT2	0.0322	Pdp1
AH-vs-BH	ARNT2	0.0322	PGGT1B
AH-vs-BH	ARNT2	0.0322	AMMECR1L
AH-vs-BH	ARNT2	0.0322	RBBP6
AH-vs-BH	ARNT2	0.0322	MRPS28
AH-vs-BH	ARNT2	0.0322	FBXO25
AH-vs-BH	ARNT2	0.0322	MIS18BP1
AH-vs-BH	ARNT2	0.0322	MFSD1
AH-vs-BH	ARNT2	0.0322	SMIM15
AH-vs-BH	ARNT2	0.0322	Chmp1b2
AH-vs-BH	ARNT2	0.0322	CREBRF
AH-vs-BH	ARNT2	0.0322	ZCCHC2
AH-vs-BH	ARNT2	0.0322	Psmc3
AH-vs-BH	ARNT2	0.0322	GTF2H1
AH-vs-BH	ARNT2	0.0322	RBBP6
AH-vs-BH	ARNT2	0.0322	FBXO25
AH-vs-BH	ARNT2	0.0322	MFSD1
AH-vs-BH	ARNT2	0.0322	SIRT1
AH-vs-BH	ARNT2	0.0322	ZCCHC2
AH-vs-BH	ARNT2	0.0322	Chmp1b2
AH-vs-BH	ARNT2	0.0322	CREBRF
AH-vs-BH	ARNT2	0.0322	DDB1
AH-vs-BH	ARNT2	0.0322	GTF2H1
AH-vs-BH	ARNT2	0.0322	KLHL7
AH-vs-BH	ARNT2	0.0322	SIRT1
AH-vs-BH	ARNT2	0.0322	GNA13
AH-vs-BH	ARNT2	0.0322	DDB1
AH-vs-BH	ARNT2	0.0322	CLN5
AH-vs-BH	ARNT2	0.0322	Mtdh
AH-vs-BH	ARNT2	0.0322	KLHL7
AH-vs-BH	ARNT2	0.0322	C1orf43
AH-vs-BH	ARNT2	0.0322	HMGXB4
AH-vs-BH	ARNT2	0.0322	GNA13
AH-vs-BH	ARNT2	0.0322	CLN5
AH-vs-BH	ARNT2	0.0322	Mtdh
AH-vs-BH	ARNT2	0.0322	Elac2
AH-vs-BH	ARNT2	0.0322	TUSC2
AH-vs-BH	ARNT2	0.0322	pithd1
AH-vs-BH	ARNT2	0.0322	C1orf43
AH-vs-BH	ARNT2	0.0322	HMGXB4
AH-vs-BH	ARNT2	0.0322	STX6
AH-vs-BH	ARNT2	0.0322	EIF2A
AH-vs-BH	ARNT2	0.0322	Gmnn
AH-vs-BH	ARNT2	0.0322	FAF2
AH-vs-BH	ARNT2	0.0322	ADSS2
AH-vs-BH	ARNT2	0.0322	LONRF1
AH-vs-BH	ARNT2	0.0322	TUSC2
AH-vs-BH	ARNT2	0.0322	Elac2
AH-vs-BH	ARNT2	0.0322	pithd1
AH-vs-BH	ARNT2	0.0322	RLF
AH-vs-BH	ARNT2	0.0322	EIF2A
AH-vs-BH	ARNT2	0.0322	STX6
AH-vs-BH	ARNT2	0.0322	Gmnn
AH-vs-BH	ARNT2	0.0322	FAF2
AH-vs-BH	ARNT2	0.0322	ADSS2
AH-vs-BH	ARNT2	0.0322	LONRF1
AH-vs-BH	ARNT2	0.0322	Lemd3
AH-vs-BH	ARNT2	0.0322	Taf6l
AH-vs-BH	ARNT2	0.0322	TRMT6
AH-vs-BH	ARNT2	0.0322	RLF
AH-vs-BH	ARNT2	0.0322	RAD9A
AH-vs-BH	ARNT2	0.0322	Lemd3
AH-vs-BH	ARNT2	0.0322	Taf6l
AH-vs-BH	ARNT2	0.0322	TRMT6
AH-vs-BH	ARNT2	0.0322	RAD9A
AH-vs-BH	ARNT2	0.0322	Ppp1r11
AH-vs-BH	ARNT2	0.0322	FMR1
AH-vs-BH	ARNT2	0.0322	Ppp1r11
AH-vs-BH	ARNT2	0.0322	SRSF5
AH-vs-BH	ARNT2	0.0322	FMR1
AH-vs-BH	ARNT2	0.0322	MPI
AH-vs-BH	ARNT2	0.0322	SRSF5
AH-vs-BH	ARNT2	0.0322	MPI
AH-vs-BH	ARNT2	0.0322	MIS18A
AH-vs-BH	ARNT2	0.0322	pithd1
AH-vs-BH	ARNT2	0.0322	MIS18A
AH-vs-BH	ARNT2	0.0322	TIMM17B
AH-vs-BH	ARNT2	0.0322	galc
AH-vs-BH	ARNT2	0.0322	pithd1
AH-vs-BH	ARNT2	0.0322	Foxred2
AH-vs-BH	ARNT2	0.0322	TIMM17B
AH-vs-BH	ARNT2	0.0322	STX6
AH-vs-BH	ARNT2	0.0322	galc
AH-vs-BH	ARNT2	0.0322	Foxred2
AH-vs-BH	ARNT2	0.0322	mtm1
AH-vs-BH	ARNT2	0.0322	STX6
AH-vs-BH	ARNT2	0.0322	Napa
AH-vs-BH	ARNT2	0.0322	C5orf51
AH-vs-BH	ARNT2	0.0322	mtm1
AH-vs-BH	ARNT2	0.0322	Napa
AH-vs-BH	ARNT2	0.0322	C5orf51
AH-vs-BH	ARNT2	0.0322	CKS1B
AH-vs-BH	ARNT2	0.0322	TEN1
AH-vs-BH	ARNT2	0.0322	CKS1B
AH-vs-BH	ARNT2	0.0322	TEN1
AH-vs-BH	ARNT2	0.0322	HNRNPD
AH-vs-BH	ARNT2	0.0322	COPZ1
AH-vs-BH	ARNT2	0.0322	Cd164
AH-vs-BH	ARNT2	0.0322	HNRNPD
AH-vs-BH	ARNT2	0.0322	COPZ1
AH-vs-BH	ARNT2	0.0322	Cd164
AH-vs-BH	ARNT2	0.0322	LIN52
AH-vs-BH	ARNT2	0.0322	PIP4P1
AH-vs-BH	ARNT2	0.0322	LIN52
AH-vs-BH	ARNT2	0.0322	PIP4P1
AH-vs-BH	ARNT2	0.0322	STX6
AH-vs-BH	ARNT2	0.0322	Mapk7
AH-vs-BH	ARNT2	0.0322	C4orf33
AH-vs-BH	ARNT2	0.0322	STX6
AH-vs-BH	ARNT2	0.0322	Mapk7
AH-vs-BH	ARNT2	0.0322	C4orf33
AH-vs-BH	ARNT2	0.0322	TIMM17B
AH-vs-BH	ARNT2	0.0322	HMGXB3
AH-vs-BH	ARNT2	0.0322	ZC3H4
AH-vs-BH	ARNT2	0.0322	TIMM17B
AH-vs-BH	ARNT2	0.0322	HMGXB3
AH-vs-BH	ARNT2	0.0322	ZC3H4
AH-vs-BH	ARNT2	0.0322	tpp1
AH-vs-BH	ARNT2	0.0322	tpp1
AH-vs-BH	ARNT2	0.0322	Dph3
AH-vs-BH	ARNT2	0.0322	Dph3
AH-vs-BH	ARNT2	0.0322	EXOC1
AH-vs-BH	ARNT2	0.0322	EXOC1
AH-vs-BH	ARNT2	0.0322	Cln3
AH-vs-BH	ARNT2	0.0322	GLA
AH-vs-BH	ARNT2	0.0322	Cln3
AH-vs-BH	ARNT2	0.0322	GLA
AH-vs-BH	ARNT2	0.0322	Drc3
AH-vs-BH	ARNT2	0.0322	Drc3
AH-vs-BH	ARNT2	0.0322	Cln3
AH-vs-BH	ARNT2	0.0322	Cln3
AH-vs-BH	ARNT2	0.0322	CCNQ
AH-vs-BH	ARNT2	0.0322	LENG1
AH-vs-BH	ARNT2	0.0322	CCNQ
AH-vs-BH	ARNT2	0.0322	LENG1
AH-vs-BH	ARNT2	0.0322	SLC25A6
AH-vs-BH	ARNT2	0.0322	SLC25A6
AH-vs-BH	ARNT2	0.0355	PRKCSH
AH-vs-BH	ARNT2	0.0355	FOSB
AH-vs-BH	ARNT2	0.0355	PIP4P1
AH-vs-BH	ARNT2	0.0355	TMEM161B
AH-vs-BH	ARNT2	0.0355	VPS13C
AH-vs-BH	ARNT2	0.0355	SPNS1
AH-vs-BH	ARNT2	0.0355	SLX4
AH-vs-BH	ARNT2	0.0355	ATXN3
AH-vs-BH	ARNT2	0.0355	NEU1
AH-vs-BH	ARNT2	0.0355	ATP13A3
AH-vs-BH	ARNT2	0.0355	GAA
AH-vs-BH	ARNT2	0.0355	SNAPC4
AH-vs-BH	ARNT2	0.0355	PIP4P1
AH-vs-BH	ARNT2	0.0355	ZC3H3
AH-vs-BH	ARNT2	0.0355	SLC36A1
AH-vs-BH	ARNT2	0.0355	SNX14
AH-vs-BH	ARNT2	0.0355	Rab29
AH-vs-BH	ARNT2	0.0355	BAX
AH-vs-BH	ARNT2	0.0355	Ctu2
AH-vs-BH	ARNT2	0.0355	Cox11
AH-vs-BH	ARNT2	0.0355	NUB1
AH-vs-BH	ARNT2	0.0355	SLC36A1
AH-vs-BH	ARNT2	0.0355	Elac2
AH-vs-BH	ARNT2	0.0355	SNX11
AH-vs-BH	ARNT2	0.0355	Cd164
AH-vs-BH	ARNT2	0.0355	CTNS
AH-vs-BH	ARNT2	0.0355	C9orf16
AH-vs-BH	ARNT2	0.0355	MROH1
AH-vs-BH	ARNT2	0.0355	RHEBL1
AH-vs-BH	ARNT2	0.0355	PARN
AH-vs-BH	ARNT2	0.0355	RAN
AH-vs-BH	ARNT2	0.0355	FIGNL1
AH-vs-BH	ARNT2	0.0355	TOM1
AH-vs-BH	ARNT2	0.0355	MFSD1
AH-vs-BH	ARNT2	0.0355	PRKAG1
AH-vs-BH	ARNT2	0.0355	CCDC142
AH-vs-BH	ARNT2	0.0355	DCAF12
AH-vs-BH	ARNT2	0.0355	TBCEL
AH-vs-BH	ARNT2	0.0355	LSM5
AH-vs-BH	ARNT2	0.0355	CFLAR
AH-vs-BH	ARNT2	0.0355	Napa
AH-vs-BH	ARNT2	0.0355	NAT9
AH-vs-BH	ARNT2	0.0355	ELL2
AH-vs-BH	ARNT2	0.0355	C4orf47
AH-vs-BH	ARNT2	0.0355	ATG12
AH-vs-BH	ARNT2	0.0355	ATP6V1C1
AH-vs-BH	ARNT2	0.0355	MRPS30
AH-vs-BH	ARNT2	0.0355	NBR1
AH-vs-BH	ARNT2	0.0355	ACOT8
AH-vs-BH	ARNT2	0.0355	VPS33A
AH-vs-BH	ARNT2	0.0355	B3GALT6
AH-vs-BH	ARNT2	0.0355	INPP5K
AH-vs-BH	ARNT2	0.0355	VPS33A
AH-vs-BH	ARNT2	0.0355	PIAS4
AH-vs-BH	ARNT2	0.0355	SPTBN4
AH-vs-BH	ARNT2	0.0355	Dctn4
AH-vs-BH	ARNT2	0.0355	ORC2
AH-vs-BH	ARNT2	0.0355	CASP2
AH-vs-BH	ARNT2	0.0355	GAN
AH-vs-BH	ARNT2	0.0355	ATP6V1G1
AH-vs-BH	ARNT2	0.0355	Pcid2
AH-vs-BH	ARNT2	0.0355	TMED7
AH-vs-BH	ARNT2	0.0355	Usp19
AH-vs-BH	ARNT2	0.0355	Cltc
AH-vs-BH	ARNT2	0.0355	CLN5
AH-vs-BH	ARNT2	0.0355	C12orf66
AH-vs-BH	ARNT2	0.0355	IGF2R
AH-vs-BH	ARNT2	0.0355	GTF2H1
AH-vs-BH	ARNT2	0.0355	CEP63
AH-vs-BH	ARNT2	0.0355	Esrra
AH-vs-BH	ARNT2	0.0355	ORMDL1
AH-vs-BH	ARNT2	0.041	BZW1
AH-vs-BH	ARNT2	0.041	DCAF17
AH-vs-BH	ARNT2	0.041	TTC19
AH-vs-BH	ARNT2	0.041	SRRD
AH-vs-BH	ARNT2	0.041	chmp4b
AH-vs-BH	ARNT2	0.041	GCN1
AH-vs-BH	ARNT2	0.041	saraf
AH-vs-BH	ARNT2	0.041	ZNF789
AH-vs-BH	ARNT2	0.041	CCDC92
AH-vs-BH	ARNT2	0.041	Rab24
AH-vs-BH	ARNT2	0.041	NDE1
AH-vs-BH	ARNT2	0.041	CLCC1
AH-vs-BH	ARNT2	0.041	ITFG2
AH-vs-BH	ARNT2	0.041	DENND6B
AH-vs-BH	ARNT2	0.041	Rad23a
AH-vs-BH	ARNT2	0.041	Cox14
AH-vs-BH	ARNT2	0.041	C18orf32
AH-vs-BH	ARNT2	0.041	PCM1
AH-vs-BH	ARNT2	0.041	mrnip
AH-vs-BH	ARNT2	0.041	XRN2
AH-vs-BH	ARNT2	0.041	Rad23a
AH-vs-BH	ARNT2	0.041	REV1
AH-vs-BH	ARNT2	0.041	ORMDL1
AH-vs-BH	ARNT2	0.041	ubxn1
AH-vs-BH	ARNT2	0.041	NDUFAF3
AH-vs-BH	ARNT2	0.041	EIF5A2
AH-vs-BH	ARNT2	0.041	CHP1
AH-vs-BH	ARNT2	0.041	MARCHF6
AH-vs-BH	ARNT2	0.041	CHTOP
AH-vs-BH	ARNT2	0.041	FUNDC2
AH-vs-BH	ARNT2	0.041	DCAF4
AH-vs-BH	ARNT2	0.041	CHTOP
AH-vs-BH	ARNT2	0.041	PRPF3
AH-vs-BH	ARNT2	0.041	Phf8
AH-vs-BH	ARNT2	0.041	NDUFAF3
AH-vs-BH	ARNT2	0.041	GSK3B
AH-vs-BH	ARNT2	0.041	NDUFAF3
AH-vs-BH	ARNT2	0.0475	GSAP
AH-vs-BH	ARNT2	0.0475	OR2T1
AH-vs-BH	ARNT2	0.0475	GUF1
AH-vs-BH	ARNT2	0.0475	GCLC
AH-vs-BH	ARNT2	0.0475	Hsd17b7
AH-vs-BH	ARNT2	0.0475	BCOR
AH-vs-BH	ARNT2	0.0475	RPS12
AH-vs-BH	ARNT2	0.0475	RAP2A
AH-vs-BH	ARNT2	0.0475	PCF11
AH-vs-BH	ARNT2	0.0475	MIEN1
AH-vs-BH	ARNT2	0.0475	GLYR1
AH-vs-BH	ARNT2	0.0475	NFXL1
AH-vs-BH	ARNT2	0.0475	PPP2R3C
AH-vs-BH	ARNT2	0.0475	Get3
AH-vs-BH	ARNT2	0.0496	SERP1
AH-vs-BH	ARNT2	0.0496	Irf9
AH-vs-BH	ARNT2	0.0496	GADD45GIP1
AH-vs-BH	ARNT2	0.0496	MAN2B1
AH-vs-BH	ARNT2	0.0496	MAT2B
AH-vs-BH	ARNT2	0.0496	irs2-a
AH-vs-BH	ARNT2	0.0496	COQ5
AH-vs-BH	ARNT2	0.0496	RCJMB04_5l6
AH-vs-BH	ARNT2	0.0496	Gmnn
AH-vs-BH	ARNT2	0.0496	C1orf43
AH-vs-BH	ARNT2	0.0496	MFSD9
AH-vs-BH	ARNT2	0.0496	ZC3H3
AH-vs-BH	ARNT2	0.0496	kif11
AH-vs-BH	ARNT2	0.0496	MRPS9
AH-vs-BH	ARNT2	0.0496	LEPROTL1
AH-vs-BH	ARNT2	0.0496	Napa
AH-vs-BH	ARNT2	0.0496	SPART
AH-vs-BH	ARNT2	0.0496	Cacul1
AH-vs-BH	ARNT2	0.0496	ubxn1
AH-vs-BH	ARNT2	0.0496	MFSD5
AH-vs-BH	ARNT2	0.0496	RCJMB04_19n18
AH-vs-BH	ARNT2	0.0496	TBCEL
AH-vs-BH	ARNT2	0.0496	chmp2a
AH-vs-BH	ARNT2	0.0496	SPEG
AH-vs-BH	ARNT2	0.0496	NDUFA13
AH-vs-BH	ARNT2	0.0496	AP4M1
AH-vs-BH	ARNT2	0.0496	Fam174a
AH-vs-BH	ARNT2	0.0496	IPP
AH-vs-BH	ARNT2	0.0496	FUCA1
AH-vs-BH	ARNT2	0.0496	them4
AH-vs-BH	ARNT2	0.0496	FBXW9
AH-vs-BH	ARNT2	0.0496	NEK1
AH-vs-BH	ARNT2	0.0496	TIMM17B
AH-vs-BH	ARNT2	0.0496	CCDC142
AH-vs-BH	ARNT2	0.0496	Napa
AH-vs-BH	ARNT2	0.0496	SBNO1
AH-vs-BH	ARNT2	0.0496	DOHH
AH-vs-BH	ARNT2	0.0496	CEP162
AH-vs-BH	ARNT2	0.0496	ANLN
AH-vs-BH	ARNT2	0.0496	MFSD5
AH-vs-BH	ARNT2	0.0496	Cntd1
AH-vs-BH	ARNT2	0.0496	UFD1
AH-vs-BH	ARNT2	0.0496	rab19
AH-vs-BH	ARNT2	0.0496	Surf4
AH-vs-BH	ARNT2	0.0496	C5orf51
AH-vs-BH	ARNT2	0.0496	STT3A
AH-vs-BH	ARNT2	0.0496	SLC25A33
AH-vs-BH	ARNT2	0.0496	ZSWIM8
AH-vs-BH	ARNT2	0.0496	UTP18
AH-vs-BH	ARNT2	0.0496	them4
AH-vs-BH	ARNT2	0.0496	HHIPL2
AH-vs-BH	ARNT2	0.0496	MFF
AH-vs-BH	ARNT2	0.0496	SLC25A46
AH-vs-BH	ARNT2	0.0496	SBNO1
AH-vs-BH	ARNT2	0.0496	DVL2
AH-vs-BH	ARNT2	0.0496	PRPF3
AH-vs-BH	ARNT2	0.0496	SLC25A46
AH-vs-BH	ARNT2	0.0496	ATP5MC1
AH-vs-BH	ARNT2	0.0496	CLN5
AH-vs-BH	ARNT2	0.0555	EIF3A
AH-vs-BH	ARNT2	0.0555	TSPAN3
AH-vs-BH	ARNT2	0.0555	GUSB
AH-vs-BH	ARNT2	0.0555	ACAD10
AH-vs-BH	ARNT2	0.0555	TIPRL
AH-vs-BH	ARNT2	0.0555	EIF4E
AH-vs-BH	ARNT2	0.0555	NCAPG
AH-vs-BH	ARNT2	0.0555	GNA13
AH-vs-BH	ARNT2	0.0555	RAD9A
AH-vs-BH	ARNT2	0.0555	MAP2K5
AH-vs-BH	ARNT2	0.0555	amdhd2
AH-vs-BH	ARNT2	0.0555	UTP18
AH-vs-BH	ARNT2	0.0555	C12orf66
AH-vs-BH	ARNT2	0.0614	ATP13A3
AH-vs-BH	ARNT2	0.0614	C12orf73
AH-vs-BH	ARNT2	0.0614	Nfkbil1
AH-vs-BH	ARNT2	0.0614	TMEM41A
AH-vs-BH	ARNT2	0.0614	MFSD5
AH-vs-BH	ARNT2	0.0614	LCMT1
AH-vs-BH	ARNT2	0.0614	FTH1
AH-vs-BH	ARNT2	0.0676	mfsd4b
AH-vs-BH	ARNT2	0.0676	MRPS18B
AH-vs-BH	ARNT2	0.0676	HIGD1A
AH-vs-BH	ARNT2	0.0676	Acsl6
AH-vs-BH	ARNT2	0.0676	EEF1A2
AH-vs-BH	ARNT2	0.0676	RAP2A
AH-vs-BH	ARNT2	0.0677	SERP1
AH-vs-BH	ARNT2	0.0677	Irf9
AH-vs-BH	ARNT2	0.0677	MAN2B1
AH-vs-BH	ARNT2	0.0677	GADD45GIP1
AH-vs-BH	ARNT2	0.0677	MAT2B
AH-vs-BH	ARNT2	0.0677	irs2-a
AH-vs-BH	ARNT2	0.0677	RCJMB04_5l6
AH-vs-BH	ARNT2	0.0677	C1orf43
AH-vs-BH	ARNT2	0.0677	COQ5
AH-vs-BH	ARNT2	0.0677	kif11
AH-vs-BH	ARNT2	0.0677	Gmnn
AH-vs-BH	ARNT2	0.0677	MFSD9
AH-vs-BH	ARNT2	0.0677	MRPS9
AH-vs-BH	ARNT2	0.0677	LEPROTL1
AH-vs-BH	ARNT2	0.0677	ZC3H3
AH-vs-BH	ARNT2	0.0677	Napa
AH-vs-BH	ARNT2	0.0677	Cacul1
AH-vs-BH	ARNT2	0.0677	SPART
AH-vs-BH	ARNT2	0.0677	ubxn1
AH-vs-BH	ARNT2	0.0677	MFSD5
AH-vs-BH	ARNT2	0.0677	RCJMB04_19n18
AH-vs-BH	ARNT2	0.0677	chmp2a
AH-vs-BH	ARNT2	0.0677	TBCEL
AH-vs-BH	ARNT2	0.0677	AP4M1
AH-vs-BH	ARNT2	0.0677	IPP
AH-vs-BH	ARNT2	0.0677	SPEG
AH-vs-BH	ARNT2	0.0677	FBXW9
AH-vs-BH	ARNT2	0.0677	NDUFA13
AH-vs-BH	ARNT2	0.0677	Fam174a
AH-vs-BH	ARNT2	0.0677	FUCA1
AH-vs-BH	ARNT2	0.0677	them4
AH-vs-BH	ARNT2	0.0677	TIMM17B
AH-vs-BH	ARNT2	0.0677	NEK1
AH-vs-BH	ARNT2	0.0677	CCDC142
AH-vs-BH	ARNT2	0.0677	Napa
AH-vs-BH	ARNT2	0.0677	SBNO1
AH-vs-BH	ARNT2	0.0677	DOHH
AH-vs-BH	ARNT2	0.0677	CEP162
AH-vs-BH	ARNT2	0.0677	Cntd1
AH-vs-BH	ARNT2	0.0677	ANLN
AH-vs-BH	ARNT2	0.0677	MFSD5
AH-vs-BH	ARNT2	0.0677	rab19
AH-vs-BH	ARNT2	0.0677	Surf4
AH-vs-BH	ARNT2	0.0677	UFD1
AH-vs-BH	ARNT2	0.0677	STT3A
AH-vs-BH	ARNT2	0.0677	C5orf51
AH-vs-BH	ARNT2	0.0677	SLC25A33
AH-vs-BH	ARNT2	0.0677	ZSWIM8
AH-vs-BH	ARNT2	0.0677	UTP18
AH-vs-BH	ARNT2	0.0677	them4
AH-vs-BH	ARNT2	0.0677	HHIPL2
AH-vs-BH	ARNT2	0.0677	MFF
AH-vs-BH	ARNT2	0.0677	SLC25A46
AH-vs-BH	ARNT2	0.0677	SBNO1
AH-vs-BH	ARNT2	0.0677	DVL2
AH-vs-BH	ARNT2	0.0677	PRPF3
AH-vs-BH	ARNT2	0.0677	SLC25A46
AH-vs-BH	ARNT2	0.0677	ATP5MC1
AH-vs-BH	ARNT2	0.0677	CLN5
AH-vs-BH	ARNT2	0.0729	GHITM
AH-vs-BH	ARNT2	0.0729	sgo1
AH-vs-BH	ARNT2	0.0729	SUGT1
AH-vs-BH	ARNT2	0.0729	ccnyl1-b
AH-vs-BH	ARNT2	0.0729	DNAL1
AH-vs-BH	ARNT2	0.0764	SERAC1
AH-vs-BH	ARNT2	0.0764	AP4E1
AH-vs-BH	ARNT2	0.0764	SMNDC1
AH-vs-BH	ARNT2	0.0764	LONP1
AH-vs-BH	ARNT2	0.0764	Dbp
AH-vs-BH	ARNT2	0.0764	TMEM214
AH-vs-BH	ARNT2	0.0764	USO1
AH-vs-BH	ARNT2	0.0764	CHTOP
AH-vs-BH	ARNT2	0.0764	PNN
AH-vs-BH	ARNT2	0.0764	WASF2
AH-vs-BH	ARNT2	0.0764	NUP35
AH-vs-BH	ARNT2	0.0764	NAA38
AH-vs-BH	ARNT2	0.0764	CLASRP
AH-vs-BH	ARNT2	0.0764	Atp5me
AH-vs-BH	ARNT2	0.0764	TGFBRAP1
AH-vs-BH	ARNT2	0.0764	MIS18BP1
AH-vs-BH	ARNT2	0.0764	ILRUN
AH-vs-BH	ARNT2	0.0764	ANGEL2
AH-vs-BH	ARNT2	0.0764	Smc5
AH-vs-BH	ARNT2	0.0809	BIRC6
AH-vs-BH	ARNT2	0.0809	Cln8
AH-vs-BH	ARNT2	0.0809	ZNF773
AH-vs-BH	ARNT2	0.0809	Npr2
AH-vs-BH	ARNT2	0.0809	EZH1
AH-vs-BH	ARNT2	0.0809	ZNF202
AH-vs-BH	ARNT2	0.0809	ST6GALNAC2
AH-vs-BH	ARNT2	0.0809	CHTOP
AH-vs-BH	ARNT2	0.0809	ATXN2L
AH-vs-BH	ARNT2	0.0859	INPP5K
AH-vs-BH	ARNT2	0.0859	GTF3A
AH-vs-BH	ARNT2	0.0859	GTF3C2
AH-vs-BH	ARNT2	0.0859	PDXP
AH-vs-BH	ARNT2	0.0859	CENPM
AH-vs-BH	ARNT2	0.0859	ATXN2L
AH-vs-BH	ARNT2	0.0913	SCAMP3
AH-vs-BH	ARNT2	0.0913	RBM5
AH-vs-BH	ARNT2	0.0913	RPS3
AH-vs-BH	ARNT2	0.0965	HSDL2
AH-vs-BH	ARNT2	0.0965	TBCB
AH-vs-BH	ARNT2	0.1	LRRC8B
AH-vs-BH	ARNT2	0.1	LRRC8B
AH-vs-BH	ARNT2	0.1	Kifc1
AH-vs-BH	ARNT2	0.1	Kifc1
AH-vs-BH	ARNT2	0.1	OR52P1P
AH-vs-BH	ARNT2	0.1	OR52P1P
AH-vs-BH	ARNT2	0.1	USPL1
AH-vs-BH	ARNT2	0.1	USPL1
AH-vs-BH	ARNT2	0.1	TRIM27
AH-vs-BH	ARNT2	0.1	TRIM27
AH-vs-BH	ARNT2	0.103	RRP7A
AH-vs-BH	ARNT2	0.103	RRP7A
AH-vs-BH	ARNT2	0.103	Atp6v1e1
AH-vs-BH	ARNT2	0.103	Atp6v1e1
AH-vs-BH	ARNT2	0.103	ANGEL2
AH-vs-BH	ARNT2	0.103	ANGEL2
AH-vs-BH	ARNT2	0.103	TSG101
AH-vs-BH	ARNT2	0.103	TSG101
AH-vs-BH	ARNT2	0.103	Retreg2
AH-vs-BH	ARNT2	0.103	Retreg2
AH-vs-BH	ARNT2	0.103	ATF4
AH-vs-BH	ARNT2	0.103	ATF4
AH-vs-BH	ARNT2	0.103	DKC1
AH-vs-BH	ARNT2	0.103	DKC1
AH-vs-BH	ARNT2	0.103	kbtbd8
AH-vs-BH	ARNT2	0.103	Dph3
AH-vs-BH	ARNT2	0.103	kbtbd8
AH-vs-BH	ARNT2	0.103	Dph3
AH-vs-BH	ARNT2	0.103	NAA38
AH-vs-BH	ARNT2	0.103	NAA38
AH-vs-BH	ARNT2	0.106	micos13
AH-vs-BH	ARNT2	0.106	mrps15
AH-vs-BH	ARNT2	0.106	Casp8ap2
AH-vs-BH	ARNT2	0.106	TUBA1C
AH-vs-BH	ARNT2	0.106	Per1
AH-vs-BH	ARNT2	0.106	AMER1
AH-vs-BH	ARNT2	0.106	Ciart
AH-vs-BH	ARNT2	0.106	TTC12
AH-vs-BH	ARNT2	0.106	RNF145
AH-vs-BH	ARNT2	0.108	NABP1
AH-vs-BH	ARNT2	0.108	JMJD6
AH-vs-BH	ARNT2	0.108	PAPOLA
AH-vs-BH	ARNT2	0.108	DKK4
AH-vs-BH	ARNT2	0.108	Plekha3
AH-vs-BH	ARNT2	0.108	PWP1
AH-vs-BH	ARNT2	0.108	midn
AH-vs-BH	ARNT2	0.108	SELENOS
AH-vs-BH	ARNT2	0.108	EIF4G1
AH-vs-BH	ARNT2	0.108	Zbtb17
AH-vs-BH	ARNT2	0.108	UBP1
AH-vs-BH	ARNT2	0.108	POGK
AH-vs-BH	ARNT2	0.108	opa3
AH-vs-BH	ARNT2	0.108	DENND5A
AH-vs-BH	ARNT2	0.108	KDM5B
AH-vs-BH	ARNT2	0.108	CSGALNACT2
AH-vs-BH	ARNT2	0.108	LENG1
AH-vs-BH	ARNT2	0.108	TECR
AH-vs-BH	ARNT2	0.108	VWA5A
AH-vs-BH	ARNT2	0.108	TIMM17B
AH-vs-BH	ARNT2	0.108	PREB
AH-vs-BH	ARNT2	0.108	amdhd2
AH-vs-BH	ARNT2	0.108	AMMECR1L
AH-vs-BH	ARNT2	0.108	Irs2
AH-vs-BH	ARNT2	0.108	LCA5
AH-vs-BH	ARNT2	0.108	Scoc
AH-vs-BH	ARNT2	0.108	Fam3a
AH-vs-BH	ARNT2	0.108	POP7
AH-vs-BH	ARNT2	0.108	PIP4P1
AH-vs-BH	ARNT2	0.108	Pcid2
AH-vs-BH	ARNT2	0.108	SERAC1
AH-vs-BH	ARNT2	0.108	AP4E1
AH-vs-BH	ARNT2	0.108	SMNDC1
AH-vs-BH	ARNT2	0.108	LONP1
AH-vs-BH	ARNT2	0.108	TMEM214
AH-vs-BH	ARNT2	0.108	Dbp
AH-vs-BH	ARNT2	0.108	USO1
AH-vs-BH	ARNT2	0.108	CHTOP
AH-vs-BH	ARNT2	0.108	PNN
AH-vs-BH	ARNT2	0.108	WASF2
AH-vs-BH	ARNT2	0.108	NUP35
AH-vs-BH	ARNT2	0.108	NAA38
AH-vs-BH	ARNT2	0.108	CLASRP
AH-vs-BH	ARNT2	0.108	Atp5me
AH-vs-BH	ARNT2	0.108	TGFBRAP1
AH-vs-BH	ARNT2	0.108	ILRUN
AH-vs-BH	ARNT2	0.108	MIS18BP1
AH-vs-BH	ARNT2	0.108	ANGEL2
AH-vs-BH	ARNT2	0.108	Smc5
AH-vs-BH	ARNT2	0.108	PLIN3
AH-vs-BH	ARNT2	0.108	E2F6
AH-vs-BH	ARNT2	0.108	CUL2
AH-vs-BH	ARNT2	0.108	Znf367
AH-vs-BH	ARNT2	0.108	Ccdc32
AH-vs-BH	ARNT2	0.108	edem3
AH-vs-BH	ARNT2	0.108	kbtbd8
AH-vs-BH	ARNT2	0.108	CANX
AH-vs-BH	ARNT2	0.108	SIRT1
AH-vs-BH	ARNT2	0.108	IRS1
AH-vs-BH	ARNT2	0.108	SLC48A1
AH-vs-BH	ARNT2	0.108	GABARAP
AH-vs-BH	ARNT2	0.108	IQCH
AH-vs-BH	ARNT2	0.108	NBR1
AH-vs-BH	ARNT2	0.108	C19orf54
AH-vs-BH	ARNT2	0.108	AP4M1
AH-vs-BH	ARNT2	0.108	SNAPC5
AH-vs-BH	ARNT2	0.108	PIP4K2C
AH-vs-BH	ARNT2	0.108	ATP6V0B
AH-vs-BH	ARNT2	0.108	gtpbp6
AH-vs-BH	ARNT2	0.108	letmd1
AH-vs-BH	ARNT2	0.108	chmp4b
AH-vs-BH	ARNT2	0.108	SLC16A10
AH-vs-BH	ARNT2	0.108	Exosc1
AH-vs-BH	ARNT2	0.108	NEU1
AH-vs-BH	ARNT2	0.108	VPS11
AH-vs-BH	ARNT2	0.108	RINT1
AH-vs-BH	ARNT2	0.108	CLN5
AH-vs-BH	ARNT2	0.108	yif1b-a
AH-vs-BH	ARNT2	0.108	TSG101
AH-vs-BH	ARNT2	0.108	RLF
AH-vs-BH	ARNT2	0.108	Cdnf
AH-vs-BH	ARNT2	0.108	NRDC
AH-vs-BH	ARNT2	0.108	CEP162
AH-vs-BH	ARNT2	0.108	Rmdn3
AH-vs-BH	ARNT2	0.108	MTMR9
AH-vs-BH	ARNT2	0.108	VPS28
AH-vs-BH	ARNT2	0.108	Aaas
AH-vs-BH	ARNT2	0.108	letmd1
AH-vs-BH	ARNT2	0.108	DNAJC28
AH-vs-BH	ARNT2	0.108	Napa
AH-vs-BH	ARNT2	0.108	CLPTM1
AH-vs-BH	ARNT2	0.108	CUTC
AH-vs-BH	ARNT2	0.108	MRPS5
AH-vs-BH	ARNT2	0.108	RNF43
AH-vs-BH	ARNT2	0.108	PTGR2
AH-vs-BH	ARNT2	0.108	RPL35
AH-vs-BH	ARNT2	0.108	DBI
AH-vs-BH	ARNT2	0.108	LIN52
AH-vs-BH	ARNT2	0.108	SNRPD1
AH-vs-BH	ARNT2	0.108	ubxn1
AH-vs-BH	ARNT2	0.108	FUNDC2
AH-vs-BH	ARNT2	0.108	CLPTM1L
AH-vs-BH	ARNT2	0.108	PPP2R3C
AH-vs-BH	ARNT2	0.108	CUTC
AH-vs-BH	ARNT2	0.108	UNC50
AH-vs-BH	ARNT2	0.108	FKBP14
AH-vs-BH	ARNT2	0.108	ubxn1
AH-vs-BH	ARNT2	0.108	MRPL43
AH-vs-BH	ARNT2	0.108	Smc5
AH-vs-BH	ARNT2	0.108	galc
AH-vs-BH	ARNT2	0.108	tpp1
AH-vs-BH	ARNT2	0.108	Drc3
AH-vs-BH	ARNT2	0.108	CARNMT1
AH-vs-BH	ARNT2	0.108	MRPS28
AH-vs-BH	ARNT2	0.108	CLASRP
AH-vs-BH	ARNT2	0.108	NR1D2
AH-vs-BH	ARNT2	0.108	Tnks1bp1
AH-vs-BH	ARNT2	0.108	NDUFAF3
AH-vs-BH	ARNT2	0.108	TRIM26
AH-vs-BH	ARNT2	0.108	NDUFB11
AH-vs-BH	ARNT2	0.108	PIP4P1
AH-vs-BH	ARNT2	0.108	Cnpy3
AH-vs-BH	ARNT2	0.108	CLCC1
AH-vs-BH	ARNT2	0.108	Plin3
AH-vs-BH	ARNT2	0.108	KCTD13
AH-vs-BH	ARNT2	0.108	snrnp70
AH-vs-BH	ARNT2	0.108	PYCR3
AH-vs-BH	ARNT2	0.108	BCL6
AH-vs-BH	ARNT2	0.108	MED13
AH-vs-BH	ARNT2	0.108	ZNF454
AH-vs-BH	ARNT2	0.108	LONP2
AH-vs-BH	ARNT2	0.108	Nasp
AH-vs-BH	ARNT2	0.108	RCJMB04_18o22
AH-vs-BH	ARNT2	0.108	NRDC
AH-vs-BH	ARNT2	0.108	RALB
AH-vs-BH	ARNT2	0.108	ZCCHC2
AH-vs-BH	ARNT2	0.108	GTF2H1
AH-vs-BH	ARNT2	0.108	SF3B6
AH-vs-BH	ARNT2	0.108	CREBRF
AH-vs-BH	ARNT2	0.108	NDUFS6
AH-vs-BH	ARNT2	0.108	C19orf25
AH-vs-BH	ARNT2	0.108	Cep95
AH-vs-BH	ARNT2	0.108	WBP11
AH-vs-BH	ARNT2	0.108	Cbx6
AH-vs-BH	ARNT2	0.108	ZCCHC9
AH-vs-BH	ARNT2	0.108	COX7B
AH-vs-BH	ARNT2	0.108	Bmt2
AH-vs-BH	ARNT2	0.108	C7orf25
AH-vs-BH	ARNT2	0.108	Retreg2
AH-vs-BH	ARNT2	0.108	TXLNG
AH-vs-BH	ARNT2	0.108	JOSD1
AH-vs-BH	ARNT2	0.108	Clcn7
AH-vs-BH	ARNT2	0.108	PWWP3A
AH-vs-BH	ARNT2	0.108	ATP6V1D
AH-vs-BH	ARNT2	0.108	METTL2
AH-vs-BH	ARNT2	0.108	PLA2G6
AH-vs-BH	ARNT2	0.108	Acat2
AH-vs-BH	ARNT2	0.108	Hsf2bp
AH-vs-BH	ARNT2	0.108	Spg21
AH-vs-BH	ARNT2	0.108	TMF1
AH-vs-BH	ARNT2	0.108	FBXO22
AH-vs-BH	ARNT2	0.108	Rhoa
AH-vs-BH	ARNT2	0.108	PPARD
AH-vs-BH	ARNT2	0.108	GTF2H1
AH-vs-BH	ARNT2	0.108	TOMM34
AH-vs-BH	ARNT2	0.108	Cln3
AH-vs-BH	ARNT2	0.108	LRRC8E
AH-vs-BH	ARNT2	0.108	Retreg2
AH-vs-BH	ARNT2	0.108	FUCA1
AH-vs-BH	ARNT2	0.108	C1orf43
AH-vs-BH	ARNT2	0.108	FKBP2
AH-vs-BH	ARNT2	0.108	SYT11
AH-vs-BH	ARNT2	0.108	ZNF326
AH-vs-BH	ARNT2	0.108	ACSBG2
AH-vs-BH	ARNT2	0.108	RPS6
AH-vs-BH	ARNT2	0.108	TP53RK
AH-vs-BH	ARNT2	0.108	GLYR1
AH-vs-BH	ARNT2	0.108	CCDC142
AH-vs-BH	ARNT2	0.108	Rbm15b
AH-vs-BH	ARNT2	0.108	ATPAF2
AH-vs-BH	ARNT2	0.108	VPS33A
AH-vs-BH	ARNT2	0.108	Dctn4
AH-vs-BH	ARNT2	0.108	Ccnt2
AH-vs-BH	ARNT2	0.108	Surf4
AH-vs-BH	ARNT2	0.108	PREB
AH-vs-BH	ARNT2	0.108	chmp3
AH-vs-BH	ARNT2	0.108	Gk
AH-vs-BH	ARNT2	0.108	COX6A1
AH-vs-BH	ARNT2	0.108	WEE1
AH-vs-BH	ARNT2	0.108	ilvbl
AH-vs-BH	ARNT2	0.108	ARSK
AH-vs-BH	ARNT2	0.108	rbx1
AH-vs-BH	ARNT2	0.108	GCLM
AH-vs-BH	ARNT2	0.108	GLYR1
AH-vs-BH	ARNT2	0.108	Utp3
AH-vs-BH	ARNT2	0.108	KLHL12
AH-vs-BH	ARNT2	0.108	Morc2a
AH-vs-BH	ARNT2	0.108	BPGM
AH-vs-BH	ARNT2	0.108	MASTL
AH-vs-BH	ARNT2	0.108	NUP50
AH-vs-BH	ARNT2	0.108	NUBP2
AH-vs-BH	ARNT2	0.108	micos13
AH-vs-BH	ARNT2	0.108	PEX11G
AH-vs-BH	ARNT2	0.108	CORO7
AH-vs-BH	ARNT2	0.108	ALDH3A2
AH-vs-BH	ARNT2	0.108	RLF
AH-vs-BH	ARNT2	0.108	SIK2
AH-vs-BH	ARNT2	0.108	ELMOD2
AH-vs-BH	ARNT2	0.108	Eri1
AH-vs-BH	ARNT2	0.108	TMEM181
AH-vs-BH	ARNT2	0.108	CORO7
AH-vs-BH	ARNT2	0.108	Usp19
AH-vs-BH	ARNT2	0.108	WIPF2
AH-vs-BH	ARNT2	0.108	CHTOP
AH-vs-BH	ARNT2	0.108	RBM3
AH-vs-BH	ARNT2	0.108	HSP90B1
AH-vs-BH	ARNT2	0.108	TCERG1
AH-vs-BH	ARNT2	0.108	VMA21
AH-vs-BH	ARNT2	0.108	SBNO1
AH-vs-BH	ARNT2	0.108	MCUR1
AH-vs-BH	ARNT2	0.108	HNRNPA3
AH-vs-BH	ARNT2	0.108	MED11
AH-vs-BH	ARNT2	0.108	SIN3A
AH-vs-BH	ARNT2	0.108	MR1
AH-vs-BH	ARNT2	0.108	Dact3
AH-vs-BH	ARNT2	0.108	SPNS1
AH-vs-BH	ARNT2	0.108	Arl6ip6
AH-vs-BH	ARNT2	0.108	SMAP2
AH-vs-BH	ARNT2	0.108	KRI1
AH-vs-BH	ARNT2	0.108	STAT2
AH-vs-BH	ARNT2	0.108	mtm1
AH-vs-BH	ARNT2	0.108	ARMC9
AH-vs-BH	ARNT2	0.108	ATP13A3
AH-vs-BH	ARNT2	0.108	HAAO
AH-vs-BH	ARNT2	0.108	ALKBH7
AH-vs-BH	ARNT2	0.108	Dnajc8
AH-vs-BH	ARNT2	0.108	Jmy
AH-vs-BH	ARNT2	0.108	Zfand4
AH-vs-BH	ARNT2	0.108	HMGN2
AH-vs-BH	ARNT2	0.108	RBBP4
AH-vs-BH	ARNT2	0.108	RPL19
AH-vs-BH	ARNT2	0.108	Znf316
AH-vs-BH	ARNT2	0.108	ATG3
AH-vs-BH	ARNT2	0.108	AARS1
AH-vs-BH	ARNT2	0.108	ALKBH7
AH-vs-BH	ARNT2	0.108	RBL2
AH-vs-BH	ARNT2	0.108	SRSF3
AH-vs-BH	ARNT2	0.108	NDUFV2
AH-vs-BH	ARNT2	0.108	Dpp7
AH-vs-BH	ARNT2	0.108	Znf335
AH-vs-BH	ARNT2	0.108	TGFBRAP1
AH-vs-BH	ARNT2	0.108	Supt16h
AH-vs-BH	ARNT2	0.108	RBBP6
AH-vs-BH	ARNT2	0.108	C11orf98
AH-vs-BH	ARNT2	0.108	CSNK2B
AH-vs-BH	ARNT2	0.108	NIPA2
AH-vs-BH	ARNT2	0.108	ATP6V0E1
AH-vs-BH	ARNT2	0.108	RAB3GAP2
AH-vs-BH	ARNT2	0.108	TEN1
AH-vs-BH	ARNT2	0.108	BSG
AH-vs-BH	ARNT2	0.108	COX7B
AH-vs-BH	ARNT2	0.108	Rbm15b
AH-vs-BH	ARNT2	0.108	ZMYND19
AH-vs-BH	ARNT2	0.108	PSPC1
AH-vs-BH	ARNT2	0.108	ATAD5
AH-vs-BH	ARNT2	0.108	Mcoln1
AH-vs-BH	ARNT2	0.108	CFDP1
AH-vs-BH	ARNT2	0.108	CAPRIN2
AH-vs-BH	ARNT2	0.108	Spryd4
AH-vs-BH	ARNT2	0.108	INTU
AH-vs-BH	ARNT2	0.108	qtrt1
AH-vs-BH	ARNT2	0.108	FUNDC2
AH-vs-BH	ARNT2	0.108	ARF2
AH-vs-BH	ARNT2	0.108	YTHDF3
AH-vs-BH	ARNT2	0.108	Spryd4
AH-vs-BH	ARNT2	0.108	Znf316
AH-vs-BH	ARNT2	0.108	DCAF4
AH-vs-BH	ARNT2	0.108	Rfxap
AH-vs-BH	ARNT2	0.108	TBCB
AH-vs-BH	ARNT2	0.108	MTRR
AH-vs-BH	ARNT2	0.108	DCAF17
AH-vs-BH	ARNT2	0.108	LMNB1
AH-vs-BH	ARNT2	0.108	UTP18
AH-vs-BH	ARNT2	0.108	Spryd4
AH-vs-BH	ARNT2	0.108	ATP6V1G1
AH-vs-BH	ARNT2	0.108	C5orf51
AH-vs-BH	ARNT2	0.108	MON1B
AH-vs-BH	ARNT2	0.108	CNIH1
AH-vs-BH	ARNT2	0.108	METTL3
AH-vs-BH	ARNT2	0.108	GTF3C6
AH-vs-BH	ARNT2	0.108	MRPL43
AH-vs-BH	ARNT2	0.108	PRRC1
AH-vs-BH	ARNT2	0.108	C7orf25
AH-vs-BH	ARNT2	0.108	TMED7
AH-vs-BH	ARNT2	0.108	SBNO1
AH-vs-BH	ARNT2	0.108	D1Pas1
AH-vs-BH	ARNT2	0.108	Kat5
AH-vs-BH	ARNT2	0.108	DAXX
AH-vs-BH	ARNT2	0.108	CASC1
AH-vs-BH	ARNT2	0.108	Stk19
AH-vs-BH	ARNT2	0.108	SLC25A6
AH-vs-BH	ARNT2	0.108	NAIF1
AH-vs-BH	ARNT2	0.108	Esrra
AH-vs-BH	ARNT2	0.108	CHAF1A
AH-vs-BH	ARNT2	0.108	CRY1
AH-vs-BH	ARNT2	0.111	Gatd1
AH-vs-BH	ARNT2	0.111	Vcp
AH-vs-BH	ARNT2	0.111	Esrra
AH-vs-BH	ARNT2	0.111	TAF13
AH-vs-BH	ARNT2	0.111	FBXO25
AH-vs-BH	ARNT2	0.111	scrib
AH-vs-BH	ARNT2	0.111	ERLIN2
AH-vs-BH	ARNT2	0.113	RGMA
AH-vs-BH	ARNT2	0.113	Chmp1a
AH-vs-BH	ARNT2	0.113	IPK
AH-vs-BH	ARNT2	0.113	RPL13A
AH-vs-BH	ARNT2	0.113	HES1
AH-vs-BH	ARNT2	0.113	Mtch1
AH-vs-BH	ARNT2	0.113	ARL4A
AH-vs-BH	ARNT2	0.113	SPEF2
AH-vs-BH	ARNT2	0.113	CRK
AH-vs-BH	ARNT2	0.113	FDXACB1
AH-vs-BH	ARNT2	0.113	CTTNBP2NL
AH-vs-BH	ARNT2	0.113	RNF19B
AH-vs-BH	ARNT2	0.113	PRKAG1
AH-vs-BH	ARNT2	0.113	creb3l4
AH-vs-BH	ARNT2	0.113	SERINC1
AH-vs-BH	ARNT2	0.113	HAX1
AH-vs-BH	ARNT2	0.113	arl3
AH-vs-BH	ARNT2	0.113	FANCG
AH-vs-BH	ARNT2	0.113	arl3
AH-vs-BH	ARNT2	0.113	Leng8
AH-vs-BH	ARNT2	0.118	TBC1D4
AH-vs-BH	ARNT2	0.118	Cherp
AH-vs-BH	ARNT2	0.118	NDUFB11
AH-vs-BH	ARNT2	0.118	Ints1
AH-vs-BH	ARNT2	0.118	PIP4P1
AH-vs-BH	ARNT2	0.118	Cnpy3
AH-vs-BH	ARNT2	0.118	NDUFAF3
AH-vs-BH	ARNT2	0.118	CLCC1
AH-vs-BH	ARNT2	0.118	Cox11
AH-vs-BH	ARNT2	0.118	Impa1
AH-vs-BH	ARNT2	0.118	Plin3
AH-vs-BH	ARNT2	0.12	CASC1
AH-vs-BH	ARNT2	0.12	Pomt1
AH-vs-BH	ARNT2	0.12	NRAS
AH-vs-BH	ARNT2	0.12	Atp6v1e1
AH-vs-BH	ARNT2	0.12	TMEM106C
AH-vs-BH	ARNT2	0.12	RPS8
AH-vs-BH	ARNT2	0.12	LZIC
AH-vs-BH	ARNT2	0.12	PRPS1
AH-vs-BH	ARNT2	0.12	gfm1
AH-vs-BH	ARNT2	0.12	TEF
AH-vs-BH	ARNT2	0.123	METTL2
AH-vs-BH	ARNT2	0.123	NDUFAF3
AH-vs-BH	ARNT2	0.129	SLC35A4
AH-vs-BH	ARNT2	0.129	SLC35A4
AH-vs-BH	ARNT2	0.129	DYRK1A
AH-vs-BH	ARNT2	0.129	DYRK1A
AH-vs-BH	ARNT2	0.129	ATP13A3
AH-vs-BH	ARNT2	0.129	C12orf73
AH-vs-BH	ARNT2	0.129	Nfkbil1
AH-vs-BH	ARNT2	0.129	TMEM41A
AH-vs-BH	ARNT2	0.129	MFSD5
AH-vs-BH	ARNT2	0.129	LCMT1
AH-vs-BH	ARNT2	0.129	FTH1
AH-vs-BH	ARNT2	0.129	FOSB
AH-vs-BH	ARNT2	0.129	PPP5C
AH-vs-BH	ARNT2	0.129	TMEM161B
AH-vs-BH	ARNT2	0.129	PRKCSH
AH-vs-BH	ARNT2	0.129	VPS13C
AH-vs-BH	ARNT2	0.129	SPNS1
AH-vs-BH	ARNT2	0.129	PIP4P1
AH-vs-BH	ARNT2	0.129	SLX4
AH-vs-BH	ARNT2	0.129	ATXN3
AH-vs-BH	ARNT2	0.129	TIMM8A
AH-vs-BH	ARNT2	0.129	ZNF540
AH-vs-BH	ARNT2	0.129	NEU1
AH-vs-BH	ARNT2	0.129	NEK1
AH-vs-BH	ARNT2	0.129	ATP13A3
AH-vs-BH	ARNT2	0.129	PIP4P1
AH-vs-BH	ARNT2	0.129	SLC36A1
AH-vs-BH	ARNT2	0.129	CIPC
AH-vs-BH	ARNT2	0.129	Rab29
AH-vs-BH	ARNT2	0.129	GAA
AH-vs-BH	ARNT2	0.129	Ctu2
AH-vs-BH	ARNT2	0.129	SNAPC4
AH-vs-BH	ARNT2	0.129	NUB1
AH-vs-BH	ARNT2	0.129	SLC36A1
AH-vs-BH	ARNT2	0.129	ZC3H3
AH-vs-BH	ARNT2	0.129	SNX14
AH-vs-BH	ARNT2	0.129	MAD2L1BP
AH-vs-BH	ARNT2	0.129	Elac2
AH-vs-BH	ARNT2	0.129	BAX
AH-vs-BH	ARNT2	0.129	Cd164
AH-vs-BH	ARNT2	0.129	Cox11
AH-vs-BH	ARNT2	0.129	C9orf16
AH-vs-BH	ARNT2	0.129	BHLHE41
AH-vs-BH	ARNT2	0.129	MROH1
AH-vs-BH	ARNT2	0.129	RHEBL1
AH-vs-BH	ARNT2	0.129	SNX11
AH-vs-BH	ARNT2	0.129	RAN
AH-vs-BH	ARNT2	0.129	CTNS
AH-vs-BH	ARNT2	0.129	FIGNL1
AH-vs-BH	ARNT2	0.129	TOM1
AH-vs-BH	ARNT2	0.129	MFSD1
AH-vs-BH	ARNT2	0.129	CCDC142
AH-vs-BH	ARNT2	0.129	PARN
AH-vs-BH	ARNT2	0.129	TBCEL
AH-vs-BH	ARNT2	0.129	PRKAG1
AH-vs-BH	ARNT2	0.129	LSM5
AH-vs-BH	ARNT2	0.129	CFLAR
AH-vs-BH	ARNT2	0.129	DCAF12
AH-vs-BH	ARNT2	0.129	TUBB5
AH-vs-BH	ARNT2	0.129	ELL2
AH-vs-BH	ARNT2	0.129	C4orf47
AH-vs-BH	ARNT2	0.129	Napa
AH-vs-BH	ARNT2	0.129	NAT9
AH-vs-BH	ARNT2	0.129	ATG12
AH-vs-BH	ARNT2	0.129	ATP6V1C1
AH-vs-BH	ARNT2	0.129	MRPS30
AH-vs-BH	ARNT2	0.129	ACOT8
AH-vs-BH	ARNT2	0.129	VPS33A
AH-vs-BH	ARNT2	0.129	B3GALT6
AH-vs-BH	ARNT2	0.129	NBR1
AH-vs-BH	ARNT2	0.129	PIAS4
AH-vs-BH	ARNT2	0.129	INPP5K
AH-vs-BH	ARNT2	0.129	SPTBN4
AH-vs-BH	ARNT2	0.129	VPS33A
AH-vs-BH	ARNT2	0.129	Dctn4
AH-vs-BH	ARNT2	0.129	ORC2
AH-vs-BH	ARNT2	0.129	GAN
AH-vs-BH	ARNT2	0.129	TBCB
AH-vs-BH	ARNT2	0.129	CASP2
AH-vs-BH	ARNT2	0.129	TMEM95
AH-vs-BH	ARNT2	0.129	ATP6V1G1
AH-vs-BH	ARNT2	0.129	Pcid2
AH-vs-BH	ARNT2	0.129	TMED7
AH-vs-BH	ARNT2	0.129	Usp19
AH-vs-BH	ARNT2	0.129	CLN5
AH-vs-BH	ARNT2	0.129	Cltc
AH-vs-BH	ARNT2	0.129	C12orf66
AH-vs-BH	ARNT2	0.129	IGF2R
AH-vs-BH	ARNT2	0.129	GTF2H1
AH-vs-BH	ARNT2	0.129	CEP63
AH-vs-BH	ARNT2	0.129	Esrra
AH-vs-BH	ARNT2	0.129	ORMDL1
AH-vs-BH	ARNT2	0.129	ELP1
AH-vs-BH	ARNT2	0.129	TMEM165
AH-vs-BH	ARNT2	0.129	EDF1
AH-vs-BH	ARNT2	0.129	BLOC1S1
AH-vs-BH	ARNT2	0.129	UBE2Q1
AH-vs-BH	ARNT2	0.129	PLA2G6
AH-vs-BH	ARNT2	0.129	PIGS
AH-vs-BH	ARNT2	0.129	SDR39U1
AH-vs-BH	ARNT2	0.129	PIGS
AH-vs-BH	ARNT2	0.129	CENPH
AH-vs-BH	ARNT2	0.129	PCF11
AH-vs-BH	ARNT2	0.129	DUSP1
AH-vs-BH	ARNT2	0.129	KIF3B
AH-vs-BH	ARNT2	0.129	Mfsd14a
AH-vs-BH	ARNT2	0.129	Spg21
AH-vs-BH	ARNT2	0.129	nap1l1
AH-vs-BH	ARNT2	0.129	Uap1
AH-vs-BH	ARNT2	0.129	KLHDC8B
AH-vs-BH	ARNT2	0.129	Iscu
AH-vs-BH	ARNT2	0.129	nadk2
AH-vs-BH	ARNT2	0.129	TRAFD1
AH-vs-BH	ARNT2	0.129	NOP58
AH-vs-BH	ARNT2	0.129	SERTAD2
AH-vs-BH	ARNT2	0.129	yif1b-a
AH-vs-BH	ARNT2	0.129	Atp6v1e1
AH-vs-BH	ARNT2	0.129	RELCH
AH-vs-BH	ARNT2	0.129	Hdac2
AH-vs-BH	ARNT2	0.129	THG1L
AH-vs-BH	ARNT2	0.129	ZNF576
AH-vs-BH	ARNT2	0.129	TMED10
AH-vs-BH	ARNT2	0.129	EIF4G2
AH-vs-BH	ARNT2	0.129	ATP13A3
AH-vs-BH	ARNT2	0.129	Slc39a7
AH-vs-BH	ARNT2	0.129	MEGF8
AH-vs-BH	ARNT2	0.129	INTS12
AH-vs-BH	ARNT2	0.129	Supt16h
AH-vs-BH	ARNT2	0.129	Dhx40
AH-vs-BH	ARNT2	0.129	Eri1
AH-vs-BH	ARNT2	0.129	DDX47
AH-vs-BH	ARNT2	0.129	MFF
AH-vs-BH	ARNT2	0.129	Hoxc10
AH-vs-BH	ARNT2	0.129	NFXL1
AH-vs-BH	ARNT2	0.129	BTF3L4
AH-vs-BH	ARNT2	0.129	SETX
AH-vs-BH	ARNT2	0.129	SLC16A3
AH-vs-BH	ARNT2	0.129	DNTTIP2
AH-vs-BH	ARNT2	0.129	Nasp
AH-vs-BH	ARNT2	0.129	ACTR8
AH-vs-BH	ARNT2	0.129	ATP13A3
AH-vs-BH	ARNT2	0.129	ARMC9
AH-vs-BH	ARNT2	0.129	NNT
AH-vs-BH	ARNT2	0.129	ZCCHC9
AH-vs-BH	ARNT2	0.129	CHTOP
AH-vs-BH	ARNT2	0.129	GNA13
AH-vs-BH	ARNT2	0.129	IRF2BPL
AH-vs-BH	ARNT2	0.129	RNF11
AH-vs-BH	ARNT2	0.129	rbx1
AH-vs-BH	ARNT2	0.129	CYB561D2
AH-vs-BH	ARNT2	0.129	EIF5A2
AH-vs-BH	ARNT2	0.129	Zbtb17
AH-vs-BH	ARNT2	0.129	DYRK1A
AH-vs-BH	ARNT2	0.129	OAZ2
AH-vs-BH	ARNT2	0.129	CYB561D2
AH-vs-BH	ARNT2	0.129	C1orf43
AH-vs-BH	ARNT2	0.129	Hsf2bp
AH-vs-BH	ARNT2	0.129	PDIA3
AH-vs-BH	ARNT2	0.129	GNA13
AH-vs-BH	ARNT2	0.129	creld2-a
AH-vs-BH	ARNT2	0.129	RLF
AH-vs-BH	ARNT2	0.129	Pip5k1a
AH-vs-BH	ARNT2	0.129	C9orf135
AH-vs-BH	ARNT2	0.129	Nol12
AH-vs-BH	ARNT2	0.129	MID1IP1
AH-vs-BH	ARNT2	0.129	ATG5
AH-vs-BH	ARNT2	0.129	CYCS
AH-vs-BH	ARNT2	0.129	GLA
AH-vs-BH	ARNT2	0.129	CSGALNACT2
AH-vs-BH	ARNT2	0.129	SBNO1
AH-vs-BH	ARNT2	0.129	PHKG2
AH-vs-BH	ARNT2	0.129	RAB18
AH-vs-BH	ARNT2	0.129	PPP6R3
AH-vs-BH	ARNT2	0.129	WEE1
AH-vs-BH	ARNT2	0.129	arpc4
AH-vs-BH	ARNT2	0.129	TEF
AH-vs-BH	ARNT2	0.129	Nop56
AH-vs-BH	ARNT2	0.129	NOP58
AH-vs-BH	ARNT2	0.129	RAB40B
AH-vs-BH	ARNT2	0.129	ZSWIM1
AH-vs-BH	ARNT2	0.129	TUBA1C
AH-vs-BH	ARNT2	0.129	MTRR
AH-vs-BH	ARNT2	0.129	nat8l
AH-vs-BH	ARNT2	0.129	TXNDC12
AH-vs-BH	ARNT2	0.129	PPP1R7
AH-vs-BH	ARNT2	0.129	PPT1
AH-vs-BH	ARNT2	0.129	CIPC
AH-vs-BH	ARNT2	0.129	NR1D2
AH-vs-BH	ARNT2	0.129	BRIX1
AH-vs-BH	ARNT2	0.129	Serbp1
AH-vs-BH	ARNT2	0.129	Mtch1
AH-vs-BH	ARNT2	0.129	TADA2A
AH-vs-BH	ARNT2	0.129	Tbl3
AH-vs-BH	ARNT2	0.129	CR1
AH-vs-BH	ARNT2	0.129	DDB1
AH-vs-BH	ARNT2	0.129	C9orf16
AH-vs-BH	ARNT2	0.129	tpp1
AH-vs-BH	ARNT2	0.129	Tfpt
AH-vs-BH	ARNT2	0.129	Pabpc1
AH-vs-BH	ARNT2	0.129	ICE1
AH-vs-BH	ARNT2	0.129	RRP9
AH-vs-BH	ARNT2	0.129	UMPS
AH-vs-BH	ARNT2	0.129	SEC61A2
AH-vs-BH	ARNT2	0.129	Exog
AH-vs-BH	ARNT2	0.129	NELFA
AH-vs-BH	ARNT2	0.129	MED11
AH-vs-BH	ARNT2	0.129	GET4
AH-vs-BH	ARNT2	0.129	TMEM120A
AH-vs-BH	ARNT2	0.129	NAA60
AH-vs-BH	ARNT2	0.129	SIRT1
AH-vs-BH	ARNT2	0.129	FAF2
AH-vs-BH	ARNT2	0.129	Spryd4
AH-vs-BH	ARNT2	0.129	C12orf73
AH-vs-BH	ARNT2	0.129	STRAP
AH-vs-BH	ARNT2	0.129	VPS11
AH-vs-BH	ARNT2	0.129	Retreg2
AH-vs-BH	ARNT2	0.129	ATP13A3
AH-vs-BH	ARNT2	0.129	KLHL12
AH-vs-BH	ARNT2	0.129	PSMA5
AH-vs-BH	ARNT2	0.129	DYRK1A
AH-vs-BH	ARNT2	0.129	KCTD13
AH-vs-BH	ARNT2	0.129	snrnp70
AH-vs-BH	ARNT2	0.129	PYCR3
AH-vs-BH	ARNT2	0.129	BCL6
AH-vs-BH	ARNT2	0.129	MED13
AH-vs-BH	ARNT2	0.129	ZNF454
AH-vs-BH	ARNT2	0.129	Nasp
AH-vs-BH	ARNT2	0.129	NRDC
AH-vs-BH	ARNT2	0.129	LONP2
AH-vs-BH	ARNT2	0.129	RALB
AH-vs-BH	ARNT2	0.129	GTF2H1
AH-vs-BH	ARNT2	0.129	NDUFS6
AH-vs-BH	ARNT2	0.129	SF3B6
AH-vs-BH	ARNT2	0.129	RCJMB04_18o22
AH-vs-BH	ARNT2	0.129	C19orf25
AH-vs-BH	ARNT2	0.129	Cep95
AH-vs-BH	ARNT2	0.129	WBP11
AH-vs-BH	ARNT2	0.129	ZCCHC2
AH-vs-BH	ARNT2	0.129	Cbx6
AH-vs-BH	ARNT2	0.129	CREBRF
AH-vs-BH	ARNT2	0.129	ZCCHC9
AH-vs-BH	ARNT2	0.129	COX7B
AH-vs-BH	ARNT2	0.129	Bmt2
AH-vs-BH	ARNT2	0.129	Retreg2
AH-vs-BH	ARNT2	0.129	JOSD1
AH-vs-BH	ARNT2	0.129	Clcn7
AH-vs-BH	ARNT2	0.129	PLA2G6
AH-vs-BH	ARNT2	0.129	C7orf25
AH-vs-BH	ARNT2	0.129	Hsf2bp
AH-vs-BH	ARNT2	0.129	Spg21
AH-vs-BH	ARNT2	0.129	FBXO22
AH-vs-BH	ARNT2	0.129	Rhoa
AH-vs-BH	ARNT2	0.129	TXLNG
AH-vs-BH	ARNT2	0.129	PWWP3A
AH-vs-BH	ARNT2	0.129	ATP6V1D
AH-vs-BH	ARNT2	0.129	LRRC8E
AH-vs-BH	ARNT2	0.129	METTL2
AH-vs-BH	ARNT2	0.129	Acat2
AH-vs-BH	ARNT2	0.129	TMF1
AH-vs-BH	ARNT2	0.129	PPARD
AH-vs-BH	ARNT2	0.129	GTF2H1
AH-vs-BH	ARNT2	0.129	TOMM34
AH-vs-BH	ARNT2	0.129	Retreg2
AH-vs-BH	ARNT2	0.129	Cln3
AH-vs-BH	ARNT2	0.129	FUCA1
AH-vs-BH	ARNT2	0.129	C1orf43
AH-vs-BH	ARNT2	0.129	ZNF326
AH-vs-BH	ARNT2	0.129	RPS6
AH-vs-BH	ARNT2	0.129	TP53RK
AH-vs-BH	ARNT2	0.129	GLYR1
AH-vs-BH	ARNT2	0.129	FKBP2
AH-vs-BH	ARNT2	0.129	SYT11
AH-vs-BH	ARNT2	0.129	ACSBG2
AH-vs-BH	ARNT2	0.129	Rbm15b
AH-vs-BH	ARNT2	0.129	ATPAF2
AH-vs-BH	ARNT2	0.129	Dctn4
AH-vs-BH	ARNT2	0.129	Ccnt2
AH-vs-BH	ARNT2	0.129	CCDC142
AH-vs-BH	ARNT2	0.129	PREB
AH-vs-BH	ARNT2	0.129	VPS33A
AH-vs-BH	ARNT2	0.129	chmp3
AH-vs-BH	ARNT2	0.129	COX6A1
AH-vs-BH	ARNT2	0.129	Surf4
AH-vs-BH	ARNT2	0.129	WEE1
AH-vs-BH	ARNT2	0.129	Gk
AH-vs-BH	ARNT2	0.129	ilvbl
AH-vs-BH	ARNT2	0.129	ARSK
AH-vs-BH	ARNT2	0.129	rbx1
AH-vs-BH	ARNT2	0.129	GCLM
AH-vs-BH	ARNT2	0.129	GLYR1
AH-vs-BH	ARNT2	0.129	Morc2a
AH-vs-BH	ARNT2	0.129	BPGM
AH-vs-BH	ARNT2	0.129	Utp3
AH-vs-BH	ARNT2	0.129	KLHL12
AH-vs-BH	ARNT2	0.129	MASTL
AH-vs-BH	ARNT2	0.129	NUP50
AH-vs-BH	ARNT2	0.129	NUBP2
AH-vs-BH	ARNT2	0.129	micos13
AH-vs-BH	ARNT2	0.129	PEX11G
AH-vs-BH	ARNT2	0.129	CORO7
AH-vs-BH	ARNT2	0.129	ALDH3A2
AH-vs-BH	ARNT2	0.129	RLF
AH-vs-BH	ARNT2	0.129	SIK2
AH-vs-BH	ARNT2	0.129	Eri1
AH-vs-BH	ARNT2	0.129	ELMOD2
AH-vs-BH	ARNT2	0.129	TMEM181
AH-vs-BH	ARNT2	0.129	CORO7
AH-vs-BH	ARNT2	0.129	WIPF2
AH-vs-BH	ARNT2	0.129	Usp19
AH-vs-BH	ARNT2	0.129	CHTOP
AH-vs-BH	ARNT2	0.129	HSP90B1
AH-vs-BH	ARNT2	0.129	TCERG1
AH-vs-BH	ARNT2	0.129	RBM3
AH-vs-BH	ARNT2	0.129	VMA21
AH-vs-BH	ARNT2	0.129	SBNO1
AH-vs-BH	ARNT2	0.129	MCUR1
AH-vs-BH	ARNT2	0.129	HNRNPA3
AH-vs-BH	ARNT2	0.129	MED11
AH-vs-BH	ARNT2	0.129	SIN3A
AH-vs-BH	ARNT2	0.129	MR1
AH-vs-BH	ARNT2	0.129	Dact3
AH-vs-BH	ARNT2	0.131	SMIM19
AH-vs-BH	ARNT2	0.131	DNAJC28
AH-vs-BH	ARNT2	0.131	PSEN2
AH-vs-BH	ARNT2	0.131	TMEM181
AH-vs-BH	ARNT2	0.131	ANKZF1
AH-vs-BH	ARNT2	0.132	MRPS21
AH-vs-BH	ARNT2	0.132	SLC41A1
AH-vs-BH	ARNT2	0.132	CIPC
AH-vs-BH	ARNT2	0.132	Slc25a16
AH-vs-BH	ARNT2	0.132	BHLHE40
AH-vs-BH	ARNT2	0.132	Pdpk1
AH-vs-BH	ARNT2	0.132	PIK3C3
AH-vs-BH	ARNT2	0.132	RAP2A
AH-vs-BH	ARNT2	0.132	ECT2
AH-vs-BH	ARNT2	0.132	GTPBP10
AH-vs-BH	ARNT2	0.132	SNAPC4
AH-vs-BH	ARNT2	0.132	Mepce
AH-vs-BH	ARNT2	0.132	Tmed2
AH-vs-BH	ARNT2	0.132	MFSD1
AH-vs-BH	ARNT2	0.132	creld2-a
AH-vs-BH	ARNT2	0.132	ENOPH1
AH-vs-BH	ARNT2	0.134	ZNHIT2
AH-vs-BH	ARNT2	0.134	UBP1
AH-vs-BH	ARNT2	0.134	gpkow
AH-vs-BH	ARNT2	0.137	Chmp1a
AH-vs-BH	ARNT2	0.137	RGMA
AH-vs-BH	ARNT2	0.137	IPK
AH-vs-BH	ARNT2	0.137	RPL13A
AH-vs-BH	ARNT2	0.137	HES1
AH-vs-BH	ARNT2	0.137	Mtch1
AH-vs-BH	ARNT2	0.137	GSK3B
AH-vs-BH	ARNT2	0.137	ARL4A
AH-vs-BH	ARNT2	0.137	SPEF2
AH-vs-BH	ARNT2	0.137	CRK
AH-vs-BH	ARNT2	0.137	CTTNBP2NL
AH-vs-BH	ARNT2	0.137	FDXACB1
AH-vs-BH	ARNT2	0.137	RNF19B
AH-vs-BH	ARNT2	0.137	PRKAG1
AH-vs-BH	ARNT2	0.137	creb3l4
AH-vs-BH	ARNT2	0.137	FUNDC2
AH-vs-BH	ARNT2	0.137	SERINC1
AH-vs-BH	ARNT2	0.137	HAX1
AH-vs-BH	ARNT2	0.137	arl3
AH-vs-BH	ARNT2	0.137	FANCG
AH-vs-BH	ARNT2	0.137	arl3
AH-vs-BH	ARNT2	0.137	IRAK1BP1
AH-vs-BH	ARNT2	0.137	Leng8
AH-vs-BH	ARNT2	0.139	KDM5B
AH-vs-BH	ARNT2	0.139	KCTD13
AH-vs-BH	ARNT2	0.139	TUBA1C
AH-vs-BH	ARNT2	0.139	Stx12
AH-vs-BH	ARNT2	0.139	Ak6
AH-vs-BH	ARNT2	0.141	Psma3
AH-vs-BH	ARNT2	0.141	PIP5K1C
AH-vs-BH	ARNT2	0.141	SAAL1
AH-vs-BH	ARNT2	0.141	TMA16
AH-vs-BH	ARNT2	0.141	DNALI1
AH-vs-BH	ARNT2	0.141	DKK4
AH-vs-BH	ARNT2	0.141	Bbs1
AH-vs-BH	ARNT2	0.141	RPS11
AH-vs-BH	ARNT2	0.141	PPIB
AH-vs-BH	ARNT2	0.141	P4HB
AH-vs-BH	ARNT2	0.141	ZNF706
AH-vs-BH	ARNT2	0.147	GHITM
AH-vs-BH	ARNT2	0.147	sgo1
AH-vs-BH	ARNT2	0.147	SUGT1
AH-vs-BH	ARNT2	0.147	ccnyl1-b
AH-vs-BH	ARNT2	0.147	DNAL1
AH-vs-BH	ARNT2	0.149	TIMM17B
AH-vs-BH	ARNT2	0.149	PREB
AH-vs-BH	ARNT2	0.149	amdhd2
AH-vs-BH	ARNT2	0.149	AMMECR1L
AH-vs-BH	ARNT2	0.149	Irs2
AH-vs-BH	ARNT2	0.149	LCA5
AH-vs-BH	ARNT2	0.149	Scoc
AH-vs-BH	ARNT2	0.15	BZW1
AH-vs-BH	ARNT2	0.15	DCAF17
AH-vs-BH	ARNT2	0.15	TTC19
AH-vs-BH	ARNT2	0.15	SRRD
AH-vs-BH	ARNT2	0.15	saraf
AH-vs-BH	ARNT2	0.15	chmp4b
AH-vs-BH	ARNT2	0.15	ZNF789
AH-vs-BH	ARNT2	0.15	GCN1
AH-vs-BH	ARNT2	0.15	CCDC92
AH-vs-BH	ARNT2	0.15	NDE1
AH-vs-BH	ARNT2	0.15	CLCC1
AH-vs-BH	ARNT2	0.15	ITFG2
AH-vs-BH	ARNT2	0.15	Rab24
AH-vs-BH	ARNT2	0.15	Rad23a
AH-vs-BH	ARNT2	0.15	Cox14
AH-vs-BH	ARNT2	0.15	DENND6B
AH-vs-BH	ARNT2	0.15	C18orf32
AH-vs-BH	ARNT2	0.15	mrnip
AH-vs-BH	ARNT2	0.15	XRN2
AH-vs-BH	ARNT2	0.15	PCM1
AH-vs-BH	ARNT2	0.15	Rad23a
AH-vs-BH	ARNT2	0.15	REV1
AH-vs-BH	ARNT2	0.15	ORMDL1
AH-vs-BH	ARNT2	0.15	ubxn1
AH-vs-BH	ARNT2	0.15	NDUFAF3
AH-vs-BH	ARNT2	0.15	EIF5A2
AH-vs-BH	ARNT2	0.15	MARCHF6
AH-vs-BH	ARNT2	0.15	CHTOP
AH-vs-BH	ARNT2	0.15	FUNDC2
AH-vs-BH	ARNT2	0.15	CHP1
AH-vs-BH	ARNT2	0.15	CHTOP
AH-vs-BH	ARNT2	0.15	PRPF3
AH-vs-BH	ARNT2	0.15	DCAF4
AH-vs-BH	ARNT2	0.15	Phf8
AH-vs-BH	ARNT2	0.15	NDUFAF3
AH-vs-BH	ARNT2	0.15	GSK3B
AH-vs-BH	ARNT2	0.15	NDUFAF3
AH-vs-BH	ARNT2	0.151	NCL
AH-vs-BH	ARNT2	0.151	coq10b-a
AH-vs-BH	ARNT2	0.151	FANCG
AH-vs-BH	ARNT2	0.151	AIFM3
AH-vs-BH	ARNT2	0.151	MTFR1L
AH-vs-BH	ARNT2	0.151	PPT1
AH-vs-BH	ARNT2	0.151	Isy1
AH-vs-BH	ARNT2	0.151	DKC1
AH-vs-BH	ARNT2	0.151	UPF3B
AH-vs-BH	ARNT2	0.151	Zbtb24
AH-vs-BH	ARNT2	0.151	ULK1
AH-vs-BH	ARNT2	0.151	Cdkn2aip
AH-vs-BH	ARNT2	0.151	EIF5A2
AH-vs-BH	ARNT2	0.151	CYC1
AH-vs-BH	ARNT2	0.151	CDCA4
AH-vs-BH	ARNT2	0.151	POP7
AH-vs-BH	ARNT2	0.157	SMIM19
AH-vs-BH	ARNT2	0.157	DNAJC28
AH-vs-BH	ARNT2	0.157	TMEM181
AH-vs-BH	ARNT2	0.157	PSEN2
AH-vs-BH	ARNT2	0.157	ANKZF1
AH-vs-BH	ARNT2	0.157	HIGD1A
AH-vs-BH	ARNT2	0.157	HIGD1A
AH-vs-BH	ARNT2	0.16	STAU1
AH-vs-BH	ARNT2	0.16	CARNMT1
AH-vs-BH	ARNT2	0.16	kbtbd8
AH-vs-BH	ARNT2	0.16	IPK
AH-vs-BH	ARNT2	0.16	RAB3GAP2
AH-vs-BH	ARNT2	0.16	HSDL2
AH-vs-BH	ARNT2	0.16	DDX6
AH-vs-BH	ARNT2	0.16	TBCB
AH-vs-BH	ARNT2	0.16	FOSB
AH-vs-BH	ARNT2	0.16	EIF4ENIF1
AH-vs-BH	ARNT2	0.16	ZNF773
AH-vs-BH	ARNT2	0.16	FLCN
AH-vs-BH	ARNT2	0.16	Fkbp8
AH-vs-BH	ARNT2	0.16	Art5
AH-vs-BH	ARNT2	0.161	Rnf5
AH-vs-BH	ARNT2	0.161	AMER1
AH-vs-BH	ARNT2	0.161	Mfsd14a
AH-vs-BH	ARNT2	0.161	NDUFA13
AH-vs-BH	ARNT2	0.161	C3orf14
AH-vs-BH	ARNT2	0.161	TMEM41A
AH-vs-BH	ARNT2	0.161	Esrra
AH-vs-BH	ARNT2	0.163	IRAK1BP1
AH-vs-BH	ARNT2	0.163	FBXO22
AH-vs-BH	ARNT2	0.163	ERRFI1
AH-vs-BH	ARNT2	0.163	MROH1
AH-vs-BH	ARNT2	0.163	ABHD12
AH-vs-BH	ARNT2	0.163	TMEM30A
AH-vs-BH	ARNT2	0.163	ORC4
AH-vs-BH	ARNT2	0.163	ZNF202
AH-vs-BH	ARNT2	0.163	MKI67
AH-vs-BH	ARNT2	0.163	PHF6
AH-vs-BH	ARNT2	0.163	Pcid2
AH-vs-BH	ARNT2	0.163	ZNF614
AH-vs-BH	ARNT2	0.163	SMIM30
AH-vs-BH	ARNT2	0.163	C18orf32
AH-vs-BH	ARNT2	0.163	ZNF789
AH-vs-BH	ARNT2	0.163	TMEM231
AH-vs-BH	ARNT2	0.163	Pfdn6
AH-vs-BH	ARNT2	0.163	ANKRD26
AH-vs-BH	ARNT2	0.163	Hdac2
AH-vs-BH	ARNT2	0.163	Ppm1g
AH-vs-BH	ARNT2	0.163	C12orf66
AH-vs-BH	ARNT2	0.163	Ythdc1
AH-vs-BH	ARNT2	0.163	TMEM184C
AH-vs-BH	ARNT2	0.163	FBXL19
AH-vs-BH	ARNT2	0.163	PREB
AH-vs-BH	ARNT2	0.163	PRR14
AH-vs-BH	ARNT2	0.164	UNG
AH-vs-BH	ARNT2	0.164	CLPTM1L
AH-vs-BH	ARNT2	0.164	GPATCH3
AH-vs-BH	ARNT2	0.164	Gorasp1
AH-vs-BH	ARNT2	0.164	RAB5C
AH-vs-BH	ARNT2	0.164	BAX
AH-vs-BH	ARNT2	0.164	CENPH
AH-vs-BH	ARNT2	0.164	Gosr2
AH-vs-BH	ARNT2	0.164	KCTD9
AH-vs-BH	ARNT2	0.164	RPS3
AH-vs-BH	ARNT2	0.164	PRKDC
AH-vs-BH	ARNT2	0.164	CBWD1
AH-vs-BH	ARNT2	0.167	FBXO22
AH-vs-BH	ARNT2	0.167	ABHD12
AH-vs-BH	ARNT2	0.167	TMEM30A
AH-vs-BH	ARNT2	0.167	ELP1
AH-vs-BH	ARNT2	0.167	MKI67
AH-vs-BH	ARNT2	0.167	ORC4
AH-vs-BH	ARNT2	0.167	TMEM165
AH-vs-BH	ARNT2	0.167	ZNF614
AH-vs-BH	ARNT2	0.167	Pcid2
AH-vs-BH	ARNT2	0.167	SMIM30
AH-vs-BH	ARNT2	0.167	TMEM231
AH-vs-BH	ARNT2	0.167	ANKRD26
AH-vs-BH	ARNT2	0.167	Hdac2
AH-vs-BH	ARNT2	0.167	C12orf66
AH-vs-BH	ARNT2	0.167	Ythdc1
AH-vs-BH	ARNT2	0.167	FBXL19
AH-vs-BH	ARNT2	0.171	Lrfn1
AH-vs-BH	ARNT2	0.171	Ufsp1
AH-vs-BH	ARNT2	0.173	PRELID3B
AH-vs-BH	ARNT2	0.174	YTHDC2
AH-vs-BH	ARNT2	0.174	YTHDC2
AH-vs-BH	ARNT2	0.174	CCDC142
AH-vs-BH	ARNT2	0.174	CCDC142
AH-vs-BH	ARNT2	0.178	SELENOK
AH-vs-BH	ARNT2	0.178	Usp21
AH-vs-BH	ARNT2	0.178	AP1S2
AH-vs-BH	ARNT2	0.178	Hmox2
AH-vs-BH	ARNT2	0.178	CD69
AH-vs-BH	ARNT2	0.179	TSPAN3
AH-vs-BH	ARNT2	0.179	EIF3A
AH-vs-BH	ARNT2	0.179	GUSB
AH-vs-BH	ARNT2	0.179	ACAD10
AH-vs-BH	ARNT2	0.179	TIPRL
AH-vs-BH	ARNT2	0.179	EIF4E
AH-vs-BH	ARNT2	0.179	NCAPG
AH-vs-BH	ARNT2	0.179	GNA13
AH-vs-BH	ARNT2	0.179	RAD9A
AH-vs-BH	ARNT2	0.179	MAP2K5
AH-vs-BH	ARNT2	0.179	amdhd2
AH-vs-BH	ARNT2	0.179	UTP18
AH-vs-BH	ARNT2	0.179	C12orf66
AH-vs-BH	ARNT2	0.185	INPP5K
AH-vs-BH	ARNT2	0.185	GTF3A
AH-vs-BH	ARNT2	0.185	GTF3C2
AH-vs-BH	ARNT2	0.185	PDXP
AH-vs-BH	ARNT2	0.185	CENPM
AH-vs-BH	ARNT2	0.185	ATXN2L
AH-vs-BH	ARNT2	0.191	TBC1D15
AH-vs-BH	ARNT2	0.191	SLC48A1
AH-vs-BH	ARNT2	0.191	TIMP2
AH-vs-BH	ARNT2	0.191	Eif5
AH-vs-BH	ARNT2	0.191	NDUFAF3
AH-vs-BH	ARNT2	0.191	DPP9
AH-vs-BH	ARNT2	0.191	Cebpzos
AH-vs-BH	ARNT2	0.191	CSNK1D
AH-vs-BH	ARNT2	0.192	ZNHIT2
AH-vs-BH	ARNT2	0.192	UBP1
AH-vs-BH	ARNT2	0.192	gpkow
AH-vs-BH	ARNT2	0.197	PLA2R1
AH-vs-BH	ARNT2	0.197	CLASRP
AH-vs-BH	ARNT2	0.197	XRCC1
AH-vs-BH	ARNT2	0.197	SCAMP3
AH-vs-BH	ARNT2	0.197	SH3GLB2
AH-vs-BH	ARNT2	0.197	TBC1D4
AH-vs-BH	ARNT2	0.197	pef1
AH-vs-BH	ARNT2	0.197	Lrrc58
AH-vs-BH	ARNT2	0.197	NR1D2
AH-vs-BH	ARNT2	0.197	METTL2
[truncated: 1,046,576+ more rows]
