# Supplementary material for: Dynamic changes in chromatin accessibility reveal the role of NF-Y targeting AURKB in mediating cell cycle during asynchronous oogenesis in the Chinese Alligator (Alligator sinensis)
Source: Front Zool. 2026 Apr 29;23:24. doi: 10.1186/s12983-026-00611-8 (PMC13274144; doi:10.1186/s12983-026-00611-8)
Supplement: Supplementary file 23 — Additional file23 (XLSX 185 KB): Table S13. NF-Y Transcription Factor Regulatory Targets During Oogenesis in the Chinese Alligator, Based on Transcription. [file 12983_2026_611_MOESM23_ESM.xlsx]

## Sheet: Sheet1
Supplemental Table S13: NF-Y Transcription Factor Regulatory Targets During Oogenesis in the Chinese Alligator, Based on Transcription Footprinting Analysis
motif	motif id	matched_sequence	anno_GeneId	anno_TranscriptId	anno_Symbol	annotation	anno_geneChr	anno_geneStart	anno_geneEnd	anno_geneLength	anno_geneStrand	dist_geneStart	dist_geneEnd	dist_geneLength	dist_geneStrand	distToTSS	score	p-value	q-value
NFYA	MA0060.3	GACCAATCACA	EVM0001596	EVM0001596.1	AARS1	Promoter (1-2kb)	LG13	42948744	42982049	33306	+	42948744	42982049	33306	+	-1438	15.0901	3.81e-06	0.0329
NFYA	MA0060.3	GGCCAATCAGG	EVM0005154	EVM0005154.1	ABHD12	Promoter (<=1kb)	LG02	232890802	232904425	13624	-	232890802	232904425	13624	-	-193	15.2342	2.86e-06	0.0274
NFYA	MA0060.3	GGCCAATCAGC	EVM0001131	EVM0001131.1	ABHD15	Downstream (1-2kb)	LG09	97095694	97097753	2060	+	97095694	97097753	2060	+	2575	15.8559	1.91e-06	0.0234
NFYA	MA0060.3	AGCCAATCAGC	EVM0001462	EVM0001462.1	ABHD4	Intron (EVM0001462.1/EVM0001462, intron 1 of 6)	LG11	67805097	67809659	4563	-	67805097	67809659	4563	-	88	15.9279	1.43e-06	0.0234
NFYA	MA0060.3	AGCCAATCAGG	EVM0008080	EVM0008080.1	ABITRAM	Intron (EVM0008080.1/EVM0008080, intron 1 of 6)	LG07	7815539	7832957	17419	+	7815539	7832957	17419	+	1321	15.3063	2.38e-06	0.0249
NFYA	MA0060.3	GGCCAATCAGG	EVM0011785	EVM0011785.1	ACOT8	Promoter (<=1kb)	LG14	71763370	71765919	2550	-	71763370	71765919	2550	-	-126	15.2342	2.86e-06	0.0274
NFYA	MA0060.3	AACCAATCAGC	EVM0020915	EVM0020915.1	ACTB	Promoter (<=1kb)	LG09	32372158	32377599	5442	-	32372158	32377599	5442	-	-73	15.982	1.19e-06	0.0234
NFYA	MA0060.3	AGCCAATCAGG	EVM0015555	EVM0015555.1	ACTR1A	Exon (EVM0015555.1/EVM0015555, exon 1 of 11)	LG10	52368491	52389780	21290	-	52368491	52389780	21290	-	1752	15.3063	2.38e-06	0.0249
NFYA	MA0060.3	GACCAATCACA	EVM0008772	EVM0008772.1	Ag2	5' UTR	LG05	77141829	77142997	1169	+	77141829	77142997	1169	+	9	15.0901	3.81e-06	0.0329
NFYA	MA0060.3	GGCCAATCAGC	EVM0014510	EVM0014510.1	Aip	Intron (EVM0014510.1/EVM0014510, intron 1 of 5)	LG05	23054014	23063942	9929	+	23054014	23063942	9929	+	187	15.8559	1.91e-06	0.0234
NFYA	MA0060.3	CACCAATCAGC	EVM0008058	EVM0008058.1	Alkbh5	5' UTR	LG09	34079771	34101285	21515	+	34079771	34101285	21515	+	1406	14.6486	6.68e-06	0.0457
NFYA	MA0060.3	AGCCAATCAGC	EVM0021196	EVM0021196.2	AP1S2	Promoter (<=1kb)	LG03	80946111	80990553	44443	+	80946111	80990553	44443	+	-85	15.9279	1.43e-06	0.0234
NFYA	MA0060.3	AGCCAATCAGG	EVM0009198	EVM0009198.1	AP3M2	Promoter (<=1kb)	LG11	75164745	75172245	7501	-	75164745	75172245	7501	-	-129	15.3063	2.38e-06	0.0249
NFYA	MA0060.3	GGCCAATCACC	EVM0017679	EVM0017679.1	AP4M1	Promoter (<=1kb)	LG09	147347225	147350188	2964	+	147347225	147350188	2964	+	-192	14.5946	7.15e-06	0.0466
NFYA	MA0060.3	GGCCAATCAGC	EVM0020452	EVM0020452.1	arl3	Promoter (<=1kb)	LG10	52590690	52620619	29930	-	52590690	52620619	29930	-	-257	15.8559	1.91e-06	0.0234
NFYA	MA0060.3	GGCCAATCAGG	EVM0008394	EVM0008394.1	arpc4	Promoter (<=1kb)	LG15	312881	315393	2513	+	312881	315393	2513	+	-134	15.2342	2.86e-06	0.0274
NFYA	MA0060.3	CGCCAATCAGC	EVM0000845	EVM0000845.3	ARRDC3	Intron (EVM0000845.3/EVM0000845, intron 1 of 6)	LG08	60882406	60898831	16426	-	60882406	60898831	16426	-	3446	14.5946	7.15e-06	0.0466
NFYA	MA0060.3	GGCCAATCAGA	EVM0005212	EVM0005212.1	ASPM	Promoter (<=1kb)	LG04	154077883	154141005	63123	+	154077883	154141005	63123	+	-164	16.2973	9.54e-07	0.0234
NFYA	MA0060.3	GGCCAATCACC	EVM0016848	EVM0016848.1	Atf6b	Exon (EVM0016848.1/EVM0016848, exon 1 of 16)	LG16	13681897	13693870	11974	-	13681897	13693870	11974	-	262	14.5946	7.15e-06	0.0466
NFYA	MA0060.3	GGCCAATCAGC	EVM0000706	EVM0000706.1	ATG2A	Promoter (<=1kb)	LG09	130592757	130616150	23394	+	130592757	130616150	23394	+	-259	15.8559	1.91e-06	0.0234
NFYA	MA0060.3	GACCAATCAGC	EVM0012212	EVM0012212.1	ATG4B	Promoter (<=1kb)	LG11	608889	635903	27015	-	608889	635903	27015	-	-271	15.9099	1.67e-06	0.0234
NFYA	MA0060.3	AGCCAATCAGA	EVM0011287	EVM0011287.5	ATP2A1	3' UTR	LG11	69997331	70010183	12853	-	69997331	70010183	12853	-	12670	16.3694	4.77e-07	0.0221
NFYA	MA0060.3	AGCCAATCAGG	EVM0011183	EVM0011183.2	ATP5F1B	5' UTR	LG09	133655676	133661352	5677	-	133655676	133661352	5677	-	872	15.3063	2.38e-06	0.0249
NFYA	MA0060.3	AACCAATCAGA	EVM0013048	EVM0013048.1	ATP5F1E	Promoter (<=1kb)	LG14	64302883	64303115	233	-	64302883	64303115	233	-	-171	16.4234	2.38e-07	0.0221
NFYA	MA0060.3	AGCCAATCAGA	EVM0015683	EVM0015683.1	ATP5MC1	Promoter (<=1kb)	LG01	86816900	86822912	6013	-	86816900	86822912	6013	-	-241	16.3694	4.77e-07	0.0221
NFYA	MA0060.3	GGCCAATCAGA	EVM0006235	EVM0006235.3	Atp5mc3	5' UTR	LG01	45190631	45196899	6269	-	45190631	45196899	6269	-	1522	16.2973	9.54e-07	0.0234
NFYA	MA0060.3	AGCCAATCACA	EVM0006547	EVM0006547.1	ATP5MF	Promoter (<=1kb)	LG09	32793340	32794710	1371	-	32793340	32794710	1371	-	-40	15.1081	3.34e-06	0.0299
NFYA	MA0060.3	GACCAATCACA	EVM0009925	EVM0009925.1	ATP6AP2	5' UTR	LG03	63091682	63115362	23681	-	63091682	63115362	23681	-	1861	15.0901	3.81e-06	0.0329
NFYA	MA0060.3	AGCCAATCACA	EVM0000469	EVM0000469.3	ATP6V1G1	Promoter (<=1kb)	LG15	47285821	47291719	5899	-	47285821	47291719	5899	-	-333	15.1081	3.34e-06	0.0299
NFYA	MA0060.3	GACCAATCAGA	EVM0005709	EVM0005709.2	ATRIP	5' UTR	LG15	63198174	63249016	50843	-	63198174	63249016	50843	-	44	16.3514	7.15e-07	0.0234
NFYA	MA0060.3	AGCCAATCAGA	EVM0019247	EVM0019247.1	AURKA	Intron (EVM0019247.1/EVM0019247, intron 1 of 8)	LG14	62355614	62364078	8465	-	62355614	62364078	8465	-	271	16.3694	4.77e-07	0.0221
NFYA	MA0060.3	AGCCAATCAGA	EVM0001707	EVM0001707.1	AURKB	Promoter (<=1kb)	LG09	148915652	148918138	2487	+	148915652	148918138	2487	+	-103	16.3694	4.77e-07	0.0221
NFYA	MA0060.3	GACCAATCAGA	EVM0014849	EVM0014849.1	b9d2	Exon (EVM0014849.1/EVM0014849, exon 1 of 4)	LG09	128276430	128279284	2855	-	128276430	128279284	2855	-	67	16.3514	7.15e-07	0.0234
NFYA	MA0060.3	GGCCAATCAGA	EVM0015761	EVM0015761.2	BAG4	Promoter (<=1kb)	LG11	76245294	76255553	10260	-	76245294	76255553	10260	-	-166	16.2973	9.54e-07	0.0234
NFYA	MA0060.3	GGCCAATCAGA	EVM0004689	EVM0004689.1	BCAT1	Promoter (1-2kb)	LG04	180317051	180322725	5675	+	180317051	180322725	5675	+	-1870	16.2973	9.54e-07	0.0234
NFYA	MA0060.3	AGCCAATCAGC	EVM0019113	EVM0019113.1	BCKDHA	Promoter (<=1kb)	LG09	128282437	128285299	2863	+	128282437	128285299	2863	+	-242	15.9279	1.43e-06	0.0234
NFYA	MA0060.3	ACCCAATCAGA	EVM0004814	EVM0004814.1	Bcl7b	Exon (EVM0004814.1/EVM0004814, exon 1 of 6)	LG09	79561027	79566242	5216	+	79561027	79566242	5216	+	58	14.1712	8.58e-06	0.0482
NFYA	MA0060.3	AGCCAATCAGG	EVM0009480	EVM0009480.1	BRD2	Promoter (<=1kb)	LG16	8285514	8294544	9031	+	8285514	8294544	9031	+	-996	15.3063	2.38e-06	0.0249
NFYA	MA0060.3	GGCCAATCACA	EVM0017521	EVM0017521.1	BRIP1	5' UTR	LG09	93633211	93728677	95467	-	93633211	93728677	95467	-	63	15.036	4.53e-06	0.0364
NFYA	MA0060.3	AGCCAATCAGC	EVM0002956	EVM0002956.1	Brpf1	Promoter (<=1kb)	LG15	285269	298998	13730	+	285269	298998	13730	+	-591	15.9279	1.43e-06	0.0234
NFYA	MA0060.3	GGCCAATCAGC	EVM0016661	EVM0016661.1	BSG	Promoter (<=1kb)	LG09	123439721	123455072	15352	+	123439721	123455072	15352	+	-137	15.8559	1.91e-06	0.0234
NFYA	MA0060.3	CACCAATCAGA	EVM0002583	EVM0002583.1	BTN1A1	Intron (EVM0002583.1/EVM0002583, intron 4 of 9)	LG16	12884733	12907141	22409	+	12884733	12907141	22409	+	6761	15.0901	3.81e-06	0.0329
NFYA	MA0060.3	GGCCAATCAGG	EVM0009651	EVM0009651.1	C12orf65	Promoter (<=1kb)	LG13	71402286	71406368	4083	-	71402286	71406368	4083	-	-315	15.2342	2.86e-06	0.0274
NFYA	MA0060.3	GACCAATCAGA	EVM0015550	EVM0015550.1	C19orf44	Promoter (<=1kb)	LG09	126641246	126647543	6298	-	126641246	126647543	6298	-	-152	16.3514	7.15e-07	0.0234
NFYA	MA0060.3	AGCCAATCACC	EVM0000742	EVM0000742.1	C9orf64	Promoter (<=1kb)	LG08	100212471	100223999	11529	+	100212471	100223999	11529	+	-2	14.6667	6.2e-06	0.0438
NFYA	MA0060.3	CGCCAATCAGC	EVM0002660	EVM0002660.1	CALM1	5' UTR	LG02	199017045	199035173	18129	-	199017045	199035173	18129	-	1364	14.5946	7.15e-06	0.0466
NFYA	MA0060.3	GGCCAATCAGA	EVM0019396	EVM0019396.5	CALU	Intron (EVM0019396.5/EVM0019396, intron 1 of 6)	LG01	249160611	249188177	27567	+	249160611	249188177	27567	+	2506	16.2973	9.54e-07	0.0234
NFYA	MA0060.3	GACCAATCAGT	EVM0009866	EVM0009866.1	CAND1	Promoter (<=1kb)	LG01	184657916	184706177	48262	-	184657916	184706177	48262	-	-454	14.973	5.01e-06	0.039
NFYA	MA0060.3	ACCCAATCAGA	EVM0002749	EVM0002749.1	Cat	Promoter (<=1kb)	LG05	70261067	70305442	44376	+	70261067	70305442	44376	+	-207	14.1712	8.58e-06	0.0482
NFYA	MA0060.3	AGCCAATCAGA	EVM0014744	EVM0014744.1	CBLB	Promoter (<=1kb)	LG03	18494789	18507253	12465	+	18494789	18507253	12465	+	-38	16.3694	4.77e-07	0.0221
NFYA	MA0060.3	AGCCAATCAGG	EVM0006529	EVM0006529.1	Ccdc120	Intron (EVM0006529.1/EVM0006529, intron 1 of 8)	LG12	18312033	18317164	5132	-	18312033	18317164	5132	-	321	15.3063	2.38e-06	0.0249
NFYA	MA0060.3	AGCCAATCAGA	EVM0012466	EVM0012466.4	CCDC137	Promoter (<=1kb)	LG12	45080865	45084775	3911	-	45080865	45084775	3911	-	-27	16.3694	4.77e-07	0.0221
NFYA	MA0060.3	AGCCAATCAGC	EVM0019230	EVM0019230.1	CCDC142	Intron (EVM0019230.1/EVM0019230, intron 1 of 9)	LG06	581213	586159	4947	+	581213	586159	4947	+	43	15.9279	1.43e-06	0.0234
NFYA	MA0060.3	GGCCAATCAGC	EVM0003129	EVM0003129.1	Ccdc32	Promoter (<=1kb)	LG05	93804275	93810248	5974	+	93804275	93810248	5974	+	-59	15.8559	1.91e-06	0.0234
NFYA	MA0060.3	AGCCAATCACA	EVM0008680	EVM0008680.1	CCDC61	5' UTR	LG09	127324765	127331288	6524	+	127324765	127331288	6524	+	295	15.1081	3.34e-06	0.0299
NFYA	MA0060.3	AACCAATCAGA	EVM0017605	EVM0017605.1	Ccdc96	Promoter (<=1kb)	LG06	25089318	25092598	3281	+	25089318	25092598	3281	+	-90	16.4234	2.38e-07	0.0221
NFYA	MA0060.3	AGCCAATCAGG	EVM0008317	EVM0008317.1	CCNB2	Promoter (<=1kb)	LG16	23184206	23192106	7901	+	23184206	23192106	7901	+	-134	15.3063	2.38e-06	0.0249
NFYA	MA0060.3	GGCCAATCAGC	EVM0004248	EVM0004248.1	CCNG2	5' UTR	LG06	141211399	141233569	22171	+	141211399	141233569	22171	+	7310	15.8559	1.91e-06	0.0234
NFYA	MA0060.3	AACCAATCAGA	EVM0014331	EVM0014331.1	CCNQ	Promoter (<=1kb)	LG12	18122232	18124721	2490	+	18122232	18124721	2490	+	-222	16.4234	2.38e-07	0.0221
NFYA	MA0060.3	AACCAATCACA	EVM0008842	EVM0008842.1	CD163	Intron (EVM0008842.1/EVM0008842, intron 1 of 6)	LG01	103845019	103857234	12216	+	103845019	103857234	12216	+	1325	15.1622	3.1e-06	0.0293
NFYA	MA0060.3	GACCAATCAGC	EVM0010535	EVM0010535.1	CDC25A	Intron (EVM0010535.1/EVM0010535, intron 1 of 16)	LG04	2336433	2352807	16375	+	2336433	2352807	16375	+	163	15.9099	1.67e-06	0.0234
NFYA	MA0060.3	AGCCAATCAGA	EVM0002341	EVM0002341.1	CDC40	Promoter (<=1kb)	LG02	94638137	94705401	67265	+	94638137	94705401	67265	+	-569	16.3694	4.77e-07	0.0221
NFYA	MA0060.3	AGCCAATCAGA	EVM0006325	EVM0006325.1	CDC6	Promoter (<=1kb)	LG01	90782919	90794433	11515	+	90782919	90794433	11515	+	-179	16.3694	4.77e-07	0.0221
NFYA	MA0060.3	AGCCAATCAGA	EVM0006206	EVM0006206.1	CDK5RAP1	3' UTR	LG04	253576	268798	15223	+	253576	268798	15223	+	14139	16.3694	4.77e-07	0.0221
NFYA	MA0060.3	CGCCAATCAGA	EVM0000775	EVM0000775.1	CDK5RAP3	Promoter (<=1kb)	LG01	87626083	87639035	12953	-	87626083	87639035	12953	-	-53	15.036	4.53e-06	0.0364
NFYA	MA0060.3	GGCCAATCACA	EVM0011334	EVM0011334.1	CDK9	Intron (EVM0011334.1/EVM0011334, intron 2 of 8)	LG15	43102877	43111561	8685	+	43102877	43111561	8685	+	1413	15.036	4.53e-06	0.0364
NFYA	MA0060.3	GGCCAATCAGA	EVM0013246	EVM0013246.1	Cds2	Promoter (<=1kb)	LG11	83885462	83907591	22130	+	83885462	83907591	22130	+	-350	16.2973	9.54e-07	0.0234
NFYA	MA0060.3	AGCCAATCAGC	EVM0008446	EVM0008446.1	CENPF	Promoter (<=1kb)	LG02	187007150	187062253	55104	-	187007150	187062253	55104	-	-65	15.9279	1.43e-06	0.0234
NFYA	MA0060.3	GGCCAATCAGG	EVM0002636	EVM0002636.1	CETN1	Promoter (<=1kb)	LG06	114146125	114151429	5305	-	114146125	114151429	5305	-	-141	15.2342	2.86e-06	0.0274
NFYA	MA0060.3	AACCAATCAGC	EVM0019485	EVM0019485.1	Cetn2	Promoter (<=1kb)	LG12	11720778	11730016	9239	+	11720778	11730016	9239	+	-13	15.982	1.19e-06	0.0234
NFYA	MA0060.3	AGCCAATCAGA	EVM0007125	EVM0007125.1	CETN3	5' UTR	LG08	60205315	60229575	24261	-	60205315	60229575	24261	-	22	16.3694	4.77e-07	0.0221
NFYA	MA0060.3	CGCCAATCAGA	EVM0019354	EVM0019354.1	CGGBP1	Promoter (1-2kb)	LG03	14628934	14631797	2864	+	14628934	14631797	2864	+	-1169	15.036	4.53e-06	0.0364
NFYA	MA0060.3	ACCCAATCAGA	EVM0013307	EVM0013307.3	CHAC1	Promoter (<=1kb)	LG05	92941253	92948311	7059	-	92941253	92948311	7059	-	-97	14.1712	8.58e-06	0.0482
NFYA	MA0060.3	AGCCAATCAGC	EVM0008530	EVM0008530.2	CHD2	Intron (EVM0008530.2/EVM0008530, intron 2 of 37)	LG16	50330934	50405835	74902	+	50330934	50405835	74902	+	4930	15.9279	1.43e-06	0.0234
NFYA	MA0060.3	AGCCAATCAGC	EVM0018352	EVM0018352.2	Chka	Promoter (<=1kb)	LG05	34968037	35003413	35377	+	34968037	35003413	35377	+	-46	15.9279	1.43e-06	0.0234
NFYA	MA0060.3	AGCCAATCAGC	EVM0004643	EVM0004643.2	Cic	Intron (EVM0004643.2/EVM0004643, intron 2 of 19)	LG09	153610995	153627834	16840	+	153610995	153627834	16840	+	6293	15.9279	1.43e-06	0.0234
NFYA	MA0060.3	GGCCAATCAGC	EVM0017236	EVM0017236.1	CIPC	Promoter (<=1kb)	LG09	127043377	127045951	2575	-	127043377	127045951	2575	-	-93	15.8559	1.91e-06	0.0234
NFYA	MA0060.3	GGCCAATCACC	EVM0012748	EVM0012748.1	CKS1B	Promoter (<=1kb)	LG09	138898429	138899209	781	-	138898429	138899209	781	-	-179	14.5946	7.15e-06	0.0466
NFYA	MA0060.3	AGCCAATCACC	EVM0006143	EVM0006143.1	CKS2	Promoter (<=1kb)	LG08	92379041	92383024	3984	-	92379041	92383024	3984	-	-190	14.6667	6.2e-06	0.0438
NFYA	MA0060.3	GGCCAATCAGC	EVM0018968	EVM0018968.1	CLN5	Exon (EVM0018968.1/EVM0018968, exon 1 of 4)	LG03	144974806	144987387	12582	+	144974806	144987387	12582	+	107	15.8559	1.91e-06	0.0234
NFYA	MA0060.3	AGCCAATCACC	EVM0020392	EVM0020392.3	CLSPN	Intron (EVM0020392.3/EVM0020392, intron 1 of 24)	LG10	41400475	41444965	44491	+	41400475	41444965	44491	+	16875	14.6667	6.2e-06	0.0438
NFYA	MA0060.3	GGCCAATCAGC	EVM0019242	EVM0019242.1	CLTA	5' UTR	LG07	2944495	2970789	26295	-	2944495	2970789	26295	-	690	15.8559	1.91e-06	0.0234
NFYA	MA0060.3	GGCCAATCACA	EVM0012323	EVM0012323.1	COA6	Promoter (<=1kb)	LG02	151355171	151357107	1937	+	151355171	151357107	1937	+	-3	15.036	4.53e-06	0.0364
NFYA	MA0060.3	GGCCAATCAGA	EVM0012932	EVM0012932.1	COQ10B	Promoter (<=1kb)	LG01	62537571	62551488	13918	+	62537571	62551488	13918	+	-254	16.2973	9.54e-07	0.0234
NFYA	MA0060.3	GACCAATCAGA	EVM0005277	EVM0005277.1	Cox5b	Promoter (<=1kb)	LG11	72400985	72401826	842	-	72400985	72401826	842	-	-126	16.3514	7.15e-07	0.0234
NFYA	MA0060.3	AGCCAATCAGA	EVM0004425	EVM0004425.1	COX8B	Promoter (<=1kb)	LG05	32304015	32306813	2799	-	32304015	32306813	2799	-	-189	16.3694	4.77e-07	0.0221
NFYA	MA0060.3	GGCCAATCAGC	EVM0010573	EVM0010573.1	CRAMP1	Promoter (<=1kb)	LG09	8291712	8357859	66148	+	8291712	8357859	66148	+	-706	15.8559	1.91e-06	0.0234
NFYA	MA0060.3	AGCCAATCAGA	EVM0019164	EVM0019164.1	CRK	5' UTR	LG09	97320104	97346114	26011	+	97320104	97346114	26011	+	2647	16.3694	4.77e-07	0.0221
NFYA	MA0060.3	GACCAATCAGG	EVM0010814	EVM0010814.3	CRYZL1	Promoter (<=1kb)	LG03	50699994	50733483	33490	-	50699994	50733483	33490	-	-187	15.2883	2.62e-06	0.0267
NFYA	MA0060.3	GGCCAATCAGT	EVM0019059	EVM0019059.1	CTC1	Promoter (<=1kb)	LG03	12808487	12835744	27258	+	12808487	12835744	27258	+	-161	14.9189	5.25e-06	0.0401
NFYA	MA0060.3	AGCCAATCAGC	EVM0010136	EVM0010136.4	CTTNBP2NL	Intron (EVM0010136.4/EVM0010136, intron 3 of 6)	LG09	64829564	64880820	51257	+	64829564	64880820	51257	+	18851	15.9279	1.43e-06	0.0234
NFYA	MA0060.3	GACCAATCAGC	EVM0005964	EVM0005964.1	Cwc15	5' UTR	LG03	166701264	166736069	34806	-	166701264	166736069	34806	-	62	15.9099	1.67e-06	0.0234
NFYA	MA0060.3	AGCCAATCAGG	EVM0015380	EVM0015380.1	CYB561D2	Promoter (<=1kb)	LG15	56693877	56697570	3694	-	56693877	56697570	3694	-	-386	15.3063	2.38e-06	0.0249
NFYA	MA0060.3	GGCCAATCAGC	EVM0000288	EVM0000288.2	Cyb5b	5' UTR	LG13	1491237	1505190	13954	-	1491237	1505190	13954	-	282	15.8559	1.91e-06	0.0234
NFYA	MA0060.3	GGCCAATCAGA	EVM0005065	EVM0005065.1	Dact3	Promoter (<=1kb)	LG09	127422584	127425482	2899	-	127422584	127425482	2899	-	-996	16.2973	9.54e-07	0.0234
NFYA	MA0060.3	GACCAATCAGG	EVM0003791	EVM0003791.1	DAXX	Promoter (<=1kb)	LG16	7232613	7236713	4101	+	7232613	7236713	4101	+	-400	15.2883	2.62e-06	0.0267
NFYA	MA0060.3	GGCCAATCAGA	EVM0020348	EVM0020348.1	DCAF11	Promoter (<=1kb)	LG11	68546185	68555970	9786	-	68546185	68555970	9786	-	-32	16.2973	9.54e-07	0.0234
NFYA	MA0060.3	AGCCAATCAGG	EVM0018837	EVM0018837.1	DCP2	Promoter (<=1kb)	LG08	76261489	76292866	31378	+	76261489	76292866	31378	+	-85	15.3063	2.38e-06	0.0249
NFYA	MA0060.3	GGCCAATCAGC	EVM0015197	EVM0015197.1	DDOST	Promoter (<=1kb)	LG09	40821332	40832101	10770	+	40821332	40832101	10770	+	-164	15.8559	1.91e-06	0.0234
NFYA	MA0060.3	AGCCAATCAGA	EVM0015368	EVM0015368.1	DDX47	Promoter (<=1kb)	LG01	162224410	162241692	17283	+	162224410	162241692	17283	+	-86	16.3694	4.77e-07	0.0221
NFYA	MA0060.3	AGCCAATCAGC	EVM0016805	EVM0016805.1	DEGS1	Promoter (<=1kb)	LG02	180424381	180428649	4269	-	180424381	180428649	4269	-	-281	15.9279	1.43e-06	0.0234
NFYA	MA0060.3	GACCAATCAGC	EVM0017016	EVM0017016.2	DEK	5' UTR	LG07	25368393	25397587	29195	-	25368393	25397587	29195	-	54	15.9099	1.67e-06	0.0234
NFYA	MA0060.3	CGCCAATCAGC	EVM0007931	EVM0007931.1	DGCR2	Promoter (<=1kb)	LG13	61520061	61576829	56769	+	61520061	61576829	56769	+	-312	14.5946	7.15e-06	0.0466
NFYA	MA0060.3	GACCAATCAGC	EVM0008935	EVM0008935.1	dhcr7	Promoter (<=1kb)	LG05	67093083	67125245	32163	-	67093083	67125245	32163	-	-56	15.9099	1.67e-06	0.0234
NFYA	MA0060.3	GGCCAATCACA	EVM0007280	EVM0007280.1	DHRS7B	Promoter (<=1kb)	LG09	33110637	33127128	16492	-	33110637	33127128	16492	-	-118	15.036	4.53e-06	0.0364
NFYA	MA0060.3	AGCCAATCAGC	EVM0001241	EVM0001241.1	Dmrtc2	Promoter (<=1kb)	LG09	153631656	153632645	990	-	153631656	153632645	990	-	-457	15.9279	1.43e-06	0.0234
NFYA	MA0060.3	GGCCAATCACA	EVM0014059	EVM0014059.1	DNAJA1	Promoter (<=1kb)	LG09	141124716	141133474	8759	-	141124716	141133474	8759	-	-224	15.036	4.53e-06	0.0364
NFYA	MA0060.3	GACCAATCAGA	EVM0009267	EVM0009267.2	Dnm2	Promoter (<=1kb)	LG12	23328161	23375490	47330	+	23328161	23375490	47330	+	-287	16.3514	7.15e-07	0.0234
NFYA	MA0060.3	ATCCAATCAGA	EVM0017542	EVM0017542.1	DOLPP1	Intron (EVM0017542.1/EVM0017542, intron 1 of 7)	LG15	42279650	42302054	22405	-	42279650	42302054	22405	-	7901	14.8288	5.48e-06	0.041
NFYA	MA0060.3	CGCCAATCAGA	EVM0009999	EVM0009999.3	Drc3	Promoter (<=1kb)	LG09	33969516	33990487	20972	+	33969516	33990487	20972	+	-193	15.036	4.53e-06	0.0364
NFYA	MA0060.3	GGCCAATCAGC	EVM0011543	EVM0011543.1	E2F1	Promoter (<=1kb)	LG14	45106374	45127139	20766	-	45106374	45127139	20766	-	-375	15.8559	1.91e-06	0.0234
NFYA	MA0060.3	AGCCAATCAGC	EVM0014878	EVM0014878.1	EBP	Promoter (<=1kb)	LG12	18591071	18593164	2094	+	18591071	18593164	2094	+	-498	15.9279	1.43e-06	0.0234
NFYA	MA0060.3	AGCCAATCAGC	EVM0001101	EVM0001101.2	edem3	5' UTR	LG15	47738675	47764128	25454	+	47738675	47764128	25454	+	99	15.9279	1.43e-06	0.0234
NFYA	MA0060.3	AGCCAATCAGA	EVM0019991	EVM0019991.1	EDF1	Promoter (<=1kb)	LG15	49924727	49930056	5330	+	49924727	49930056	5330	+	-233	16.3694	4.77e-07	0.0221
NFYA	MA0060.3	AGCCAATCAGC	EVM0001407	EVM0001407.1	efcab1	Intron (EVM0001407.1/EVM0001407, intron 1 of 5)	LG04	45102392	45112461	10070	-	45102392	45112461	10070	-	869	15.9279	1.43e-06	0.0234
NFYA	MA0060.3	GACCAATCAGA	EVM0008208	EVM0008208.1	Efcab14	Promoter (<=1kb)	LG04	215516379	215543198	26820	+	215516379	215543198	26820	+	-307	16.3514	7.15e-07	0.0234
NFYA	MA0060.3	AGCCAATCAGC	EVM0000329	EVM0000329.1	EIF3L	Promoter (<=1kb)	LG01	153716250	153733095	16846	+	153716250	153733095	16846	+	-128	15.9279	1.43e-06	0.0234
NFYA	MA0060.3	AGCCAATCACA	EVM0012597	EVM0012597.1	EIF4G2	Promoter (1-2kb)	LG05	52291500	52302284	10785	-	52291500	52302284	10785	-	-1233	15.1081	3.34e-06	0.0299
NFYA	MA0060.3	AGCCAATCAGG	EVM0012527	EVM0012527.1	EIF5A2	Promoter (<=1kb)	LG11	38675435	38680283	4849	-	38675435	38680283	4849	-	-430	15.3063	2.38e-06	0.0249
NFYA	MA0060.3	AGCCAATCAGC	EVM0005349	EVM0005349.1	ENOPH1	Promoter (<=1kb)	LG06	145090458	145108095	17638	+	145090458	145108095	17638	+	-383	15.9279	1.43e-06	0.0234
NFYA	MA0060.3	CGCCAATCAGC	EVM0013356	EVM0013356.2	EPG5	Promoter (<=1kb)	LG08	10960606	11026239	65634	-	10960606	11026239	65634	-	-120	14.5946	7.15e-06	0.0466
NFYA	MA0060.3	AGCCAATCAGT	EVM0004262	EVM0004262.2	ERCC1	5' UTR	LG09	127039784	127043166	3383	-	127039784	127043166	3383	-	331	14.991	4.77e-06	0.0375
NFYA	MA0060.3	AGCCAATCACA	EVM0011533	EVM0011533.1	ETFB	5' UTR	LG09	153310451	153314188	3738	+	153310451	153314188	3738	+	402	15.1081	3.34e-06	0.0299
NFYA	MA0060.3	GACCAATCAGG	EVM0013510	EVM0013510.2	Etv5	5' UTR	LG11	58736982	58768618	31637	+	58736982	58768618	31637	+	24	15.2883	2.62e-06	0.0267
NFYA	MA0060.3	GGCCAATCAGT	EVM0015122	EVM0015122.1	EXOC3L2	Promoter (1-2kb)	LG09	126984900	126994247	9348	-	126984900	126994247	9348	-	-1040	14.9189	5.25e-06	0.0401
NFYA	MA0060.3	GTCCAATCAGC	EVM0007415	EVM0007415.1	Faap24	Promoter (<=1kb)	LG13	17654028	17658101	4074	-	17654028	17658101	4074	-	-88	14.3153	7.63e-06	0.0486
NFYA	MA0060.3	CACCAATCAGC	EVM0001074	EVM0001074.1	FAHD1	Promoter (<=1kb)	LG09	36167806	36169256	1451	+	36167806	36169256	1451	+	-29	14.6486	6.68e-06	0.0457
NFYA	MA0060.3	ATCCAATCAGA	EVM0009226	EVM0009226.1	FAM117A	Promoter (<=1kb)	LG01	86079693	86107860	28168	+	86079693	86107860	28168	+	-314	14.8288	5.48e-06	0.041
NFYA	MA0060.3	GGCCAATCAGC	EVM0017546	EVM0017546.2	FAM204A	Promoter (<=1kb)	LG10	63308497	63327991	19495	-	63308497	63327991	19495	-	-53	15.8559	1.91e-06	0.0234
NFYA	MA0060.3	GGCCAATCAGC	EVM0005285	EVM0005285.1	FAM219B	Intron (EVM0005285.1/EVM0005285, intron 1 of 5)	LG16	34514947	34528853	13907	+	34514947	34528853	13907	+	8494	15.8559	1.91e-06	0.0234
NFYA	MA0060.3	AACCAATCAGG	EVM0013147	EVM0013147.1	Fam3a	Promoter (<=1kb)	LG12	17981086	17984101	3016	-	17981086	17984101	3016	-	-553	15.3604	2.15e-06	0.0249
NFYA	MA0060.3	GGCCAATCAGC	EVM0013058	EVM0013058.1	Fam76b	Promoter (<=1kb)	LG03	167124803	167138442	13640	-	167124803	167138442	13640	-	-251	15.8559	1.91e-06	0.0234
NFYA	MA0060.3	GGCCAATCAGT	EVM0007715	EVM0007715.1	FANCG	Promoter (<=1kb)	LG08	1781496	1804537	23042	+	1781496	1804537	23042	+	-22	14.9189	5.25e-06	0.0401
NFYA	MA0060.3	AGCCAATCAGA	EVM0020973	EVM0020973.1	FBXO24	Promoter (<=1kb)	LG09	147738032	147744478	6447	-	147738032	147744478	6447	-	-44	16.3694	4.77e-07	0.0221
NFYA	MA0060.3	AGCCAATCAGG	EVM0000674	EVM0000674.1	FBXO46	Promoter (<=1kb)	LG09	127237251	127239058	1808	+	127237251	127239058	1808	+	-955	15.3063	2.38e-06	0.0249
NFYA	MA0060.3	GGCCAATCAGG	EVM0012180	EVM0012180.1	FICD	Promoter (<=1kb)	LG13	72586046	72590847	4802	-	72586046	72590847	4802	-	-100	15.2342	2.86e-06	0.0274
NFYA	MA0060.3	AGCCAATCAGC	EVM0020344	EVM0020344.1	FMC1	Promoter (<=1kb)	LG01	163651048	163651459	412	+	163651048	163651459	412	+	-506	15.9279	1.43e-06	0.0234
NFYA	MA0060.3	GGCCAATCAGA	EVM0004614	EVM0004614.1	FMOGS-OX2	Downstream (<1kb)	LG09	147327799	147333448	5650	-	147327799	147333448	5650	-	5662	16.2973	9.54e-07	0.0234
NFYA	MA0060.3	GGCCAATCAGG	EVM0003841	EVM0003841.2	FMR1	5' UTR	LG12	54510299	54549208	38910	+	54510299	54549208	38910	+	69	15.2342	2.86e-06	0.0274
NFYA	MA0060.3	GGCCAATCAGC	EVM0014160	EVM0014160.1	GADD45G	Promoter (<=1kb)	LG08	92067647	92069448	1802	-	92067647	92069448	1802	-	-69	15.8559	1.91e-06	0.0234
NFYA	MA0060.3	GGCCAATCACC	EVM0009054	EVM0009054.1	galc	Promoter (<=1kb)	LG05	147190068	147244347	54280	-	147190068	147244347	54280	-	-144	14.5946	7.15e-06	0.0466
NFYA	MA0060.3	GACCAATCACC	EVM0011355	EVM0011355.1	GCFC2	5' UTR	LG02	14589717	14632468	42752	-	14589717	14632468	42752	-	5	14.6486	6.68e-06	0.0457
NFYA	MA0060.3	AACCAATCAGG	EVM0011484	EVM0011484.1	GET1	Intron (EVM0011484.1/EVM0011484, intron 1 of 4)	LG03	55075417	55090309	14893	+	55075417	55090309	14893	+	1732	15.3604	2.15e-06	0.0249
NFYA	MA0060.3	CGCCAATCAGA	EVM0018202	EVM0018202.1	GID8	Promoter (1-2kb)	LG14	67623123	67626711	3589	+	67623123	67626711	3589	+	-1515	15.036	4.53e-06	0.0364
NFYA	MA0060.3	GGCCAATCAGC	EVM0014260	EVM0014260.1	GINS2	Intron (EVM0014260.1/EVM0014260, intron 3 of 6)	LG13	4109298	4125411	16114	-	4109298	4125411	16114	-	12734	15.8559	1.91e-06	0.0234
NFYA	MA0060.3	AGCCAATCAGG	EVM0019785	EVM0019785.1	Gipc1	Promoter (<=1kb)	LG12	22207966	22219642	11677	+	22207966	22219642	11677	+	-124	15.3063	2.38e-06	0.0249
NFYA	MA0060.3	GGCCAATCAGC	EVM0006118	EVM0006118.3	Gk	Promoter (<=1kb)	LG03	69458001	69507203	49203	-	69458001	69507203	49203	-	-28	15.8559	1.91e-06	0.0234
NFYA	MA0060.3	GACCAATCACA	EVM0020112	EVM0020112.1	GLG1	Promoter (<=1kb)	LG13	37420445	37531654	111210	+	37420445	37531654	111210	+	-186	15.0901	3.81e-06	0.0329
NFYA	MA0060.3	AGCCAATCACA	EVM0018680	EVM0018680.1	Glrx5	Intron (EVM0018680.1/EVM0018680, intron 2 of 4)	LG05	154584816	154614669	29854	+	154584816	154614669	29854	+	23442	15.1081	3.34e-06	0.0299
NFYA	MA0060.3	AGCCAATCAGA	EVM0010463	EVM0010463.2	GMFB	Promoter (<=1kb)	LG05	131590413	131615414	25002	+	131590413	131615414	25002	+	-50	16.3694	4.77e-07	0.0221
NFYA	MA0060.3	AGCCAATCAGA	EVM0005162	EVM0005162.1	GOLT1B	Promoter (<=1kb)	LG01	129028384	129039770	11387	-	129028384	129039770	11387	-	-181	16.3694	4.77e-07	0.0221
NFYA	MA0060.3	GACCAATCAGA	EVM0010652	EVM0010652.1	GPX4	5' UTR	LG09	124012125	124018557	6433	+	124012125	124018557	6433	+	146	16.3514	7.15e-07	0.0234
NFYA	MA0060.3	GGCCAATCAGC	EVM0002759	EVM0002759.1	GRPEL1	Promoter (<=1kb)	LG06	25071355	25077267	5913	+	25071355	25077267	5913	+	-119	15.8559	1.91e-06	0.0234
NFYA	MA0060.3	ACCCAATCAGA	EVM0005195	EVM0005195.1	GTF2H1	5' UTR	LG05	44031886	44065295	33410	-	44031886	44065295	33410	-	80	14.1712	8.58e-06	0.0482
NFYA	MA0060.3	AACCAATCAGA	EVM0009248	EVM0009248.1	GTPBP1	Promoter (<=1kb)	LG01	154257994	154278585	20592	+	154257994	154278585	20592	+	-264	16.4234	2.38e-07	0.0221
NFYA	MA0060.3	AGCCAATCACA	EVM0016129	EVM0016129.1	H2AJ	5' UTR	LG01	161986246	161987471	1226	+	161986246	161987471	1226	+	220	15.1081	3.34e-06	0.0299
NFYA	MA0060.3	GGCCAATCACA	EVM0013732	EVM0013732.1	H2AZ2	Intron (EVM0013732.1/EVM0013732, intron 1 of 4)	LG11	72374993	72387554	12562	-	72374993	72387554	12562	-	1753	15.036	4.53e-06	0.0364
NFYA	MA0060.3	GGCCAATCAGA	EVM0005849	EVM0005849.1	H2B-I	Promoter (<=1kb)	LG01	162049210	162050115	906	+	162049210	162050115	906	+	-124	16.2973	9.54e-07	0.021
NFYA	MA0060.3	GACCAATCAGA	EVM0006353	EVM0006353.1	H3-I	Intron (EVM0006353.1/EVM0006353, intron 1 of 1)	LG04	179326746	179348017	21272	-	179326746	179348017	21272	-	19534	16.3514	7.15e-07	0.0234
NFYA	MA0060.3	AGCCAATCAAA	EVM0017658	EVM0017658.1	H4-I	5' UTR	LG04	179365435	179366518	1084	+	179365435	179366518	1084	+	1	14.2162	8.11e-06	0.0463
NFYA	MA0060.3	AGCCAATCAGC	EVM0000035	EVM0000035.1	Hacl1	5' UTR	LG04	66800612	66830819	30208	-	66800612	66830819	30208	-	109	15.9279	1.43e-06	0.0234
NFYA	MA0060.3	GACCAATCAGA	EVM0020961	EVM0020961.1	HDAC1	5' UTR	LG10	44700962	44722189	21228	-	44700962	44722189	21228	-	52	16.3514	7.15e-07	0.0234
NFYA	MA0060.3	GGCCAATCAGT	EVM0015154	EVM0015154.1	HERPUD1	5' UTR	LG13	40912218	40922023	9806	+	40912218	40922023	9806	+	70	14.9189	5.25e-06	0.0401
NFYA	MA0060.3	GGCCAATCAGG	EVM0005463	EVM0005463.2	HEY1	5' UTR	LG07	98779070	98785050	5981	-	98779070	98785050	5981	-	1151	15.2342	2.86e-06	0.0274
NFYA	MA0060.3	AACCAATCAGC	EVM0016202	EVM0016202.1	His3.3A	Promoter (<=1kb)	LG12	33850165	33851265	1101	+	33850165	33851265	1101	+	-200	15.982	1.19e-06	0.0234
NFYA	MA0060.3	AGCCAATCAGA	EVM0013480	EVM0013480.1	HLCS	5' UTR	LG03	53382317	53419772	37456	-	53382317	53419772	37456	-	224	16.3694	4.77e-07	0.0221
NFYA	MA0060.3	GGCCAATCAGC	EVM0003247	EVM0003247.1	HMG20B	5' UTR	LG09	117957346	117978484	21139	-	117957346	117978484	21139	-	981	15.8559	1.91e-06	0.0234
NFYA	MA0060.3	AACCAATCAGC	EVM0004535	EVM0004535.1	HMGB2	5' UTR	LG06	79598066	79604028	5963	+	79598066	79604028	5963	+	3665	15.982	1.19e-06	0.0234
NFYA	MA0060.3	AGCCAATCAGC	EVM0008837	EVM0008837.1	HNRNPL	Promoter (<=1kb)	LG09	127940240	127951713	11474	-	127940240	127951713	11474	-	-967	15.9279	1.43e-06	0.0234
NFYA	MA0060.3	ACCCAATCAGA	EVM0011381	EVM0011381.1	Hnrnpul2	5' UTR	LG09	129895944	129910162	14219	+	129895944	129910162	14219	+	177	14.1712	8.58e-06	0.0482
NFYA	MA0060.3	GGCCAATCAGC	EVM0020359	EVM0020359.1	HP1BP3	Promoter (<=1kb)	LG09	40731621	40757574	25954	+	40731621	40757574	25954	+	-398	15.8559	1.91e-06	0.0234
NFYA	MA0060.3	AGCCAATCAGC	EVM0012678	EVM0012678.1	Hsd17b7	Promoter (<=1kb)	LG04	178401126	178409902	8777	+	178401126	178409902	8777	+	-147	15.9279	1.43e-06	0.0234
NFYA	MA0060.3	ATCCAATCAGC	EVM0010152	EVM0010152.1	HSP90B1	Promoter (<=1kb)	LG01	147582713	147596165	13453	+	147582713	147596165	13453	+	-289	14.3874	7.39e-06	0.0475
NFYA	MA0060.3	CGCCAATCAGA	EVM0016630	EVM0016630.3	HTT	Promoter (<=1kb)	LG06	20391199	20556700	165502	+	20391199	20556700	165502	+	-99	15.036	4.53e-06	0.0364
NFYA	MA0060.3	AACCAATCAGA	EVM0009922	EVM0009922.1	IDH3G	Intron (EVM0009922.1/EVM0009922, intron 2 of 15)	LG12	18396449	18402730	6282	+	18396449	18402730	6282	+	473	16.4234	2.38e-07	0.0221
NFYA	MA0060.3	AGCCAATCAGC	EVM0007787	EVM0007787.1	IDI1	5' UTR	LG04	20629877	20638311	8435	-	20629877	20638311	8435	-	133	15.9279	1.43e-06	0.0234
NFYA	MA0060.3	GGCCAATCAGG	EVM0012697	EVM0012697.1	Ier5	5' UTR	LG04	167246655	167257312	10658	-	167246655	167257312	10658	-	9162	15.2342	2.86e-06	0.0274
NFYA	MA0060.3	GGCCAATCAAA	EVM0000630	EVM0000630.2	IFT27	Promoter (<=1kb)	LG01	152836461	152866845	30385	-	152836461	152866845	30385	-	-161	14.1441	8.82e-06	0.0487
NFYA	MA0060.3	AGCCAATCAGC	EVM0003128	EVM0003128.1	Ikbkg	Exon (EVM0003128.1/EVM0003128, exon 1 of 15)	LG12	17953405	17957490	4086	-	17953405	17957490	4086	-	37	15.9279	1.43e-06	0.0234
NFYA	MA0060.3	GGCCAATCAGC	EVM0000141	EVM0000141.1	IMMT	Intron (EVM0000141.1/EVM0000141, intron 1 of 14)	LG06	14010823	14041672	30850	+	14010823	14041672	30850	+	52	15.8559	1.91e-06	0.0234
NFYA	MA0060.3	GACCAATCAGA	EVM0017843	EVM0017843.1	IMP4	Promoter (<=1kb)	LG12	19446329	19450223	3895	+	19446329	19450223	3895	+	-258	16.3514	7.15e-07	0.0234
NFYA	MA0060.3	GACCAATCAGA	EVM0014452	EVM0014452.1	ING1	Intron (EVM0014452.1/EVM0014452, intron 1 of 1)	LG03	112475435	112486572	11138	-	112475435	112486572	11138	-	4926	16.3514	7.15e-07	0.0234
NFYA	MA0060.3	GGCCAATCAGA	EVM0003912	EVM0003912.1	INTS8	Promoter (<=1kb)	LG07	109970398	110016922	46525	+	109970398	110016922	46525	+	-229	16.2973	9.54e-07	0.0234
NFYA	MA0060.3	AGCCAATCAGC	EVM0012879	EVM0012879.1	IPO5	Promoter (<=1kb)	LG03	124207918	124284953	77036	-	124207918	124284953	77036	-	-7	15.9279	1.43e-06	0.0234
NFYA	MA0060.3	AGCCAATCAGA	EVM0006029	EVM0006029.1	ISOC2	Promoter (<=1kb)	LG04	145142947	145145939	2993	+	145142947	145145939	2993	+	-68	16.3694	4.77e-07	0.0221
NFYA	MA0060.3	AGCCAATCAGA	EVM0004893	EVM0004893.1	JPT1	Promoter (<=1kb)	LG12	34616141	34629593	13453	+	34616141	34629593	13453	+	-239	16.3694	4.77e-07	0.0221
NFYA	MA0060.3	GGCCAATCAGC	EVM0018112	EVM0018112.1	Kat7	Intron (EVM0018112.1/EVM0018112, intron 1 of 14)	LG01	86045984	86059961	13978	-	86045984	86059961	13978	-	357	15.8559	1.91e-06	0.0234
NFYA	MA0060.3	GACCAATCAGA	EVM0014910	EVM0014910.1	KATNB1	Promoter (1-2kb)	LG13	39708114	39736335	28222	-	39708114	39736335	28222	-	-1105	16.3514	7.15e-07	0.0234
NFYA	MA0060.3	AGCCAATCAGA	EVM0011703	EVM0011703.1	KCTD9	Promoter (<=1kb)	LG11	81001580	81013949	12370	-	81001580	81013949	12370	-	-138	16.3694	4.77e-07	0.0221
NFYA	MA0060.3	AGCCAATCAGG	EVM0006681	EVM0006681.1	KDM4A	Promoter (<=1kb)	LG04	218726920	218769296	42377	-	218726920	218769296	42377	-	-243	15.3063	2.38e-06	0.0249
NFYA	MA0060.3	AACCAATCAGA	EVM0019372	EVM0019372.1	KHSRP	Promoter (<=1kb)	LG12	23611073	23630140	19068	+	23611073	23630140	19068	+	-558	16.4234	2.38e-07	0.0221
NFYA	MA0060.3	GGCCAATCAGC	EVM0009574	EVM0009574.1	kif11	Promoter (<=1kb)	LG10	81179607	81201882	22276	+	81179607	81201882	22276	+	-154	15.8559	1.91e-06	0.0234
NFYA	MA0060.3	AGCCAATCAGG	EVM0009392	EVM0009392.1	KIF22	Intron (EVM0009392.1/EVM0009392, intron 3 of 16)	LG09	148942027	148953325	11299	+	148942027	148953325	11299	+	5603	15.3063	2.38e-06	0.0249
NFYA	MA0060.3	AGCCAATCAGC	EVM0013442	EVM0013442.1	KLF11	5' UTR	LG02	29817269	29836331	19063	-	29817269	29836331	19063	-	5998	15.9279	1.43e-06	0.0234
NFYA	MA0060.3	AGCCAATCACA	EVM0013429	EVM0013429.1	Klf13	Promoter (<=1kb)	LG16	26877054	26878458	1405	+	26877054	26878458	1405	+	-629	15.1081	3.34e-06	0.0299
NFYA	MA0060.3	GGCCAATCAGG	EVM0002496	EVM0002496.1	KLF6	Promoter (<=1kb)	LG04	23223042	23232142	9101	-	23223042	23232142	9101	-	-149	15.2342	2.86e-06	0.0274
NFYA	MA0060.3	CGCCAATCAGA	EVM0002291	EVM0002291.1	KLHL28	5' UTR	LG05	132959784	132980044	20261	-	132959784	132980044	20261	-	46	15.036	4.53e-06	0.0364
NFYA	MA0060.3	GACCAATCAGA	EVM0015938	EVM0015938.1	LAMP1	5' UTR	LG03	110205893	110243901	38009	-	110205893	110243901	38009	-	185	16.3514	7.15e-07	0.0234
NFYA	MA0060.3	GACCAATCAGC	EVM0013515	EVM0013515.1	LAPTM4A	Exon (EVM0013515.1/EVM0013515, exon 1 of 7)	LG02	18905049	18923418	18370	-	18905049	18923418	18370	-	99	15.9099	1.67e-06	0.0234
NFYA	MA0060.3	AGCCAATCAGA	EVM0021083	EVM0021083.1	LASP1	Intron (EVM0021083.1/EVM0021083, intron 3 of 5)	LG01	89100434	89154836	54403	+	89178514	89192464	13951	-	44009	16.3694	4.77e-07	0.0221
NFYA	MA0060.3	GGCCAATCAGC	EVM0011835	EVM0011835.2	LDB1	Promoter (<=1kb)	LG10	51345263	51365684	20422	+	51345263	51365684	20422	+	-805	15.8559	1.91e-06	0.0234
NFYA	MA0060.3	AGCCAATCAGA	EVM0003675	EVM0003675.1	LENG1	Promoter (<=1kb)	LG04	181329653	181332253	2601	+	181329653	181332253	2601	+	-126	16.3694	4.77e-07	0.0221
NFYA	MA0060.3	GGCCAATCAGA	EVM0008057	EVM0008057.1	LIMK2	Promoter (<=1kb)	LG13	57362594	57396833	34240	+	57362594	57396833	34240	+	-201	16.2973	9.54e-07	0.0234
NFYA	MA0060.3	GGCCAATCACA	EVM0011569	EVM0011569.1	LIN52	Promoter (<=1kb)	LG05	113114052	113118065	4014	+	113114052	113118065	4014	+	-129	15.036	4.53e-06	0.0364
NFYA	MA0060.3	AGCCAATCAGA	EVM0010702	EVM0010702.1	Lix1l	Promoter (<=1kb)	LG09	142208940	142228872	19933	+	142208940	142228872	19933	+	-174	16.3694	4.77e-07	0.0221
NFYA	MA0060.3	AACCAATCAGC	EVM0015623	EVM0015623.1	Lmln	5' UTR	LG01	11117716	11149288	31573	-	11117716	11149288	31573	-	120	15.982	1.19e-06	0.0234
NFYA	MA0060.3	AGCCAATCAGG	EVM0000581	EVM0000581.1	Lrrc58	Promoter (<=1kb)	LG03	11700753	11727465	26713	-	11700753	11727465	26713	-	-227	15.3063	2.38e-06	0.0249
NFYA	MA0060.3	AGCCAATCAGA	EVM0014431	EVM0014431.1	Maco1	Promoter (<=1kb)	LG10	46725363	46770480	45118	+	46725363	46770480	45118	+	-524	16.3694	4.77e-07	0.0221
NFYA	MA0060.3	AGCCAATCAGA	EVM0001171	EVM0001171.1	MAEA	Promoter (<=1kb)	LG06	15743834	15840909	97076	+	15743834	15840909	97076	+	-367	16.3694	4.77e-07	0.0221
NFYA	MA0060.3	AGCCAATCAGA	EVM0009462	EVM0009462.2	MAF1	Promoter (<=1kb)	LG07	152157690	152176985	19296	-	152157690	152176985	19296	-	-567	16.3694	4.77e-07	0.0221
NFYA	MA0060.3	AACCAATCACA	EVM0012382	EVM0012382.1	MAGT1	5' UTR	LG12	64127472	64149727	22256	+	64127472	64149727	22256	+	93	15.1622	3.1e-06	0.0293
NFYA	MA0060.3	GGCCAATCAGC	EVM0000739	EVM0000739.1	MALSU1	5' UTR	LG04	61783365	61793316	9952	+	61783365	61793316	9952	+	98	15.8559	1.91e-06	0.0234
NFYA	MA0060.3	CGCCAATCAGA	EVM0013217	EVM0013217.1	MAN2B1	5' UTR	LG12	24107685	24122931	15247	-	24107685	24122931	15247	-	963	15.036	4.53e-06	0.0364
NFYA	MA0060.3	GTCCAATCAGC	EVM0016926	EVM0016926.1	MANF	Promoter (<=1kb)	LG15	54367429	54374428	7000	-	54367429	54374428	7000	-	-149	14.3153	7.63e-06	0.0486
NFYA	MA0060.3	AACCAATCACC	EVM0017287	EVM0017287.1	MAP11	Promoter (<=1kb)	LG09	147368113	147373168	5056	+	147368113	147373168	5056	+	-312	14.7207	5.96e-06	0.0435
NFYA	MA0060.3	AACCAATCAGC	EVM0006037	EVM0006037.2	MAP3K14	Promoter (<=1kb)	LG01	94100311	94133751	33441	-	94100311	94133751	33441	-	-112	15.982	1.19e-06	0.0234
NFYA	MA0060.3	AGCCAATCAGG	EVM0011670	EVM0011670.1	Mapk7	Promoter (<=1kb)	LG11	70304380	70308224	3845	-	70304380	70308224	3845	-	-186	15.3063	2.38e-06	0.0249
NFYA	MA0060.3	GGCCAATCAGA	EVM0019141	EVM0019141.1	MAT2B	Promoter (<=1kb)	LG14	23777685	23798526	20842	+	23777685	23798526	20842	+	-20	16.2973	9.54e-07	0.0234
NFYA	MA0060.3	AGCCAATCAGG	EVM0016308	EVM0016308.1	MAU2	Promoter (<=1kb)	LG09	125315573	125338168	22596	-	125315573	125338168	22596	-	-11	15.3063	2.38e-06	0.0249
NFYA	MA0060.3	AGCCAATCAGC	EVM0007712	EVM0007712.1	MCM3	Promoter (<=1kb)	LG02	8329712	8348020	18309	+	8329712	8348020	18309	+	-36	15.9279	1.43e-06	0.0234
NFYA	MA0060.3	GGCCAATCAGA	EVM0001989	EVM0001989.1	MCM5	5' UTR	LG01	152053549	152073809	20261	+	152053549	152073809	20261	+	52	16.2973	9.54e-07	0.0234
NFYA	MA0060.3	AGCCAATCAGG	EVM0004223	EVM0004223.1	MCPH1	Promoter (<=1kb)	LG02	46520363	46547524	27162	+	46520363	46547524	27162	+	-75	15.3063	2.38e-06	0.0249
NFYA	MA0060.3	GGCCAATCAAA	EVM0015038	EVM0015038.1	melk	Promoter (<=1kb)	LG07	3931320	3974706	43387	+	3931320	3974706	43387	+	-287	14.1441	8.82e-06	0.0487
NFYA	MA0060.3	GTCCAATCAGA	EVM0017310	EVM0017310.1	METTL17	Promoter (<=1kb)	LG11	61866615	61872306	5692	+	61866615	61872306	5692	+	-45	14.7568	5.72e-06	0.0419
NFYA	MA0060.3	ATCCAATCAGA	EVM0020176	EVM0020176.1	MFSD14B	Promoter (<=1kb)	LG08	93175720	93228661	52942	+	93175720	93228661	52942	+	-27	14.8288	5.48e-06	0.041
NFYA	MA0060.3	AGCCAATCAGA	EVM0002483	EVM0002483.2	MID1IP1	Promoter (<=1kb)	LG03	64039531	64045236	5706	-	64039531	64045236	5706	-	-58	16.3694	4.77e-07	0.0221
NFYA	MA0060.3	AGCCAATCAGC	EVM0010749	EVM0010749.1	MIS18A	5' UTR	LG03	49523082	49531711	8630	-	49523082	49531711	8630	-	15	15.9279	1.43e-06	0.0234
NFYA	MA0060.3	AGCCAATCAGT	EVM0013155	EVM0013155.1	MIS18BP1	Promoter (<=1kb)	LG05	133184733	133211280	26548	-	133184733	133211280	26548	-	-831	14.991	4.77e-06	0.0375
NFYA	MA0060.3	AGCCAATCAGC	EVM0011161	EVM0011161.1	Mknk2	Intron (EVM0011161.1/EVM0011161, intron 2 of 13)	LG09	119633042	119655356	22315	-	119633042	119655356	22315	-	5547	15.9279	1.43e-06	0.0234
NFYA	MA0060.3	AGCCAATCAGC	EVM0014548	EVM0014548.1	MLH1	Promoter (<=1kb)	LG04	89213096	89242009	28914	+	89213096	89242009	28914	+	-197	15.9279	1.43e-06	0.0234
NFYA	MA0060.3	AGCCAATCAGG	EVM0019682	EVM0019682.1	MON1B	Promoter (1-2kb)	LG12	19469730	19477255	7526	+	19469730	19477255	7526	+	-1471	15.3063	2.38e-06	0.0249
NFYA	MA0060.3	AGCCAATCAGC	EVM0015561	EVM0015561.1	Mpc1	5' UTR	LG02	142361550	142380897	19348	-	142361550	142380897	19348	-	360	15.9279	1.43e-06	0.0234
NFYA	MA0060.3	ATCCAATCAGC	EVM0001288	EVM0001288.1	MRPL18	Exon (EVM0001288.1/EVM0001288, exon 1 of 4)	LG02	136811225	136821554	10330	+	136811225	136821554	10330	+	150	14.3874	7.39e-06	0.0475
NFYA	MA0060.3	ATCCAATCAGA	EVM0005252	EVM0005252.1	MRPS16	Promoter (<=1kb)	LG16	61674400	61680771	6372	-	61674400	61680771	6372	-	-341	14.8288	5.48e-06	0.041
NFYA	MA0060.3	AGCCAATCAGC	EVM0012892	EVM0012892.1	MRPS9	5' UTR	LG03	105704794	105755758	50965	+	105704794	105755758	50965	+	155	15.9279	1.43e-06	0.0234
NFYA	MA0060.3	AGCCAATCAGA	EVM0009057	EVM0009057.2	MSMO1	5' UTR	LG06	85981233	85995057	13825	-	85981233	85995057	13825	-	90	16.3694	4.77e-07	0.0221
NFYA	MA0060.3	AGCCAATCAGA	EVM0009323	EVM0009323.1	MUTYH	Promoter (<=1kb)	LG04	217421684	217429475	7792	+	217421684	217429475	7792	+	-269	16.3694	4.77e-07	0.0221
NFYA	MA0060.3	AGCCAATCAGA	EVM0018838	EVM0018838.1	MXD1	Promoter (<=1kb)	LG11	74048284	74061916	13633	+	74048284	74061916	13633	+	-328	16.3694	4.77e-07	0.0221
NFYA	MA0060.3	GGCCAATCAGA	EVM0002712	EVM0002712.1	NAA10	Promoter (<=1kb)	LG12	18343681	18346924	3244	-	18343681	18346924	3244	-	-415	16.2973	9.54e-07	0.0234
NFYA	MA0060.3	AGCCAATCAGG	EVM0002136	EVM0002136.1	Naa30	Promoter (<=1kb)	LG05	126539255	126564938	25684	+	126539255	126564938	25684	+	-141	15.3063	2.38e-06	0.0249
NFYA	MA0060.3	GGCCAATCAGC	EVM0017930	EVM0017930.1	NABP1	Promoter (<=1kb)	LG01	58013913	58020491	6579	+	58013913	58020491	6579	+	-633	15.8559	1.91e-06	0.0234
NFYA	MA0060.3	CGCCAATCAGA	EVM0008010	EVM0008010.1	NAIF1	Promoter (<=1kb)	LG15	43317376	43319477	2102	-	43317376	43319477	2102	-	-535	15.036	4.53e-06	0.0364
NFYA	MA0060.3	AGCCAATCAGC	EVM0006074	EVM0006074.2	Nap1l4	Promoter (<=1kb)	LG05	42711405	42774153	62749	-	42711405	42774153	62749	-	-28	15.9279	1.43e-06	0.0234
NFYA	MA0060.3	GGCCAATCAGG	EVM0018652	EVM0018652.1	NDUFAF3	Downstream (1-2kb)	LG15	511614	512014	401	-	511614	512014	401	-	1618	15.2342	2.86e-06	0.0274
NFYA	MA0060.3	GGCCAATCAGT	EVM0000535	EVM0000535.1	NDUFB1	Promoter (<=1kb)	LG05	151270863	151274592	3730	-	151270863	151274592	3730	-	-175	14.9189	5.25e-06	0.0401
NFYA	MA0060.3	AACCAATCACA	EVM0016599	EVM0016599.1	NDUFB11	Promoter (<=1kb)	LG12	19399652	19404743	5092	-	19399652	19404743	5092	-	-471	15.1622	3.1e-06	0.0293
NFYA	MA0060.3	GGCCAATCAGC	EVM0005966	EVM0005966.2	NDUFS8	5' UTR	LG05	24496173	24498749	2577	+	24496173	24498749	2577	+	194	15.8559	1.91e-06	0.0234
NFYA	MA0060.3	AGCCAATCAGA	EVM0007509	EVM0007509.1	NEMP1	Intron (EVM0007509.1/EVM0007509, intron 2 of 9)	LG09	133814831	133821157	6327	-	133814831	133821157	6327	-	1112	16.3694	4.77e-07	0.0221
NFYA	MA0060.3	AGCCAATCAGC	EVM0019064	EVM0019064.2	ngdn	Intron (EVM0019064.2/EVM0019064, intron 1 of 10)	LG11	68672220	68686676	14457	-	68672220	68686676	14457	-	3344	15.9279	1.43e-06	0.0234
NFYA	MA0060.3	GGCCAATCAGG	EVM0008695	EVM0008695.1	NMT1	Exon (EVM0008695.1/EVM0008695, exon 1 of 12)	LG01	93729167	93766581	37415	+	93729167	93766581	37415	+	46	15.2342	2.86e-06	0.0274
NFYA	MA0060.3	GACCAATCAGA	EVM0019025	EVM0019025.1	NOP2	Promoter (<=1kb)	LG03	2033584	2045920	12337	-	2033584	2045920	12337	-	-152	16.3514	7.15e-07	0.0234
NFYA	MA0060.3	AGCCAATCAGC	EVM0010593	EVM0010593.1	NRDC	Exon (EVM0010593.1/EVM0010593, exon 1 of 33)	LG04	210081327	210134360	53034	-	210081327	210134360	53034	-	107	15.9279	1.43e-06	0.0234
NFYA	MA0060.3	GGCCAATCACC	EVM0013075	EVM0013075.1	nubp1	Intron (EVM0013075.1/EVM0013075, intron 1 of 10)	LG09	17633916	17657940	24025	+	17633916	17657940	24025	+	1481	14.5946	7.15e-06	0.0466
NFYA	MA0060.3	GGCCAATCAAA	EVM0020684	EVM0020684.1	NUBP2	Promoter (<=1kb)	LG09	8613057	8619453	6397	+	8613057	8619453	6397	+	-233	14.1441	8.82e-06	0.0487
NFYA	MA0060.3	GACCAATCACC	EVM0006703	EVM0006703.1	Nudcd2	Promoter (<=1kb)	LG14	23725692	23732441	6750	-	23725692	23732441	6750	-	-107	14.6486	6.68e-06	0.0457
NFYA	MA0060.3	GGCCAATCAGG	EVM0001748	EVM0001748.1	NUDT16L1	Promoter (<=1kb)	LG09	2433013	2435915	2903	-	2433013	2435915	2903	-	-174	15.2342	2.86e-06	0.0274
NFYA	MA0060.3	AGCCAATCACC	EVM0014724	EVM0014724.1	NUDT5	Promoter (<=1kb)	LG01	239694584	239715004	20421	+	239694584	239715004	20421	+	-39	14.6667	6.2e-06	0.0438
NFYA	MA0060.3	AGCCAATCAGA	EVM0020471	EVM0020471.1	NUDT7	Promoter (<=1kb)	LG13	10085513	10092425	6913	-	10085513	10092425	6913	-	-89	16.3694	4.77e-07	0.0221
NFYA	MA0060.3	AGCCAATCAGC	EVM0007692	EVM0007692.2	Nudt8	Promoter (<=1kb)	LG05	23154057	23159363	5307	-	23154057	23159363	5307	-	-1	15.9279	1.43e-06	0.0234
NFYA	MA0060.3	GACCAATCAGA	EVM0006889	EVM0006889.1	NUP37	Promoter (<=1kb)	LG01	146214435	146262994	48560	-	146214435	146262994	48560	-	-110	16.3514	7.15e-07	0.0234
NFYA	MA0060.3	GTCCAATCAGA	EVM0009366	EVM0009366.1	NUSAP1	Promoter (<=1kb)	LG05	92653698	92700958	47261	-	92653698	92700958	47261	-	-102	14.7568	5.72e-06	0.0419
NFYA	MA0060.3	AGCCAATCAGA	EVM0005441	EVM0005441.1	Oard1	Promoter (<=1kb)	LG09	71100758	71105939	5182	+	71100758	71105939	5182	+	-363	16.3694	4.77e-07	0.0221
NFYA	MA0060.3	GACCAATCAGC	EVM0004291	EVM0004291.1	opa3	Promoter (<=1kb)	LG09	126935931	126937119	1189	+	126935931	126937119	1189	+	-52	15.9099	1.67e-06	0.0234
NFYA	MA0060.3	AGCCAATCAGG	EVM0011589	EVM0011589.1	Oscp1	Promoter (<=1kb)	LG10	50168031	50181828	13798	+	50168031	50181828	13798	+	-226	15.3063	2.38e-06	0.0249
NFYA	MA0060.3	GACCAATCAGG	EVM0011448	EVM0011448.1	ovca2	Promoter (<=1kb)	LG09	96927383	96928161	779	-	96927383	96928161	779	-	-124	15.2883	2.62e-06	0.0267
NFYA	MA0060.3	AGCCAATCAGG	EVM0005732	EVM0005732.1	PABPN1	Promoter (<=1kb)	LG11	68781382	68787155	5774	-	68781382	68787155	5774	-	-750	15.3063	2.38e-06	0.0249
NFYA	MA0060.3	AGCCAATCAGC	EVM0001233	EVM0001233.1	PALB2	Promoter (<=1kb)	LG09	38197184	38208648	11465	+	38197184	38208648	11465	+	-59	15.9279	1.43e-06	0.0234
NFYA	MA0060.3	GACCAATCAGA	EVM0005203	EVM0005203.1	PAN2	Promoter (1-2kb)	LG09	133581311	133589508	8198	-	133581311	133589508	8198	-	-1426	16.3514	7.15e-07	0.0234
NFYA	MA0060.3	AGCCAATCACA	EVM0004311	EVM0004311.1	PANK3	5' UTR	LG14	28357531	28393029	35499	-	28357531	28393029	35499	-	2558	15.1081	3.34e-06	0.0299
NFYA	MA0060.3	AGCCAATCAGA	EVM0012417	EVM0012417.1	Pars2	5' UTR	LG04	208740767	208742702	1936	+	208740767	208742702	1936	+	64	16.3694	4.77e-07	0.0221
NFYA	MA0060.3	GACCAATCACC	EVM0018407	EVM0018407.2	PCNT	Promoter (<=1kb)	LG01	66911178	67042193	131016	-	66911178	67042193	131016	-	-217	14.6486	6.68e-06	0.0457
NFYA	MA0060.3	AGCCAATCAGA	EVM0015035	EVM0015035.2	PDCD4	Intron (EVM0015035.2/EVM0015035, intron 1 of 9)	LG10	57166969	57184616	17648	+	57166969	57184616	17648	+	3571	16.3694	4.77e-07	0.0221
NFYA	MA0060.3	AGCCAATCAGC	EVM0005313	EVM0005313.1	PDIA4	5' UTR	LG04	102881953	102910577	28625	-	102881953	102910577	28625	-	56	15.9279	1.43e-06	0.0234
NFYA	MA0060.3	AACCAATCAGC	EVM0017475	EVM0017475.1	Pdik1l	Promoter (1-2kb)	LG10	47103909	47107971	4063	+	47103909	47107971	4063	+	-1670	15.982	1.19e-06	0.0234
NFYA	MA0060.3	AGCCAATCAGG	EVM0015105	EVM0015105.1	PEX1	Promoter (<=1kb)	LG04	45042567	45089385	46819	-	45042567	45089385	46819	-	-82	15.3063	2.38e-06	0.0249
NFYA	MA0060.3	GGCCAATCAGA	EVM0018021	EVM0018021.2	PGAP2	Promoter (<=1kb)	LG03	221633127	221653548	20422	+	221633127	221653548	20422	+	-66	16.2973	9.54e-07	0.0234
NFYA	MA0060.3	AGCCAATCAGC	EVM0006244	EVM0006244.1	PGP	Intron (EVM0006244.1/EVM0006244, intron 1 of 2)	LG09	37074325	37077815	3491	-	37074325	37077815	3491	-	455	15.9279	1.43e-06	0.0234
NFYA	MA0060.3	AGCCAATCAGG	EVM0012052	EVM0012052.2	PHF6	5' UTR	LG12	49922550	49956341	33792	+	49922550	49956341	33792	+	19	15.3063	2.38e-06	0.0249
NFYA	MA0060.3	GGCCAATCAGG	EVM0001183	EVM0001183.1	PHKG2	Promoter (<=1kb)	LG11	71032479	71039482	7004	-	71032479	71039482	7004	-	-583	15.2342	2.86e-06	0.0274
NFYA	MA0060.3	GGCCAATCAGA	EVM0010450	EVM0010450.1	PIAS4	Promoter (<=1kb)	LG09	121384542	121418478	33937	+	121384542	121418478	33937	+	0	16.2973	9.54e-07	0.0234
NFYA	MA0060.3	AGCCAATCAGC	EVM0007644	EVM0007644.1	pif1	Promoter (<=1kb)	LG04	219219420	219231985	12566	+	219219420	219231985	12566	+	-102	15.9279	1.43e-06	0.0234
NFYA	MA0060.3	CGCCAATCAGC	EVM0015428	EVM0015428.1	PIGS	Promoter (<=1kb)	LG09	96586803	96592245	5443	+	96586803	96592245	5443	+	-119	14.5946	7.15e-06	0.0466
NFYA	MA0060.3	GGCCAATCACA	EVM0017257	EVM0017257.1	PITPNB	Promoter (<=1kb)	LG13	76448431	76497357	48927	-	76448431	76497357	48927	-	-148	15.036	4.53e-06	0.0364
NFYA	MA0060.3	AGCCAATCAGG	EVM0019586	EVM0019586.1	PLA2G1B	Exon (EVM0019586.1/EVM0019586, exon 4 of 4)	LG13	56806098	56810678	4581	-	56806098	56810678	4581	-	4577	15.3063	2.38e-06	0.0249
NFYA	MA0060.3	GACCAATCACA	EVM0009089	EVM0009089.2	PLA2G6	5' UTR	LG01	153932099	153960223	28125	-	153932099	153960223	28125	-	3742	15.0901	3.81e-06	0.0329
NFYA	MA0060.3	AGCCAATCACC	EVM0015967	EVM0015967.1	Plaa	Promoter (<=1kb)	LG08	130156245	130181151	24907	-	130156245	130181151	24907	-	-24	14.6667	6.2e-06	0.0438
NFYA	MA0060.3	GACCAATCAGC	EVM0019752	EVM0019752.1	PLEKHA4	Exon (EVM0019752.1/EVM0019752, exon 16 of 16)	LG04	180291415	180304885	13471	+	180307147	180313065	5919	+	-4008	15.9099	1.67e-06	0.0234
NFYA	MA0060.3	AGCCAATCAGC	EVM0013548	EVM0013548.1	PLEKHF1	5' UTR	LG13	20556472	20567916	11445	-	20556472	20567916	11445	-	225	15.9279	1.43e-06	0.0234
NFYA	MA0060.3	AGCCAATCAGC	EVM0000134	EVM0000134.1	Plp2	Promoter (<=1kb)	LG12	19120154	19123837	3684	+	19120154	19123837	3684	+	-870	15.9279	1.43e-06	0.0234
NFYA	MA0060.3	AGCCAATCAGC	EVM0015706	EVM0015706.1	PLPBP	Promoter (<=1kb)	LG11	76677198	76684219	7022	-	76677198	76684219	7022	-	-130	15.9279	1.43e-06	0.0234
NFYA	MA0060.3	AACCAATCAGA	EVM0008023	EVM0008023.1	PNN	Promoter (<=1kb)	LG05	112846109	112873845	27737	+	112846109	112873845	27737	+	-209	16.4234	2.38e-07	0.0221
NFYA	MA0060.3	CGCCAATCAGC	EVM0002091	EVM0002091.1	PNRC1	5' UTR	LG02	75653782	75682484	28703	+	75653782	75682484	28703	+	5234	14.5946	7.15e-06	0.0466
NFYA	MA0060.3	AGCCAATCAGG	EVM0011983	EVM0011983.1	POGK	Promoter (<=1kb)	LG09	150064559	150074451	9893	-	150064559	150074451	9893	-	-626	15.3063	2.38e-06	0.0249
NFYA	MA0060.3	AGCCAATCAGA	EVM0017914	EVM0017914.1	Polb	Promoter (<=1kb)	LG11	75087929	75098753	10825	+	75087929	75098753	10825	+	-678	16.3694	4.77e-07	0.0221
NFYA	MA0060.3	GGCCAATCAGG	EVM0000280	EVM0000280.1	polr2g	Exon (EVM0000280.1/EVM0000280, exon 1 of 8)	LG09	129866143	129869125	2983	-	129866143	129869125	2983	-	245	15.2342	2.86e-06	0.0274
NFYA	MA0060.3	AGCCAATCACC	EVM0020167	EVM0020167.2	Polr3h	Intron (EVM0020167.2/EVM0020167, intron 1 of 6)	LG01	156453203	156471818	18616	-	156453203	156471818	18616	-	405	14.6667	6.2e-06	0.0438
NFYA	MA0060.3	AGCCAATCAGG	EVM0011568	EVM0011568.1	PORCN	Exon (EVM0011568.1/EVM0011568, exon 2 of 17)	LG12	18451971	18459756	7786	-	18451971	18459756	7786	-	569	15.3063	2.38e-06	0.0249
NFYA	MA0060.3	AGCCAATCAGC	EVM0004030	EVM0004030.1	PPP1R15B	5' UTR	LG09	69340738	69350061	9324	+	69340738	69350061	9324	+	152	15.9279	1.43e-06	0.0234
NFYA	MA0060.3	AGCCAATCAGC	EVM0007495	EVM0007495.1	PPP2R1A	Promoter (<=1kb)	LG09	152837026	152846989	9964	-	152837026	152846989	9964	-	-305	15.9279	1.43e-06	0.0234
NFYA	MA0060.3	AACCAATCAGC	EVM0013862	EVM0013862.1	PPP6R3	Promoter (<=1kb)	LG05	34060784	34180979	120196	-	34060784	34180979	120196	-	-227	15.982	1.19e-06	0.0234
NFYA	MA0060.3	ACCCAATCAGA	EVM0020641	EVM0020641.1	PRC1	Promoter (<=1kb)	LG16	61110309	61120550	10242	+	61110309	61120550	10242	+	-232	14.1712	8.58e-06	0.0482
NFYA	MA0060.3	AGCCAATCAGG	EVM0001334	EVM0001334.4	PRMT5	Promoter (<=1kb)	LG11	68888003	68896888	8886	+	68888003	68896888	8886	+	-94	15.3063	2.38e-06	0.0249
NFYA	MA0060.3	GGCCAATCACA	EVM0001712	EVM0001712.1	PRODH	Intron (EVM0001712.1/EVM0001712, intron 2 of 14)	LG13	46773467	46818080	44614	-	46773467	46818080	44614	-	3450	15.036	4.53e-06	0.0364
NFYA	MA0060.3	AGCCAATCAGC	EVM0002493	EVM0002493.1	PRPS1	Promoter (<=1kb)	LG12	4954856	4984737	29882	-	4954856	4984737	29882	-	-354	15.9279	1.43e-06	0.0234
NFYA	MA0060.3	AACCAATCAGA	EVM0013980	EVM0013980.1	PRR11	Promoter (<=1kb)	LG09	94251047	94259493	8447	-	94251047	94259493	8447	-	-230	16.4234	2.38e-07	0.0221
NFYA	MA0060.3	AGCCAATCAGC	EVM0008978	EVM0008978.1	PRR14	Intron (EVM0008978.1/EVM0008978, intron 5 of 5)	LG11	71097212	71101661	4450	-	71097212	71101661	4450	-	4062	15.9279	1.43e-06	0.0234
NFYA	MA0060.3	ATCCAATCAGA	EVM0000913	EVM0000913.2	Prrg3	Promoter (<=1kb)	LG12	5500181	5514274	14094	+	5500181	5514274	14094	+	-86	14.8288	5.48e-06	0.041
NFYA	MA0060.3	AGCCAATCAGG	EVM0006091	EVM0006091.1	PSMA2	Promoter (<=1kb)	LG04	97579310	97586372	7063	-	97579310	97586372	7063	-	-81	15.3063	2.38e-06	0.0249
NFYA	MA0060.3	GGCCAATCAGC	EVM0016179	EVM0016179.3	Psma3	Promoter (<=1kb)	LG05	127158244	127176787	18544	+	127158244	127176787	18544	+	-3	15.8559	1.91e-06	0.0234
NFYA	MA0060.3	AACCAATCAGT	EVM0020528	EVM0020528.1	PTGFR	Downstream (1-2kb)	LG04	195444494	195446331	1838	-	195444494	195446331	1838	-	3179	15.045	4.05e-06	0.0319
NFYA	MA0060.3	AGCCAATCAGA	EVM0018863	EVM0018863.1	PWWP3A	Promoter (1-2kb)	LG09	124532455	124546158	13704	+	124532455	124546158	13704	+	-1395	16.3694	4.77e-07	0.0221
NFYA	MA0060.3	ACCCAATCAGA	EVM0010010	EVM0010010.1	QPCTL	Promoter (<=1kb)	LG09	127240332	127242293	1962	+	127240332	127242293	1962	+	-130	14.1712	8.58e-06	0.0493
NFYA	MA0060.3	AGCCAATCACA	EVM0020306	EVM0020306.1	Rab5if	5' UTR	LG14	48662559	48672562	10004	-	48662559	48672562	10004	-	1743	15.1081	3.34e-06	0.0299
NFYA	MA0060.3	AGCCAATCAGA	EVM0006352	EVM0006352.1	RACGAP1	Downstream (2-3kb)	LG09	132249212	132268685	19474	-	132249212	132268685	19474	-	22190	16.3694	4.77e-07	0.0221
NFYA	MA0060.3	AGCCAATCAGA	EVM0005961	EVM0005961.2	Rangap1	Promoter (<=1kb)	LG01	156221740	156250561	28822	-	156221740	156250561	28822	-	-209	16.3694	4.77e-07	0.0221
NFYA	MA0060.3	GACCAATCACA	EVM0015396	EVM0015396.5	Rassf8	5' UTR	LG05	35848276	35873180	24905	+	35848276	35873180	24905	+	470	15.0901	3.81e-06	0.0329
NFYA	MA0060.3	GGCCAATCAGA	EVM0013778	EVM0013778.1	RBM15	Promoter (<=1kb)	LG09	74450822	74453703	2882	-	74450822	74453703	2882	-	-425	16.2973	9.54e-07	0.0234
NFYA	MA0060.3	GGCCAATCAGC	EVM0011385	EVM0011385.1	RBM23	Promoter (<=1kb)	LG11	68898114	68905830	7717	+	68898114	68905830	7717	+	-239	15.8559	1.91e-06	0.0234
NFYA	MA0060.3	AGCCAATCAGC	EVM0015036	EVM0015036.1	Rec8	Promoter (1-2kb)	LG11	68469925	68480128	10204	-	68469925	68480128	10204	-	-1201	15.9279	1.43e-06	0.0234
NFYA	MA0060.3	CGCCAATCAGC	EVM0016752	EVM0016752.1	REEP5	5' UTR	LG08	76222974	76249180	26207	-	76222974	76249180	26207	-	865	14.5946	7.15e-06	0.0466
NFYA	MA0060.3	CGCCAATCAGC	EVM0019098	EVM0019098.1	RGMA	Intron (EVM0019098.1/EVM0019098, intron 1 of 2)	LG09	122986618	123006066	19449	+	122986618	123006066	19449	+	11824	14.5946	7.15e-06	0.0466
NFYA	MA0060.3	GGCCAATCAGC	EVM0012736	EVM0012736.1	Rgs9	Promoter (<=1kb)	LG12	42221949	42282904	60956	-	42221949	42282904	60956	-	-207	15.8559	1.91e-06	0.0234
NFYA	MA0060.3	AGCCAATCAGC	EVM0017335	EVM0017335.1	RIF1	Promoter (<=1kb)	LG01	27821730	27880770	59041	+	27821730	27880770	59041	+	-220	15.9279	1.43e-06	0.0234
NFYA	MA0060.3	AGCCAATCAGG	EVM0000085	EVM0000085.1	RMI1	Promoter (<=1kb)	LG08	100180805	100187671	6867	-	100180805	100187671	6867	-	-84	15.3063	2.38e-06	0.0249
NFYA	MA0060.3	GACCAATCAGA	EVM0003022	EVM0003022.1	rnf145	Promoter (<=1kb)	LG06	951219	963355	12137	-	951219	963355	12137	-	-413	16.3514	7.15e-07	0.0234
NFYA	MA0060.3	CGCCAATCAGC	EVM0016344	EVM0016344.1	RNF20	Intron (EVM0016344.1/EVM0016344, intron 1 of 20)	LG08	139269767	139296444	26678	+	139269767	139296444	26678	+	556	14.5946	7.15e-06	0.0466
NFYA	MA0060.3	ATCCAATCAGC	EVM0017524	EVM0017524.4	RNF4	Promoter (<=1kb)	LG06	19502281	19537782	35502	+	19502281	19537782	35502	+	-100	14.3874	7.39e-06	0.0475
NFYA	MA0060.3	AGCCAATCAGC	EVM0009808	EVM0009808.1	RNF43	Intron (EVM0009808.1/EVM0009808, intron 1 of 6)	LG09	62842289	62902533	60245	+	62917166	62923816	6651	+	-27184	15.9279	1.43e-06	0.0234
NFYA	MA0060.3	AGCCAATCAGT	EVM0018859	EVM0018859.1	Rnf5	Promoter (<=1kb)	LG16	13673989	13675639	1651	+	13673989	13675639	1651	+	-382	14.991	4.77e-06	0.0375
NFYA	MA0060.3	CACCAATCAGC	EVM0009038	EVM0009038.1	RP2	Promoter (<=1kb)	LG03	96760117	96788721	28605	-	96760117	96788721	28605	-	-119	14.6486	6.68e-06	0.0457
NFYA	MA0060.3	ATCCAATCAGC	EVM0001762	EVM0001762.1	RPL10	Promoter (1-2kb)	LG12	18073610	18076192	2583	-	18073610	18076192	2583	-	-1045	14.3874	7.39e-06	0.0475
NFYA	MA0060.3	GGCCAATCAGA	EVM0005833	EVM0005833.1	RPS13	Promoter (<=1kb)	LG05	45915493	45919543	4051	+	45915493	45919543	4051	+	-81	16.2973	9.54e-07	0.0234
NFYA	MA0060.3	GGCCAATCAGA	EVM0006008	EVM0006008.1	RSU1	Intron (EVM0006008.1/EVM0006008, intron 1 of 6)	LG04	39652364	39726416	74053	+	39652364	39726416	74053	+	649	16.2973	9.54e-07	0.0234
NFYA	MA0060.3	GGCCAATCACC	EVM0018901	EVM0018901.1	Samd4b	Promoter (<=1kb)	LG09	128098421	128110520	12100	+	128098421	128110520	12100	+	-48	14.5946	7.15e-06	0.0466
NFYA	MA0060.3	GGCCAATCAGC	EVM0013629	EVM0013629.3	SAP130	Intron (EVM0013629.3/EVM0013629, intron 1 of 19)	LG11	2933171	2972521	39351	-	2933171	2972521	39351	-	1608	15.8559	1.91e-06	0.0234
NFYA	MA0060.3	GGCCAATCAGG	EVM0008335	EVM0008335.1	SARS2	Promoter (<=1kb)	LG09	127987756	127994719	6964	-	127987756	127994719	6964	-	-110	15.2342	2.86e-06	0.0274
NFYA	MA0060.3	AGCCAATCAGG	EVM0012318	EVM0012318.1	Sec63	Promoter (<=1kb)	LG02	92661342	92767785	106444	-	92661342	92767785	106444	-	-175	15.3063	2.38e-06	0.0249
NFYA	MA0060.3	GGCCAATCAGG	EVM0012475	EVM0012475.1	SEL1L	Promoter (<=1kb)	LG05	142267237	142327430	60194	-	142267237	142327430	60194	-	-112	15.2342	2.86e-06	0.0274
NFYA	MA0060.3	AGCCAATCACC	EVM0009428	EVM0009428.1	SELENOK	Promoter (<=1kb)	LG15	24142570	24147118	4549	+	24142570	24147118	4549	+	-50	14.6667	6.2e-06	0.0438
NFYA	MA0060.3	AGCCAATCAGG	EVM0001331	EVM0001331.1	SERTAD1	Promoter (<=1kb)	LG09	129212484	129213872	1389	-	129212484	129213872	1389	-	-137	15.3063	2.38e-06	0.0249
NFYA	MA0060.3	GGCCAATCAGC	EVM0006881	EVM0006881.2	SETD1B	Promoter (<=1kb)	LG13	74413118	74465644	52527	-	74413118	74465644	52527	-	-686	15.8559	1.91e-06	0.0234
NFYA	MA0060.3	GACCAATCAGC	EVM0004346	EVM0004346.2	SETDB2	Promoter (<=1kb)	LG03	174663147	174701861	38715	+	174663147	174701861	38715	+	-94	15.9099	1.67e-06	0.0234
NFYA	MA0060.3	GACCAATCAGA	EVM0003021	EVM0003021.1	SETMAR	5' UTR	LG15	11307704	11314149	6446	+	11307704	11314149	6446	+	511	16.3514	7.15e-07	0.0234
NFYA	MA0060.3	AACCAATCAGC	EVM0003966	EVM0003966.1	Sfpq	Intron (EVM0003966.1/EVM0003966, intron 2 of 10)	LG10	41942176	41960796	18621	+	41942176	41960796	18621	+	11454	15.982	1.19e-06	0.0234
NFYA	MA0060.3	AGCCAATCAGC	EVM0012508	EVM0012508.2	SIN3A	Promoter (<=1kb)	LG16	33997174	34042920	45747	+	33997174	34042920	45747	+	-437	15.9279	1.43e-06	0.0234
NFYA	MA0060.3	AGCCAATCAGA	EVM0012176	EVM0012176.1	SIT1	Downstream (<1kb)	LG16	7152694	7155163	2470	-	7152694	7155163	2470	-	3127	16.3694	4.77e-07	0.0221
NFYA	MA0060.3	GGCCAATCAGC	EVM0019368	EVM0019368.1	slbp2	Promoter (<=1kb)	LG14	325931	330965	5035	-	325931	330965	5035	-	-115	15.8559	1.91e-06	0.0234
NFYA	MA0060.3	AGCCAATCACC	EVM0005938	EVM0005938.1	Slc25a1	Promoter (<=1kb)	LG09	88064787	88071294	6508	-	88064787	88071294	6508	-	-74	14.6667	6.2e-06	0.0438
NFYA	MA0060.3	GGCCAATCAGA	EVM0004856	EVM0004856.1	SLC25A28	Promoter (<=1kb)	LG10	50741746	50744984	3239	+	50741746	50744984	3239	+	-618	16.2973	9.54e-07	0.0234
NFYA	MA0060.3	GGCCAATCAGC	EVM0005739	EVM0005739.2	SLC25A44	5' UTR	LG09	141770142	141782922	12781	+	141770142	141782922	12781	+	42	15.8559	1.91e-06	0.0234
NFYA	MA0060.3	AACCAATCAGT	EVM0006218	EVM0006218.1	SLC25A46	Promoter (<=1kb)	LG08	74659811	74695584	35774	+	74659811	74695584	35774	+	-138	15.045	4.05e-06	0.0348
NFYA	MA0060.3	AGCCAATCAGC	EVM0002733	EVM0002733.1	Slc33a1	Promoter (<=1kb)	LG11	28809983	28821496	11514	-	28809983	28821496	11514	-	-241	15.9279	1.43e-06	0.0234
NFYA	MA0060.3	AGCCAATCAGC	EVM0000661	EVM0000661.1	SLF2	Promoter (<=1kb)	LG10	52242960	52285547	42588	-	52242960	52285547	42588	-	-70	15.9279	1.43e-06	0.0234
NFYA	MA0060.3	GGCCAATCACA	EVM0009128	EVM0009128.1	SLX4	Downstream (2-3kb)	LG09	2943807	2974266	30460	-	2892731	2921188	28458	-	-20505	15.036	4.53e-06	0.0364
NFYA	MA0060.3	GGCCAATCAGG	EVM0005875	EVM0005875.1	SMAP2	Promoter (<=1kb)	LG10	43711142	43712537	1396	+	43711142	43712537	1396	+	-93	15.2342	2.86e-06	0.0274
NFYA	MA0060.3	AGCCAATCAGG	EVM0004873	EVM0004873.1	SMARCA4	Promoter (<=1kb)	LG12	23447937	23502851	54915	+	23447937	23502851	54915	+	-190	15.3063	2.38e-06	0.0249
NFYA	MA0060.3	AACCAATCAGC	EVM0016847	EVM0016847.1	SMKR1	Intron (EVM0016847.1/EVM0016847, intron 1 of 3)	LG01	248297289	248301268	3980	-	248297289	248301268	3980	-	12	15.982	1.19e-06	0.0234
NFYA	MA0060.3	AGCCAATCAGA	EVM0010650	EVM0010650.1	SNAPC4	Intron (EVM0010650.1/EVM0010650, intron 1 of 22)	LG15	37176096	37199312	23217	-	37176096	37199312	23217	-	1185	16.3694	4.77e-07	0.0221
NFYA	MA0060.3	GGCCAATCAGC	EVM0010981	EVM0010981.1	Snrnp40	Promoter (<=1kb)	LG10	36708779	36726940	18162	+	36708779	36726940	18162	+	-16	15.8559	1.91e-06	0.0234
NFYA	MA0060.3	GGCCAATCAGC	EVM0017627	EVM0017627.1	SNRPF	5' UTR	LG01	157473252	157479602	6351	+	157473252	157479602	6351	+	2076	15.8559	1.91e-06	0.0234
NFYA	MA0060.3	AACCAATCAGA	EVM0020084	EVM0020084.1	SNX1	Promoter (<=1kb)	LG16	21008784	21033904	25121	+	21008784	21033904	25121	+	-21	16.4234	2.38e-07	0.0221
NFYA	MA0060.3	AGCCAATCAGG	EVM0008336	EVM0008336.2	SOD1	Promoter (<=1kb)	LG03	49130038	49139492	9455	+	49130038	49139492	9455	+	-256	15.3063	2.38e-06	0.0249
NFYA	MA0060.3	AGCCAATCAGT	EVM0000777	EVM0000777.1	SORT1	5' UTR	LG09	75223532	75261987	38456	+	75223532	75261987	38456	+	157	14.991	4.77e-06	0.0375
NFYA	MA0060.3	AGCCAATCAGA	EVM0000732	EVM0000732.1	SOX13	3' UTR	LG09	69623282	69666231	42950	-	69623282	69666231	42950	-	42111	16.3694	4.77e-07	0.0221
NFYA	MA0060.3	GACCAATCAGC	EVM0001875	EVM0001875.1	Sox4	Promoter (<=1kb)	LG07	36405963	36408037	2075	+	36405963	36408037	2075	+	-506	15.9099	1.67e-06	0.0234
NFYA	MA0060.3	GACCAATCAGA	EVM0000797	EVM0000797.1	SP1	Intron (EVM0000797.1/EVM0000797, intron 2 of 6)	LG09	135470725	135500002	29278	-	135470725	135500002	29278	-	5242	16.3514	7.15e-07	0.0234
NFYA	MA0060.3	AGCCAATCAGG	EVM0012984	EVM0012984.1	SP2	Exon (EVM0012984.1/EVM0012984, exon 1 of 7)	LG01	87688977	87705047	16071	-	87688977	87705047	16071	-	183	15.3063	2.38e-06	0.0249
NFYA	MA0060.3	AGCCAATCAGC	EVM0009664	EVM0009664.1	Spef1	Intron (EVM0009664.1/EVM0009664, intron 1 of 8)	LG06	2273747	2290201	16455	+	2273747	2290201	16455	+	940	15.9279	1.43e-06	0.0234
NFYA	MA0060.3	GGCCAATCAGA	EVM0001051	EVM0001051.1	SPEG	Promoter (1-2kb)	Contig00690_ERROPOS600000	135801	137737	1937	-	135801	137737	1937	-	-1738	16.2973	9.54e-07	0.0234
NFYA	MA0060.3	GACCAATCACA	EVM0004235	EVM0004235.1	SPHK2	Promoter (1-2kb)	LG04	145002788	145007805	5018	+	145002788	145007805	5018	+	-1065	15.0901	3.81e-06	0.0329
NFYA	MA0060.3	GGCCAATCAGC	EVM0016780	EVM0016780.1	Srd5a1	Promoter (<=1kb)	LG07	16324688	16341441	16754	-	16324688	16341441	16754	-	-224	15.8559	1.91e-06	0.0234
NFYA	MA0060.3	AGCCAATCACA	EVM0020848	EVM0020848.2	Srrm1	5' UTR	LG10	46277308	46301542	24235	+	46277308	46301542	24235	+	6	15.1081	3.34e-06	0.0299
NFYA	MA0060.3	AGCCAATCAGA	EVM0014293	EVM0014293.1	SSR4	Promoter (<=1kb)	LG12	18392707	18395898	3192	-	18392707	18395898	3192	-	-114	16.3694	4.77e-07	0.0221
NFYA	MA0060.3	GGCCAATCAGC	EVM0012329	EVM0012329.1	Stard10	Promoter (<=1kb)	LG12	70566545	70569831	3287	+	70566545	70569831	3287	+	-222	15.8559	1.91e-06	0.0234
NFYA	MA0060.3	AACCAATCAGC	EVM0004049	EVM0004049.1	STARD4	Promoter (<=1kb)	LG08	75330918	75343375	12458	-	75330918	75343375	12458	-	-115	15.982	1.19e-06	0.0234
NFYA	MA0060.3	CACCAATCAGA	EVM0004836	EVM0004836.2	STIL	Promoter (<=1kb)	LG04	215372069	215398295	26227	-	215372069	215398295	26227	-	-124	15.0901	3.81e-06	0.0329
NFYA	MA0060.3	GGCCAATCAGC	EVM0003122	EVM0003122.1	STK35	Promoter (<=1kb)	LG02	4845223	4854868	9646	+	4845223	4854868	9646	+	-406	15.8559	1.91e-06	0.0234
NFYA	MA0060.3	GACCAATCACA	EVM0019266	EVM0019266.1	STPG1	5' UTR	LG10	46155575	46174383	18809	-	46155575	46174383	18809	-	67	15.0901	3.81e-06	0.0329
NFYA	MA0060.3	GGCCAATCACA	EVM0000217	EVM0000217.1	STX6	5' UTR	LG04	167271642	167293446	21805	+	167271642	167293446	21805	+	114	15.036	4.53e-06	0.0364
NFYA	MA0060.3	CACCAATCAGC	EVM0012514	EVM0012514.1	SUCO	Promoter (<=1kb)	LG04	175295310	175369493	74184	+	175295310	175369493	74184	+	-426	14.6486	6.68e-06	0.0457
NFYA	MA0060.3	AACCAATCAGG	EVM0017001	EVM0017001.1	Sult1a1	Promoter (<=1kb)	LG11	70683943	70687312	3370	-	70683943	70687312	3370	-	-770	15.3604	2.15e-06	0.0249
NFYA	MA0060.3	AACCAATCAGA	EVM0004388	EVM0004388.1	SWSAP1	Exon (EVM0004388.1/EVM0004388, exon 1 of 2)	LG12	24522890	24525430	2541	-	24522890	24525430	2541	-	596	16.4234	2.38e-07	0.0221
NFYA	MA0060.3	AACCAATCAGC	EVM0006760	EVM0006760.2	Syvn1	5' UTR	LG09	130684680	130709236	24557	-	130684680	130709236	24557	-	231	15.982	1.19e-06	0.0234
NFYA	MA0060.3	AGCCAATCAGA	EVM0007656	EVM0007656.1	TALDO1	Exon (EVM0007656.1/EVM0007656, exon 1 of 19)	LG05	36446439	36502035	55597	+	36446439	36502035	55597	+	567	16.3694	4.77e-07	0.0221
NFYA	MA0060.3	GGCCAATCAGC	EVM0010542	EVM0010542.1	taok2	Promoter (1-2kb)	LG11	70095996	70108576	12581	-	70095996	70108576	12581	-	-1587	15.8559	1.91e-06	0.0234
NFYA	MA0060.3	AGCCAATCAGC	EVM0006315	EVM0006315.1	Tbc1d10b	Promoter (<=1kb)	LG11	70520047	70526964	6918	-	70520047	70526964	6918	-	-513	15.9279	1.43e-06	0.0234
NFYA	MA0060.3	CGCCAATCAGC	EVM0000271	EVM0000271.1	TBCB	Promoter (<=1kb)	LG09	127695158	127698847	3690	-	127695158	127698847	3690	-	-295	14.5946	7.15e-06	0.0466
NFYA	MA0060.3	AACCAATCAGA	EVM0006110	EVM0006110.2	TCERG1	Promoter (<=1kb)	LG14	15625260	15665038	39779	+	15625260	15665038	39779	+	-63	16.4234	2.38e-07	0.0221
NFYA	MA0060.3	AGCCAATCAGA	EVM0011583	EVM0011583.1	TECR	Intron (EVM0011583.1/EVM0011583, intron 1 of 12)	LG12	22178462	22197837	19376	-	22178462	22197837	19376	-	54	16.3694	4.77e-07	0.0221
NFYA	MA0060.3	AGCCAATCACA	EVM0010752	EVM0010752.1	TEF	Intron (EVM0010752.1/EVM0010752, intron 1 of 5)	LG01	156336788	156354636	17849	+	156336788	156354636	17849	+	5528	15.1081	3.34e-06	0.0299
NFYA	MA0060.3	AACCAATCAGA	EVM0003088	EVM0003088.1	TEN1	Exon (EVM0003088.1/EVM0003088, exon 2 of 5)	LG12	33582855	33588212	5358	-	33582855	33588212	5358	-	210	16.4234	2.38e-07	0.0221
NFYA	MA0060.3	GACCAATCACA	EVM0010397	EVM0010397.1	TENT5A	5' UTR	LG10	47691201	47702874	11674	-	47691201	47702874	11674	-	114	15.0901	3.81e-06	0.0329
NFYA	MA0060.3	AGCCAATCAGC	EVM0009064	EVM0009064.1	Terf1	Promoter (<=1kb)	LG07	93590511	93619210	28700	+	93590511	93619210	28700	+	-176	15.9279	1.43e-06	0.0234
NFYA	MA0060.3	AGCCAATCAGT	EVM0017763	EVM0017763.1	Tfpt	Promoter (<=1kb)	LG04	181370390	181372547	2158	+	181370390	181372547	2158	+	-174	14.991	4.77e-06	0.0375
NFYA	MA0060.3	AGCCAATCACA	EVM0017127	EVM0017127.1	THAP9	Promoter (<=1kb)	LG06	145403390	145414208	10819	+	145403390	145414208	10819	+	-4	15.1081	3.34e-06	0.0299
NFYA	MA0060.3	GGCCAATCAGC	EVM0008804	EVM0008804.1	TICRR	Promoter (<=1kb)	LG16	47018915	47044323	25409	-	47018915	47044323	25409	-	-226	15.8559	1.91e-06	0.0234
NFYA	MA0060.3	GACCAATCAGA	EVM0002317	EVM0002317.1	TIMM17B	Promoter (<=1kb)	LG12	18587253	18590632	3380	+	18587253	18590632	3380	+	-281	16.3514	7.15e-07	0.0234
NFYA	MA0060.3	GGCCAATCAGG	EVM0000716	EVM0000716.1	TIMM50	Promoter (<=1kb)	LG09	127847299	127871057	23759	-	127847299	127871057	23759	-	-406	15.2342	2.86e-06	0.0274
NFYA	MA0060.3	GACCAATCAGC	EVM0021078	EVM0021078.1	TLE4	Intron (EVM0021078.1/EVM0021078, intron 1 of 17)	LG08	102589644	102760595	170952	-	102589644	102760595	170952	-	37704	15.9099	1.67e-06	0.0234
NFYA	MA0060.3	AGCCAATCAGC	EVM0007535	EVM0007535.1	tmem147	Promoter (<=1kb)	LG09	153378882	153380315	1434	-	153378882	153380315	1434	-	-163	15.9279	1.43e-06	0.0234
NFYA	MA0060.3	AGCCAATCAGG	EVM0005565	EVM0005565.3	TOB2	5' UTR	LG01	156399444	156406664	7221	-	156399444	156406664	7221	-	566	15.3063	2.38e-06	0.0249
NFYA	MA0060.3	AGCCAATCACA	EVM0017213	EVM0017213.1	TOM1	Intron (EVM0017213.1/EVM0017213, intron 1 of 14)	LG01	151984464	152016084	31621	+	151984464	152016084	31621	+	272	15.1081	3.34e-06	0.0299
NFYA	MA0060.3	AGCCAATCAGA	EVM0020968	EVM0020968.1	TPGS1	5' UTR	LG09	123417125	123420849	3725	+	123417125	123420849	3725	+	460	16.3694	4.77e-07	0.0221
NFYA	MA0060.3	GGCCAATCAGA	EVM0004155	EVM0004155.1	Tpp2	Promoter (<=1kb)	LG03	119684947	119769957	85011	+	119684947	119769957	85011	+	-310	16.2973	9.54e-07	0.0234
NFYA	MA0060.3	GGCCAATCAGC	EVM0014244	EVM0014244.3	TPT1	Exon (EVM0014244.3/EVM0014244, exon 1 of 6)	LG03	171343253	171352731	9479	-	171343253	171352731	9479	-	326	15.8559	1.91e-06	0.0234
NFYA	MA0060.3	CACCAATCAGA	EVM0019076	EVM0019076.10	TRAF7	Promoter (<=1kb)	LG09	36945529	36981294	35766	+	36945529	36981294	35766	+	-685	15.0901	3.81e-06	0.0329
NFYA	MA0060.3	AGCCAATCAAA	EVM0005016	EVM0005016.1	TRIB1	Intron (EVM0005016.1/EVM0005016, intron 2 of 2)	LG07	134067824	134078289	10466	+	134067824	134078289	10466	+	3386	14.2162	8.11e-06	0.0474
NFYA	MA0060.3	GGCCAATCAAA	EVM0001830	EVM0001830.1	TRIM65	Promoter (<=1kb)	LG06	83383774	83397748	13975	-	83383774	83397748	13975	-	-106	14.1441	8.82e-06	0.0487
NFYA	MA0060.3	GACCAATCAGC	EVM0017262	EVM0017262.1	Troap	Intron (EVM0017262.1/EVM0017262, intron 1 of 12)	LG09	133184712	133191130	6419	+	133184712	133191130	6419	+	1930	15.9099	1.67e-06	0.0234
NFYA	MA0060.3	GGCCAATCAGC	EVM0016220	EVM0016220.1	TSPYL4	Promoter (<=1kb)	LG12	18772364	18776136	3773	-	18772364	18776136	3773	-	-253	15.8559	1.91e-06	0.0234
NFYA	MA0060.3	AGCCAATCAGG	EVM0000629	EVM0000629.2	Tssc4	5' UTR	LG05	41688150	41695986	7837	+	41688150	41695986	7837	+	135	15.3063	2.38e-06	0.0249
NFYA	MA0060.3	AGCCAATCAGA	EVM0001209	EVM0001209.1	Ttll5	Promoter (<=1kb)	LG05	114299280	114463231	163952	+	114299280	114463231	163952	+	-397	16.3694	4.77e-07	0.0221
NFYA	MA0060.3	AGCCAATCAGC	EVM0014657	EVM0014657.1	TUBB4B	5' UTR	LG15	60003097	60012884	9788	-	60003097	60012884	9788	-	7043	15.9279	1.43e-06	0.0234
NFYA	MA0060.3	GGCCAATCAGC	EVM0004896	EVM0004896.1	TUBB5	Promoter (<=1kb)	LG16	4065386	4075289	9904	-	4065386	4075289	9904	-	-198	15.8559	1.91e-06	0.0234
NFYA	MA0060.3	GGCCAATCAGT	EVM0007615	EVM0007615.1	TUBGCP5	Exon (EVM0007615.1/EVM0007615, exon 1 of 23)	LG03	97009193	97053274	44082	+	97009193	97053274	44082	+	776	14.9189	5.25e-06	0.0401
NFYA	MA0060.3	AGCCAATCAGC	EVM0001747	EVM0001747.1	TXLNG	Promoter (<=1kb)	LG03	80022229	80051776	29548	-	80022229	80051776	29548	-	-145	15.9279	1.43e-06	0.0234
NFYA	MA0060.3	AGCCAATCAGC	EVM0002549	EVM0002549.1	Txn2	Intron (EVM0002549.1/EVM0002549, intron 1 of 4)	LG01	152699336	152713195	13860	-	152699336	152713195	13860	-	384	15.9279	1.43e-06	0.0234
NFYA	MA0060.3	AGCCAATCAGG	EVM0021164	EVM0021164.3	TXNIP	Promoter (<=1kb)	LG09	142315135	142321025	5891	-	142315135	142321025	5891	-	-133	15.3063	2.38e-06	0.0249
NFYA	MA0060.3	GGCCAATCACC	EVM0012968	EVM0012968.2	Tysnd1	5' UTR	LG10	92782000	92796135	14136	-	92782000	92796135	14136	-	1250	14.5946	7.15e-06	0.0466
NFYA	MA0060.3	GACCAATCAAA	EVM0013638	EVM0013638.1	UBA5	Promoter (<=1kb)	LG04	82211431	82226341	14911	+	82211431	82226341	14911	+	-50	14.1982	8.34e-06	0.0475
NFYA	MA0060.3	GGCCAATCAGC	EVM0007525	EVM0007525.1	UBALD2	Promoter (<=1kb)	LG12	33249640	33262027	12388	-	33249640	33262027	12388	-	-568	15.8559	1.91e-06	0.0234
NFYA	MA0060.3	CACCAATCAGC	EVM0010498	EVM0010498.7	UBC	Promoter (<=1kb)	LG09	95339372	95341951	2580	-	95339372	95341951	2580	-	-177	14.6486	6.68e-06	0.0457
NFYA	MA0060.3	AGCCAATCAGG	EVM0005124	EVM0005124.1	UBP1	5' UTR	LG04	86860000	86924401	64402	-	86860000	86924401	64402	-	1229	15.3063	2.38e-06	0.0249
NFYA	MA0060.3	AGCCAATCAGC	EVM0007998	EVM0007998.1	UFD1	5' UTR	LG13	62417868	62434446	16579	-	62417868	62434446	16579	-	85	15.9279	1.43e-06	0.0234
NFYA	MA0060.3	AGCCAATCAGT	EVM0010276	EVM0010276.1	UNC50	Promoter (<=1kb)	LG03	100892521	100901760	9240	+	100892521	100901760	9240	+	-79	14.991	4.77e-06	0.0375
NFYA	MA0060.3	GGCCAATCAGG	EVM0004435	EVM0004435.1	UNG	Promoter (<=1kb)	LG13	72296308	72303056	6749	-	72296308	72303056	6749	-	-165	15.2342	2.86e-06	0.0274
NFYA	MA0060.3	AGCCAATCAGG	EVM0014773	EVM0014773.1	Usp1	Promoter (<=1kb)	LG04	204451611	204468493	16883	-	204451611	204468493	16883	-	-763	15.3063	2.38e-06	0.0249
NFYA	MA0060.3	AGCCAATCAGA	EVM0020739	EVM0020739.1	VEZF1	Promoter (<=1kb)	LG11	70080917	70084466	3550	+	70080917	70084466	3550	+	-836	16.3694	4.77e-07	0.0221
NFYA	MA0060.3	AGCCAATCAGG	EVM0001835	EVM0001835.1	VMA21	Promoter (<=1kb)	LG12	56188963	56192364	3402	+	56188963	56192364	3402	+	-238	15.3063	2.38e-06	0.0249
NFYA	MA0060.3	AACCAATCAGT	EVM0001064	EVM0001064.1	VPS35	Promoter (<=1kb)	LG13	22488308	22533554	45247	-	22488308	22533554	45247	-	-185	15.045	4.05e-06	0.0348
NFYA	MA0060.3	CGCCAATCAGC	EVM0004448	EVM0004448.1	Wbp1	Promoter (<=1kb)	LG06	595539	596979	1441	-	595539	596979	1441	-	-415	14.5946	7.15e-06	0.0466
NFYA	MA0060.3	GGCCAATCAGA	EVM0005446	EVM0005446.1	WDR19	Promoter (<=1kb)	LG06	49842973	49928241	85269	+	49842973	49928241	85269	+	-40	16.2973	9.54e-07	0.0234
NFYA	MA0060.3	AGCCAATCAGG	EVM0003132	EVM0003132.1	WDR61	5' UTR	LG16	30983542	30995738	12197	-	30983542	30995738	12197	-	128	15.3063	2.38e-06	0.0249
NFYA	MA0060.3	AGCCAATCAGC	EVM0019599	EVM0019599.4	Xpo1	5' UTR	LG02	211213571	211276977	63407	-	211213571	211276977	63407	-	242	15.9279	1.43e-06	0.0234
NFYA	MA0060.3	GGCCAATCAGA	EVM0004297	EVM0004297.1	YARS2	5' UTR	LG01	140274339	140286218	11880	-	140274339	140286218	11880	-	212	16.2973	9.54e-07	0.0234
NFYA	MA0060.3	AGCCAATCAGG	EVM0019522	EVM0019522.1	YBX1	Promoter (<=1kb)	LG09	39383364	39393793	10430	+	39383364	39393793	10430	+	-202	15.3063	2.38e-06	0.0249
NFYA	MA0060.3	AGCCAATCAGA	EVM0002284	EVM0002284.3	YIPF1	5' UTR	LG04	209247307	209260373	13067	+	209247307	209260373	13067	+	116	16.3694	4.77e-07	0.0221
NFYA	MA0060.3	AGCCAATCAGG	EVM0002702	EVM0002702.1	YIPF4	5' UTR	LG02	165979993	166002171	22179	+	165979993	166002171	22179	+	65	15.3063	2.38e-06	0.0249
NFYA	MA0060.3	AGCCAATCAGC	EVM0020088	EVM0020088.1	YOD1	Promoter (<=1kb)	LG09	67323144	67324643	1500	+	67323144	67324643	1500	+	-178	15.9279	1.43e-06	0.0234
NFYA	MA0060.3	CACCAATCAGC	EVM0005014	EVM0005014.1	YPEL5	Exon (EVM0005014.1/EVM0005014, exon 1 of 3)	LG02	176237561	176254619	17059	+	176237561	176254619	17059	+	16	14.6486	6.68e-06	0.0457
NFYA	MA0060.3	CGCCAATCAGA	EVM0000989	EVM0000989.1	ZBTB3	Promoter (<=1kb)	LG09	129876617	129877870	1254	+	129876617	129877870	1254	+	-869	15.036	4.53e-06	0.0364
NFYA	MA0060.3	GGCCAATCAGC	EVM0018161	EVM0018161.1	ZBTB5	Promoter (<=1kb)	LG07	4908647	4933636	24990	-	4908647	4933636	24990	-	-139	15.8559	1.91e-06	0.0234
NFYA	MA0060.3	AGCCAATCAGG	EVM0009068	EVM0009068.1	ZBTB9	Promoter (1-2kb)	LG16	7161252	7162145	894	-	7161252	7162145	894	-	-1016	15.3063	2.38e-06	0.0249
NFYA	MA0060.3	AACCAATCAGC	EVM0016647	EVM0016647.1	ZDHHC5	Promoter (<=1kb)	LG05	25197646	25235639	37994	-	25197646	25235639	37994	-	-147	15.982	1.19e-06	0.0234
NFYA	MA0060.3	GACCAATCAGC	EVM0009768	EVM0009768.1	Zfand4	Promoter (1-2kb)	LG10	30314929	30395512	80584	+	30314929	30395512	80584	+	-1011	15.9099	1.67e-06	0.0234
NFYA	MA0060.3	AGCCAATCAGA	EVM0010782	EVM0010782.1	ZFYVE21	Promoter (<=1kb)	LG05	118702018	118731550	29533	+	118702018	118731550	29533	+	-344	16.3694	4.77e-07	0.0221
NFYA	MA0060.3	GACCAATCAGG	EVM0018754	EVM0018754.1	ZNF202	Promoter (<=1kb)	LG11	70606314	70608986	2673	+	70606314	70608986	2673	+	-832	15.2883	2.62e-06	0.0267
NFYA	MA0060.3	GACCAATCAGA	EVM0014317	EVM0014317.1	ZNF26	5' UTR	Contig00707_ERROPOS287388	65405	90613	25209	+	65405	90613	25209	+	13	16.3514	7.15e-07	0.0234
NFYA	MA0060.3	GGCCAATCACC	EVM0012127	EVM0012127.1	ZNF326	Promoter (<=1kb)	LG04	188415507	188443104	27598	-	188415507	188443104	27598	-	-161	14.5946	7.15e-06	0.0466
NFYA	MA0060.3	AACCAATCAGG	EVM0015278	EVM0015278.1	Znf367	Promoter (<=1kb)	LG08	96718715	96728735	10021	+	96718715	96728735	10021	+	-37	15.3604	2.15e-06	0.0249
NFYA	MA0060.3	AGCCAATCAGA	EVM0016517	EVM0016517.1	ZNF511	Promoter (<=1kb)	LG10	26361151	26373358	12208	-	26361151	26373358	12208	-	-176	16.3694	4.77e-07	0.0221
NFYA	MA0060.3	AGCCAATCAGC	EVM0013960	EVM0013960.1	ZNF574	Promoter (<=1kb)	LG09	153547586	153550401	2816	-	153547586	153550401	2816	-	-278	15.9279	1.43e-06	0.0234
NFYA	MA0060.3	GGCCAATCAGA	EVM0016469	EVM0016469.1	ZNF777	Promoter (<=1kb)	LG04	2256613	2274258	17646	-	2256613	2274258	17646	-	-123	16.2973	9.54e-07	0.0234
NFYA	MA0060.3	AACCAATCAGC	EVM0009978	EVM0009978.1	Znhit1	Promoter (<=1kb)	LG09	148992725	148994300	1576	+	148992725	148994300	1576	+	-346	15.982	1.19e-06	0.0234
NFYA	MA0060.3	AGCCAATCACC	EVM0002617	EVM0002617.2	ZRANB3	Promoter (<=1kb)	LG01	16882228	16971956	89729	-	16882228	16971956	89729	-	-350	14.6667	6.2e-06	0.0438
NFYA	MA0060.3	AGCCAATCAGA	EVM0008095	EVM0008095.1	ZSWIM1	Promoter (<=1kb)	LG14	71771873	71773543	1671	+	71771873	71773543	1671	+	-679	16.3694	4.77e-07	0.0221
NFYA	MA0060.3	GTCCAATCAGA	EVM0006624	EVM0006624.1	ZWINT	5' UTR	LG12	19111207	19116208	5002	-	19111207	19116208	5002	-	233	14.7568	5.72e-06	0.0419
NFYB	MA0502.2	CTCATTGGCTAG	EVM0000337	EVM0000337.2	AAMDC	Promoter (<=1kb)	LG03	218041315	218054096	12782	-	218041315	218054096	12782	-	-215	15.696	2.15e-06	0.0337
NFYB	MA0502.2	CTGATTGGCCAG	EVM0005154	EVM0005154.1	ABHD12	Promoter (<=1kb)	LG02	232890802	232904425	13624	-	232890802	232904425	13624	-	-193	15.944	1.61e-06	0.0327
NFYB	MA0502.2	CCCATTGGCCGC	EVM0012806	EVM0012806.1	ABHD17B	Promoter (<=1kb)	LG08	107727695	107758737	31043	+	107727695	107758737	31043	+	-123	15.712	2.03e-06	0.0327
NFYB	MA0502.2	CCCATTGGCCGC	EVM0001980	EVM0001980.1	acat1-a	Promoter (<=1kb)	LG03	197451362	197467213	15852	-	197451362	197467213	15852	-	-136	15.712	2.03e-06	0.0327
NFYB	MA0502.2	CTGATTGGCCAT	EVM0011785	EVM0011785.1	ACOT8	Promoter (<=1kb)	LG14	71763370	71765919	2550	-	71763370	71765919	2550	-	-126	14.512	6.68e-06	0.0483
NFYB	MA0502.2	GCCATTGGCCGC	EVM0013606	EVM0013606.1	act2	Downstream (1-2kb)	LG11	37968997	37973703	4707	-	37968997	37973703	4707	-	5826	14.288	8.11e-06	0.0495
NFYB	MA0502.2	CCCATTGGCCCG	EVM0010206	EVM0010206.1	Agbl5	Promoter (1-2kb)	LG02	287398	302501	15104	-	287398	302501	15104	-	-1210	16.576	6.56e-07	0.0223
NFYB	MA0502.2	CTGATTGGCCCC	EVM0014510	EVM0014510.1	Aip	Intron (EVM0014510.1/EVM0014510, intron 1 of 5)	LG05	23054014	23063942	9929	+	23054014	23063942	9929	+	187	14.208	8.76e-06	0.0495
NFYB	MA0502.2	CTCATTGGCCAG	EVM0004007	EVM0004007.3	Akap8	Promoter (<=1kb)	LG12	21524971	21557637	32667	+	21524971	21557637	32667	+	-61	17.816	5.96e-08	0.0219
NFYB	MA0502.2	CCCATTGGCCGC	EVM0012622	EVM0012622.2	AMD1	5' UTR	LG02	95248374	95284546	36173	+	95248374	95284546	36173	+	8162	15.712	2.03e-06	0.0327
NFYB	MA0502.2	CCCATTGGCCCG	EVM0007911	EVM0007911.1	amdhd2	Promoter (1-2kb)	LG09	7880274	7889098	8825	+	7880274	7889098	8825	+	-1695	16.576	6.56e-07	0.0223
NFYB	MA0502.2	CTCATTGGCTAG	EVM0015830	EVM0015830.2	Anks3	Promoter (<=1kb)	LG09	4857675	4882153	24479	-	4857675	4882153	24479	-	-171	15.696	2.15e-06	0.0337
NFYB	MA0502.2	CCCATTGGCCAG	EVM0015528	EVM0015528.1	ANKZF1	Promoter (<=1kb)	LG01	411816	419172	7357	-	411816	419172	7357	-	-128	17.48	1.79e-07	0.0223
NFYB	MA0502.2	CTCATTGGCCGT	EVM0021196	EVM0021196.2	AP1S2	Promoter (<=1kb)	LG03	80946111	80990553	44443	+	80946111	80990553	44443	+	-85	15.448	2.86e-06	0.0415
NFYB	MA0502.2	CTCATTGGCCCG	EVM0006559	EVM0006559.4	ARID4A	5' UTR	LG05	127199363	127270630	71268	+	127199363	127270630	71268	+	822	16.912	3.58e-07	0.0223
NFYB	MA0502.2	CCCATTGGCCGA	EVM0011562	EVM0011562.1	ARL16	Promoter (<=1kb)	LG12	46423513	46426955	3443	-	46423513	46426955	3443	-	-32	16.344	1.01e-06	0.0275
NFYB	MA0502.2	CTGATTGGCCGG	EVM0020452	EVM0020452.1	arl3	Promoter (<=1kb)	LG10	52590690	52620619	29930	-	52590690	52620619	29930	-	-257	15.008	4.29e-06	0.0444
NFYB	MA0502.2	CTCATTGGCCCC	EVM0013448	EVM0013448.1	ARL4A	5' UTR	LG04	53657247	53662040	4794	+	53657247	53662040	4794	+	314	16.08	1.25e-06	0.0325
NFYB	MA0502.2	CCCATTGGCCAC	EVM0008394	EVM0008394.1	arpc4	Promoter (<=1kb)	LG15	312881	315393	2513	+	312881	315393	2513	+	-134	16.648	5.96e-07	0.0223
NFYB	MA0502.2	CTCATTGGCCGC	EVM0002261	EVM0002261.1	ARRDC4	Promoter (<=1kb)	LG16	53047310	53057741	10432	+	53047310	53057741	10432	+	-185	16.048	1.49e-06	0.0327
NFYB	MA0502.2	CTGATTGGCCCC	EVM0005212	EVM0005212.1	ASPM	Promoter (<=1kb)	LG04	154077883	154141005	63123	+	154077883	154141005	63123	+	-164	14.208	8.76e-06	0.0495
NFYB	MA0502.2	GCCATTGGCCAG	EVM0020660	EVM0020660.1	ATF4	Promoter (1-2kb)	LG01	154748332	154750065	1734	+	154748332	154750065	1734	+	-1646	16.056	1.37e-06	0.0326
NFYB	MA0502.2	CTGATTGGCCCA	EVM0000706	EVM0000706.1	ATG2A	Promoter (<=1kb)	LG09	130592757	130616150	23394	+	130592757	130616150	23394	+	-259	14.84	4.95e-06	0.0469
NFYB	MA0502.2	CCCATTGGCTGG	EVM0002011	EVM0002011.1	ATG4A	Exon (EVM0002011.1/EVM0002011, exon 2 of 14)	LG12	61767075	61784728	17654	+	61767075	61784728	17654	+	107	14.424	7.45e-06	0.0493
NFYB	MA0502.2	TCCATTGGCCGC	EVM0011287	EVM0011287.5	ATP2A1	3' UTR	LG11	69997331	70010183	12853	-	69997331	70010183	12853	-	12670	14.288	8.11e-06	0.0495
NFYB	MA0502.2	CTCATTGGCTGG	EVM0015683	EVM0015683.1	ATP5MC1	Promoter (<=1kb)	LG01	86816900	86822912	6013	-	86816900	86822912	6013	-	-241	14.76	5.48e-06	0.0493
NFYB	MA0502.2	CTGATTGGCCGC	EVM0006235	EVM0006235.3	Atp5mc3	5' UTR	LG01	45190631	45196899	6269	-	45190631	45196899	6269	-	1522	14.176	9e-06	0.0495
NFYB	MA0502.2	CACATTGGCCAA	EVM0008464	EVM0008464.1	ATP6AP1	Promoter (<=1kb)	LG12	18051124	18055521	4398	-	18051124	18055521	4398	-	-362	14.656	5.9e-06	0.0452
NFYB	MA0502.2	CCCATTGGCCCG	EVM0017311	EVM0017311.1	ATPAF2	Intron (EVM0017311.1/EVM0017311, intron 1 of 6)	LG09	33991804	33997573	5770	-	33991804	33997573	5770	-	1298	16.576	6.56e-07	0.0223
NFYB	MA0502.2	CCCATTGGCTCA	EVM0019247	EVM0019247.1	AURKA	Intron (EVM0019247.1/EVM0019247, intron 1 of 8)	LG14	62355614	62364078	8465	-	62355614	62364078	8465	-	271	14.256	8.64e-06	0.0495
NFYB	MA0502.2	TTCATTGGCCGC	EVM0001707	EVM0001707.1	AURKB	Promoter (<=1kb)	LG09	148915652	148918138	2487	+	148915652	148918138	2487	+	-103	14.624	6.2e-06	0.0467
NFYB	MA0502.2	CTGATTGGCCGC	EVM0015761	EVM0015761.2	BAG4	Promoter (<=1kb)	LG11	76245294	76255553	10260	-	76245294	76255553	10260	-	-166	14.176	9e-06	0.0495
NFYB	MA0502.2	CCCATTGGCCGT	EVM0005196	EVM0005196.1	BAZ1B	5' UTR	LG09	79640047	79721467	81421	+	79640047	79721467	81421	+	6248	15.112	3.99e-06	0.0444
NFYB	MA0502.2	CTGATTGGCCAG	EVM0004689	EVM0004689.1	BCAT1	Promoter (1-2kb)	LG04	180317051	180322725	5675	+	180317051	180322725	5675	+	-1870	15.944	1.61e-06	0.0327
NFYB	MA0502.2	CCCATTGGCCGG	EVM0007351	EVM0007351.2	BEND2	Intron (EVM0007351.2/EVM0007351, intron 1 of 11)	LG03	79172825	79232698	59874	-	79172825	79232698	59874	-	3473	16.544	7.15e-07	0.0223
NFYB	MA0502.2	CTGATTGGCCGC	EVM0002956	EVM0002956.1	Brpf1	Promoter (<=1kb)	LG15	285269	298998	13730	+	285269	298998	13730	+	-591	14.176	9e-06	0.0495
NFYB	MA0502.2	CTGATTGGCCGG	EVM0016661	EVM0016661.1	BSG	Promoter (<=1kb)	LG09	123439721	123455072	15352	+	123439721	123455072	15352	+	-137	15.008	4.29e-06	0.0444
NFYB	MA0502.2	CCCATTGGCCCG	EVM0009236	EVM0009236.2	C11orf98	Promoter (<=1kb)	LG09	129933927	129935368	1442	+	129933927	129935368	1442	+	-163	16.576	6.56e-07	0.0223
NFYB	MA0502.2	CTGATTGGCCCG	EVM0009651	EVM0009651.1	C12orf65	Promoter (<=1kb)	LG13	71402286	71406368	4083	-	71402286	71406368	4083	-	-315	15.04	4.23e-06	0.0444
NFYB	MA0502.2	CCCATTGGCCAG	EVM0020326	EVM0020326.1	C14orf93	Intron (EVM0020326.1/EVM0020326, intron 1 of 6)	LG11	68875667	68880518	4852	+	68875667	68880518	4852	+	1726	17.48	1.79e-07	0.0223
NFYB	MA0502.2	GTCATTGGCCGG	EVM0015550	EVM0015550.1	C19orf44	Promoter (<=1kb)	LG09	126641246	126647543	6298	-	126641246	126647543	6298	-	-152	15.456	2.8e-06	0.0411
NFYB	MA0502.2	CTCATTGGCCCG	EVM0012681	EVM0012681.1	CALR	Promoter (<=1kb)	LG12	24316183	24321762	5580	+	24316183	24321762	5580	+	-240	16.912	3.58e-07	0.0223
NFYB	MA0502.2	CTGATTGGCCAC	EVM0019396	EVM0019396.5	CALU	Intron (EVM0019396.5/EVM0019396, intron 1 of 6)	LG01	249160611	249188177	27567	+	249160611	249188177	27567	+	2506	15.112	3.99e-06	0.0444
NFYB	MA0502.2	CCCATTGGCCGA	EVM0017814	EVM0017814.1	CANX	5' UTR	LG14	5441102	5471913	30812	-	5441102	5471913	30812	-	39	16.344	1.01e-06	0.0275
NFYB	MA0502.2	CTCATTGGTCAG	EVM0002749	EVM0002749.1	Cat	Promoter (<=1kb)	LG05	70261067	70305442	44376	+	70261067	70305442	44376	+	-207	14.472	7.03e-06	0.0493
NFYB	MA0502.2	CCCATTGGCCCA	EVM0012466	EVM0012466.4	CCDC137	Promoter (<=1kb)	LG12	45080865	45084775	3911	-	45080865	45084775	3911	-	-27	16.376	9.54e-07	0.0275
NFYB	MA0502.2	CTGATTGGCCGG	EVM0003129	EVM0003129.1	Ccdc32	Promoter (<=1kb)	LG05	93804275	93810248	5974	+	93804275	93810248	5974	+	-59	15.008	4.29e-06	0.0444
NFYB	MA0502.2	CCCATTGGCCGT	EVM0008680	EVM0008680.1	CCDC61	5' UTR	LG09	127324765	127331288	6524	+	127324765	127331288	6524	+	295	15.112	3.99e-06	0.0444
NFYB	MA0502.2	CTGATTGGCCCG	EVM0004248	EVM0004248.1	CCNG2	5' UTR	LG06	141211399	141233569	22171	+	141211399	141233569	22171	+	7310	15.04	4.23e-06	0.0444
NFYB	MA0502.2	CCCATTGGCCAA	EVM0016070	EVM0016070.1	CCNL1	Intron (EVM0016070.1/EVM0016070, intron 9 of 19)	LG09	45736413	45760577	24165	+	45736413	45760577	24165	+	13949	17.28	2.38e-07	0.0223
NFYB	MA0502.2	TCCATTGGCCCG	EVM0013926	EVM0013926.1	CDC20	Promoter (<=1kb)	LG04	219025034	219032253	7220	-	219025034	219032253	7220	-	-256	15.152	3.7e-06	0.0444
NFYB	MA0502.2	TCCATTGGCCGC	EVM0010535	EVM0010535.1	CDC25A	Intron (EVM0010535.1/EVM0010535, intron 1 of 16)	LG04	2336433	2352807	16375	+	2336433	2352807	16375	+	163	14.288	8.11e-06	0.0495
NFYB	MA0502.2	CCCATTGGCCGC	EVM0003541	EVM0003541.1	Cdca3	Promoter (<=1kb)	LG03	2568455	2573992	5538	-	2568455	2573992	5538	-	-61	15.712	2.03e-06	0.0327
NFYB	MA0502.2	CTCATTGGCCGC	EVM0006206	EVM0006206.1	CDK5RAP1	3' UTR	LG04	253576	268798	15223	+	253576	268798	15223	+	14139	16.048	1.49e-06	0.0327
NFYB	MA0502.2	CTGATTGGCCGG	EVM0013246	EVM0013246.1	Cds2	Promoter (<=1kb)	LG11	83885462	83907591	22130	+	83885462	83907591	22130	+	-350	15.008	4.29e-06	0.0444
NFYB	MA0502.2	CCGATTGGCCAG	EVM0010902	EVM0010902.1	CENPH	Exon (EVM0010902.1/EVM0010902, exon 1 of 9)	LG08	44943835	44959595	15761	+	44943835	44959595	15761	+	57	15.608	2.26e-06	0.0342
NFYB	MA0502.2	CGCATTGGCCCG	EVM0015613	EVM0015613.1	CENPM	Promoter (<=1kb)	LG01	156813089	156826377	13289	-	156813089	156826377	13289	-	-20	14.992	4.35e-06	0.0448
NFYB	MA0502.2	CCCATTGGCCGG	EVM0002636	EVM0002636.1	CETN1	Promoter (<=1kb)	LG06	114146125	114151429	5305	-	114146125	114151429	5305	-	-141	16.544	7.15e-07	0.0223
NFYB	MA0502.2	TTCATTGGCCGC	EVM0018337	EVM0018337.1	CHAF1A	Promoter (<=1kb)	LG09	121666843	121686525	19683	+	121666843	121686525	19683	+	-132	14.624	6.2e-06	0.0467
NFYB	MA0502.2	CTCATTGGCTGG	EVM0018352	EVM0018352.2	Chka	Promoter (<=1kb)	LG05	34968037	35003413	35377	+	34968037	35003413	35377	+	-46	14.76	5.48e-06	0.0493
NFYB	MA0502.2	CCCATTGGCCGG	EVM0005502	EVM0005502.1	Ciart	Exon (EVM0005502.1/EVM0005502, exon 1 of 6)	LG09	143205642	143211547	5906	+	143205642	143211547	5906	+	177	16.544	7.15e-07	0.0223
NFYB	MA0502.2	CCCATTGGCCAG	EVM0004643	EVM0004643.2	Cic	5' UTR	LG09	153610995	153627834	16840	+	153610995	153627834	16840	+	81	17.48	1.79e-07	0.0223
NFYB	MA0502.2	CTGATTGGCCCG	EVM0017236	EVM0017236.1	CIPC	Promoter (<=1kb)	LG09	127043377	127045951	2575	-	127043377	127045951	2575	-	-93	15.04	4.23e-06	0.0444
NFYB	MA0502.2	ACCATTGGCCCG	EVM0012748	EVM0012748.1	CKS1B	Promoter (<=1kb)	LG09	138898429	138899209	781	-	138898429	138899209	781	-	-179	14.344	7.63e-06	0.0495
NFYB	MA0502.2	TCCATTGGCCCC	EVM0018968	EVM0018968.1	CLN5	Exon (EVM0018968.1/EVM0018968, exon 1 of 4)	LG03	144974806	144987387	12582	+	144974806	144987387	12582	+	107	14.32	7.87e-06	0.0495
NFYB	MA0502.2	CTCATTGGCTAC	EVM0015358	EVM0015358.1	COPZ1	Promoter (<=1kb)	LG09	134648546	134652670	4125	-	134648546	134652670	4125	-	-228	14.864	4.83e-06	0.0469
NFYB	MA0502.2	CTGATTGGCCAC	EVM0012932	EVM0012932.1	COQ10B	Promoter (<=1kb)	LG01	62537571	62551488	13918	+	62537571	62551488	13918	+	-254	15.112	3.99e-06	0.0444
NFYB	MA0502.2	CCCATTGGCCGC	EVM0021004	EVM0021004.2	COQ8A	Promoter (1-2kb)	LG02	178040918	178107080	66163	-	178040918	178107080	66163	-	-1225	15.712	2.03e-06	0.0327
NFYB	MA0502.2	CCCATTGGCCGG	EVM0011755	EVM0011755.1	CR1	Exon (EVM0011755.1/EVM0011755, exon 1 of 14)	LG09	66871924	66889399	17476	-	66871924	66889399	17476	-	879	16.544	7.15e-07	0.0223
NFYB	MA0502.2	CCCATTGGCCCG	EVM0010573	EVM0010573.1	CRAMP1	Promoter (<=1kb)	LG09	8291712	8357859	66148	+	8291712	8357859	66148	+	-706	16.576	6.56e-07	0.0223
NFYB	MA0502.2	CTCATTGGCCAC	EVM0015565	EVM0015565.1	CREG1	Promoter (<=1kb)	LG03	25606586	25628318	21733	+	25606586	25628318	21733	+	-241	16.984	2.98e-07	0.0223
NFYB	MA0502.2	GCCATTGGCCGA	EVM0010045	EVM0010045.1	CS	Promoter (<=1kb)	LG09	133565472	133572861	7390	-	133565472	133572861	7390	-	-163	14.92	4.77e-06	0.0469
NFYB	MA0502.2	CCCATTGGCCCC	EVM0012669	EVM0012669.1	CTDNEP1	Promoter (<=1kb)	LG09	148394648	148401457	6810	+	148394648	148401457	6810	+	-935	15.744	1.97e-06	0.0327
NFYB	MA0502.2	GCCATTGGCCGG	EVM0000288	EVM0000288.2	Cyb5b	5' UTR	LG13	1491237	1505190	13954	-	1491237	1505190	13954	-	282	15.12	3.87e-06	0.0444
NFYB	MA0502.2	GCGATTGGCCAG	EVM0003921	EVM0003921.1	CYCS	5' UTR	LG04	62989238	62993025	3788	-	62989238	62993025	3788	-	747	14.184	8.88e-06	0.0495
NFYB	MA0502.2	CTGATTGGCCAG	EVM0005065	EVM0005065.1	Dact3	Promoter (<=1kb)	LG09	127422584	127425482	2899	-	127422584	127425482	2899	-	-996	15.944	1.61e-06	0.0327
NFYB	MA0502.2	CCCATTGGCTAA	EVM0009213	EVM0009213.1	Dbp	Promoter (1-2kb)	LG04	145012254	145018759	6506	-	145012254	145018759	6506	-	-1239	15.16	3.58e-06	0.0444
NFYB	MA0502.2	CTGATTGGCCGG	EVM0020348	EVM0020348.1	DCAF11	Promoter (<=1kb)	LG11	68546185	68555970	9786	-	68546185	68555970	9786	-	-32	15.008	4.29e-06	0.0444
NFYB	MA0502.2	GCCATTGGCCGG	EVM0018198	EVM0018198.1	Dcaf15	Intron (EVM0018198.1/EVM0018198, intron 1 of 12)	LG12	23740172	23749652	9481	-	23740172	23749652	9481	-	269	15.12	3.87e-06	0.0444
NFYB	MA0502.2	CCCATTGGCCGC	EVM0018837	EVM0018837.1	DCP2	Promoter (<=1kb)	LG08	76261489	76292866	31378	+	76261489	76292866	31378	+	-85	15.712	2.03e-06	0.0327
NFYB	MA0502.2	GCCATTGGCCAG	EVM0016654	EVM0016654.1	Dctn4	Exon (EVM0016654.1/EVM0016654, exon 1 of 14)	LG14	4540915	4552349	11435	+	4540915	4552349	11435	+	90	16.056	1.37e-06	0.0326
NFYB	MA0502.2	GCCATTGGCCAG	EVM0015962	EVM0015962.1	DDIT4	Promoter (<=1kb)	LG10	92607421	92608248	828	-	92607421	92608248	828	-	-201	16.056	1.37e-06	0.0326
NFYB	MA0502.2	CTGATTGGCCGG	EVM0015197	EVM0015197.1	DDOST	Promoter (<=1kb)	LG09	40821332	40832101	10770	+	40821332	40832101	10770	+	-164	15.008	4.29e-06	0.0444
NFYB	MA0502.2	GCCATTGGCCAC	EVM0017694	EVM0017694.1	DDRGK1	Promoter (<=1kb)	LG06	6794659	6848827	54169	+	6794659	6848827	54169	+	-109	15.224	3.52e-06	0.0444
NFYB	MA0502.2	CCCATTGGCCCA	EVM0008324	EVM0008324.1	DDX23	Promoter (<=1kb)	LG09	133050204	133055799	5596	-	133050204	133055799	5596	-	-130	16.376	9.54e-07	0.0275
NFYB	MA0502.2	TTCATTGGCCCC	EVM0006546	EVM0006546.1	DDX5	Promoter (<=1kb)	LG12	40473136	40479513	6378	-	40473136	40479513	6378	-	-258	14.656	5.9e-06	0.0452
NFYB	MA0502.2	CTGATTGGCCAC	EVM0017016	EVM0017016.2	DEK	5' UTR	LG07	25368393	25397587	29195	-	25368393	25397587	29195	-	54	15.112	3.99e-06	0.0444
NFYB	MA0502.2	TCCATTGGCCCG	EVM0009834	EVM0009834.1	DERL2	5' UTR	LG13	59597938	59604921	6984	+	59597938	59604921	6984	+	1388	15.152	3.7e-06	0.0444
NFYB	MA0502.2	CTCATTGGTCAG	EVM0007280	EVM0007280.1	DHRS7B	Promoter (<=1kb)	LG09	33110637	33127128	16492	-	33110637	33127128	16492	-	-118	14.472	7.03e-06	0.0493
NFYB	MA0502.2	CCCATTGGCTGG	EVM0014059	EVM0014059.1	DNAJA1	Promoter (<=1kb)	LG09	141124716	141133474	8759	-	141124716	141133474	8759	-	-224	14.424	7.45e-06	0.0493
NFYB	MA0502.2	GCGATTGGCCAG	EVM0000881	EVM0000881.1	DNAJC3	Promoter (<=1kb)	LG09	149019158	149029059	9902	-	149019158	149029059	9902	-	-145	14.184	8.88e-06	0.0495
NFYB	MA0502.2	CCCATTGGCCGG	EVM0011142	EVM0011142.1	DNAJC30	Promoter (<=1kb)	LG09	78924386	78925012	627	-	78924386	78925012	627	-	-65	16.544	7.15e-07	0.0223
NFYB	MA0502.2	GCCATTGGCCCC	EVM0008739	EVM0008739.1	DSTN	Promoter (<=1kb)	LG02	230299061	230317890	18830	-	230299061	230317890	18830	-	-336	14.32	7.87e-06	0.0495
NFYB	MA0502.2	CTCATTGGCCGA	EVM0018103	EVM0018103.1	DYNLL1	Promoter (<=1kb)	LG13	56973910	56977218	3309	+	56973910	56977218	3309	+	-168	16.68	5.36e-07	0.0223
NFYB	MA0502.2	CCCATTGGCCGC	EVM0011543	EVM0011543.1	E2F1	Promoter (<=1kb)	LG14	45106374	45127139	20766	-	45106374	45127139	20766	-	-375	15.712	2.03e-06	0.0327
NFYB	MA0502.2	GCCATTGGCCAA	EVM0014878	EVM0014878.1	EBP	Promoter (<=1kb)	LG12	18591071	18593164	2094	+	18591071	18593164	2094	+	-498	15.856	1.85e-06	0.0327
NFYB	MA0502.2	CCCATTGGCCCG	EVM0006474	EVM0006474.1	Edem1	5' UTR	LG15	11763565	11791299	27735	+	11763565	11791299	27735	+	2049	16.576	6.56e-07	0.0223
NFYB	MA0502.2	CTGATTGGCCAA	EVM0019991	EVM0019991.1	EDF1	Promoter (<=1kb)	LG15	49924727	49930056	5330	+	49924727	49930056	5330	+	-233	15.744	1.97e-06	0.0327
NFYB	MA0502.2	GCCATTGGCCAG	EVM0002057	EVM0002057.1	EDRF1	Promoter (<=1kb)	LG10	69952168	69993794	41627	+	69952168	69993794	41627	+	-108	16.056	1.37e-06	0.0326
NFYB	MA0502.2	CTGATTGGCCGG	EVM0008208	EVM0008208.1	Efcab14	Promoter (<=1kb)	LG04	215516379	215543198	26820	+	215516379	215543198	26820	+	-307	15.008	4.29e-06	0.0444
NFYB	MA0502.2	CCCATTGGCTGA	EVM0011303	EVM0011303.1	Eif2b2	Promoter (<=1kb)	LG05	113947354	113954568	7215	+	113947354	113954568	7215	+	-183	14.224	8.7e-06	0.0495
NFYB	MA0502.2	CTCATTGGCTAC	EVM0000329	EVM0000329.1	EIF3L	Promoter (<=1kb)	LG01	153716250	153733095	16846	+	153716250	153733095	16846	+	-128	14.864	4.83e-06	0.0469
NFYB	MA0502.2	CTCATTGGCCGC	EVM0006774	EVM0006774.1	EIF4A1	Promoter (<=1kb)	LG09	148162181	148172107	9927	-	148162181	148172107	9927	-	-635	16.048	1.49e-06	0.0327
NFYB	MA0502.2	CCCATTGGCCGC	EVM0010135	EVM0010135.1	ELL2	Promoter (<=1kb)	LG08	64339962	64402505	62544	-	64339962	64402505	62544	-	-118	15.712	2.03e-06	0.0327
NFYB	MA0502.2	CCCATTGGCCCA	EVM0007450	EVM0007450.1	ENO1	5' UTR	LG09	48318668	48338377	19710	-	48318668	48338377	19710	-	36	16.376	9.54e-07	0.0275
NFYB	MA0502.2	GCCATTGGCCGG	EVM0011549	EVM0011549.3	ENPP5	Promoter (<=1kb)	LG02	12165780	12185689	19910	-	12165780	12185689	19910	-	-73	15.12	3.87e-06	0.0444
NFYB	MA0502.2	TCCATTGGCCCG	EVM0020921	EVM0020921.1	ENSA	Promoter (<=1kb)	LG09	143426087	143438976	12890	-	143426087	143438976	12890	-	-69	15.152	3.7e-06	0.0444
NFYB	MA0502.2	CCCATTGGCCGG	EVM0010418	EVM0010418.1	ERI3	Promoter (<=1kb)	LG04	218169436	218247254	77819	+	218169436	218247254	77819	+	-49	16.544	7.15e-07	0.0223
NFYB	MA0502.2	CCCATTGGCCGC	EVM0005325	EVM0005325.1	Ero1b	Promoter (<=1kb)	LG02	152713691	152764144	50454	-	152713691	152764144	50454	-	-58	15.712	2.03e-06	0.0327
NFYB	MA0502.2	GCCATTGGCCGG	EVM0010385	EVM0010385.3	esg1	Promoter (<=1kb)	LG09	123203841	123218425	14585	-	123203841	123218425	14585	-	-58	15.12	3.87e-06	0.0444
NFYB	MA0502.2	CCGATTGGCCAG	EVM0011533	EVM0011533.1	ETFB	5' UTR	LG09	153310451	153314188	3738	+	153310451	153314188	3738	+	402	15.608	2.26e-06	0.0342
NFYB	MA0502.2	GCCATTGGCCGG	EVM0006961	EVM0006961.1	EVI5L	Promoter (<=1kb)	LG12	22451415	22511178	59764	-	22451415	22511178	59764	-	-343	15.12	3.87e-06	0.0444
NFYB	MA0502.2	CTGATTGGCCAC	EVM0015122	EVM0015122.1	EXOC3L2	Promoter (1-2kb)	LG09	126984900	126994247	9348	-	126984900	126994247	9348	-	-1040	15.112	3.99e-06	0.0444
NFYB	MA0502.2	TCCATTGGCCGG	EVM0007415	EVM0007415.1	Faap24	Promoter (<=1kb)	LG13	17654028	17658101	4074	-	17654028	17658101	4074	-	-88	15.12	3.87e-06	0.0444
NFYB	MA0502.2	CTGATTGGCCGA	EVM0017546	EVM0017546.2	FAM204A	Promoter (<=1kb)	LG10	63308497	63327991	19495	-	63308497	63327991	19495	-	-53	14.808	5.01e-06	0.0469
NFYB	MA0502.2	CTGATTGGCCCG	EVM0005285	EVM0005285.1	FAM219B	Intron (EVM0005285.1/EVM0005285, intron 1 of 5)	LG16	34514947	34528853	13907	+	34514947	34528853	13907	+	8494	15.04	4.23e-06	0.0444
NFYB	MA0502.2	CTGATTGGCCGG	EVM0013058	EVM0013058.1	Fam76b	Promoter (<=1kb)	LG03	167124803	167138442	13640	-	167124803	167138442	13640	-	-251	15.008	4.29e-06	0.0444
NFYB	MA0502.2	CTGATTGGCCCG	EVM0007715	EVM0007715.1	FANCG	Promoter (<=1kb)	LG08	1781496	1804537	23042	+	1781496	1804537	23042	+	-22	15.04	4.23e-06	0.0444
NFYB	MA0502.2	CTGATTGGCCAG	EVM0020973	EVM0020973.1	FBXO24	Promoter (<=1kb)	LG09	147738032	147744478	6447	-	147738032	147744478	6447	-	-44	15.944	1.61e-06	0.0327
NFYB	MA0502.2	CCCATTGGCCGC	EVM0005249	EVM0005249.1	FBXO5	Intron (EVM0005249.1/EVM0005249, intron 1 of 4)	LG02	130834263	130855063	20801	-	130834263	130855063	20801	-	6244	15.712	2.03e-06	0.0327
NFYB	MA0502.2	CCCATTGGCCGG	EVM0013109	EVM0013109.1	FDFT1	Promoter (<=1kb)	LG02	7720936	7734746	13811	+	7720936	7734746	13811	+	-156	16.544	7.15e-07	0.0223
NFYB	MA0502.2	CCCATTGGCCAC	EVM0019826	EVM0019826.1	FDPS	Exon (EVM0019826.1/EVM0019826, exon 2 of 10)	LG09	138700243	138704155	3913	-	138700243	138704155	3913	-	289	16.648	5.96e-07	0.0223
NFYB	MA0502.2	CTGATTGGCCGC	EVM0012180	EVM0012180.1	FICD	Promoter (<=1kb)	LG13	72586046	72590847	4802	-	72586046	72590847	4802	-	-100	14.176	9e-06	0.0495
NFYB	MA0502.2	CCCATTGGCCGG	EVM0000724	EVM0000724.1	FIGNL1	Intron (EVM0000724.1/EVM0000724, intron 13 of 13)	LG04	127938864	128041674	102811	-	127845920	127901091	55172	+	97444	16.544	7.15e-07	0.0223
NFYB	MA0502.2	CTCATTGGCCGG	EVM0004742	EVM0004742.1	FIS1	5' UTR	LG09	148995084	149006401	11318	+	148995084	149006401	11318	+	548	16.88	4.17e-07	0.0223
NFYB	MA0502.2	CTCATTGGCTCG	EVM0011005	EVM0011005.1	FKBP14	5' UTR	LG04	66628084	66642831	14748	-	66628084	66642831	14748	-	65	14.792	5.25e-06	0.0484
NFYB	MA0502.2	ACCATTGGCCAG	EVM0011072	EVM0011072.1	FKBP3	Promoter (<=1kb)	LG05	133076950	133083729	6780	-	133076950	133083729	6780	-	-231	15.248	3.4e-06	0.0444
NFYB	MA0502.2	CCCATTGGCTCA	EVM0009265	EVM0009265.1	Fkbp8	Promoter (<=1kb)	LG09	125899886	125909052	9167	+	125899886	125909052	9167	+	-27	14.256	8.64e-06	0.0495
NFYB	MA0502.2	CCCATTGGCTAC	EVM0003841	EVM0003841.2	FMR1	5' UTR	LG12	54510299	54549208	38910	+	54510299	54549208	38910	+	69	14.528	6.5e-06	0.0477
NFYB	MA0502.2	CTCATTGGCTCA	EVM0009802	EVM0009802.1	FOPNL	Promoter (<=1kb)	LG09	22002740	22011284	8545	-	22002740	22011284	8545	-	-102	14.592	6.38e-06	0.0475
NFYB	MA0502.2	GTCATTGGCCGG	EVM0011687	EVM0011687.1	FOXO6	Promoter (1-2kb)	LG10	34702239	34703013	775	+	34702239	34703013	775	+	-1611	15.456	2.8e-06	0.0411
NFYB	MA0502.2	CTCATTGGCTGA	EVM0007573	EVM0007573.2	G3BP1	Promoter (<=1kb)	LG14	4194310	4217729	23420	-	4194310	4217729	23420	-	-69	14.56	6.44e-06	0.0475
NFYB	MA0502.2	CTGATTGGCCCG	EVM0014160	EVM0014160.1	GADD45G	Promoter (<=1kb)	LG08	92067647	92069448	1802	-	92067647	92069448	1802	-	-69	15.04	4.23e-06	0.0444
NFYB	MA0502.2	CCCATTGGCCCG	EVM0007583	EVM0007583.1	GANAB	Promoter (<=1kb)	LG09	129940643	129949388	8746	+	129940643	129949388	8746	+	-148	16.576	6.56e-07	0.0223
NFYB	MA0502.2	CTCATTGGCCAG	EVM0011355	EVM0011355.1	GCFC2	5' UTR	LG02	14589717	14632468	42752	-	14589717	14632468	42752	-	5	17.816	5.96e-08	0.0219
NFYB	MA0502.2	GCCATTGGCCGC	EVM0009798	EVM0009798.1	GET4	Exon (EVM0009798.1/EVM0009798, exon 1 of 9)	LG09	28578044	28594296	16253	+	28578044	28594296	16253	+	808	14.288	8.11e-06	0.0495
NFYB	MA0502.2	GCCATTGGCCGC	EVM0007826	EVM0007826.1	GGPS1	Promoter (<=1kb)	LG02	152068244	152089544	21301	+	152068244	152089544	21301	+	-62	14.288	8.11e-06	0.0495
NFYB	MA0502.2	CTGATTGGCCGA	EVM0014260	EVM0014260.1	GINS2	Intron (EVM0014260.1/EVM0014260, intron 3 of 6)	LG13	4109298	4125411	16114	-	4109298	4125411	16114	-	12734	14.808	5.01e-06	0.0469
NFYB	MA0502.2	CTGATTGGCCAC	EVM0006118	EVM0006118.3	Gk	Promoter (<=1kb)	LG03	69458001	69507203	49203	-	69458001	69507203	49203	-	-28	15.112	3.99e-06	0.0444
NFYB	MA0502.2	CTCATTGGCCGG	EVM0014672	EVM0014672.1	GLS	Promoter (<=1kb)	LG01	57364875	57463165	98291	+	57364875	57463165	98291	+	-509	16.88	4.17e-07	0.0223
NFYB	MA0502.2	CCCATTGGCCGT	EVM0017156	EVM0017156.1	GPR137C	Promoter (<=1kb)	LG05	132629703	132646506	16804	-	132629703	132646506	16804	-	-134	15.112	3.99e-06	0.0444
NFYB	MA0502.2	CCCATTGGCCCG	EVM0015393	EVM0015393.1	GRK6	Promoter (<=1kb)	LG14	502598	512718	10121	+	502598	512718	10121	+	-173	16.576	6.56e-07	0.0223
NFYB	MA0502.2	CTGATTGGCCCG	EVM0002759	EVM0002759.1	GRPEL1	Promoter (<=1kb)	LG06	25071355	25077267	5913	+	25071355	25077267	5913	+	-119	15.04	4.23e-06	0.0444
NFYB	MA0502.2	CCCATTGGCCGG	EVM0009170	EVM0009170.1	h2ax	Exon (EVM0009170.1/EVM0009170, exon 1 of 1)	LG09	97454266	97454946	681	+	97454266	97454946	681	+	158	16.544	7.15e-07	0.0223
NFYB	MA0502.2	GTGATTGGCCAG	EVM0013732	EVM0013732.1	H2AZ2	Intron (EVM0013732.1/EVM0013732, intron 1 of 4)	LG11	72374993	72387554	12562	-	72374993	72387554	12562	-	1753	14.52	6.62e-06	0.048
NFYB	MA0502.2	CTGATTGGCCAA	EVM0005849	EVM0005849.1	H2B-I	Promoter (<=1kb)	LG01	162049210	162050115	906	+	162049210	162050115	906	+	-124	15.744	1.97e-06	0.0327
NFYB	MA0502.2	CTGATTGGCCGA	EVM0003514	EVM0003514.1	H3-I	Intron (EVM0003514.1/EVM0003514, intron 1 of 1)	LG01	162093107	162096056	2950	-	162093107	162096056	2950	-	2386	14.808	5.01e-06	0.0417
NFYB	MA0502.2	CCCATTGGCTCA	EVM0004819	EVM0004819.1	H4-I	Intron (EVM0004819.1/EVM0004819, intron 3 of 4)	LG01	162089927	162092670	2744	+	162089927	162092670	2744	+	1618	14.256	8.64e-06	0.0495
NFYB	MA0502.2	CCCATTGGCCGG	EVM0011870	EVM0011870.1	HABP4	Promoter (<=1kb)	LG08	96678645	96705659	27015	-	96678645	96705659	27015	-	-146	16.544	7.15e-07	0.0223
NFYB	MA0502.2	CCCATTGGCTCG	EVM0016708	EVM0016708.1	Haus5	Exon (EVM0016708.1/EVM0016708, exon 1 of 19)	LG09	150587566	150597414	9849	-	150587566	150597414	9849	-	688	14.456	7.27e-06	0.0493
NFYB	MA0502.2	CTGATTGGCCGC	EVM0015154	EVM0015154.1	HERPUD1	5' UTR	LG13	40912218	40922023	9806	+	40912218	40922023	9806	+	70	14.176	9e-06	0.0495
NFYB	MA0502.2	CCCATTGGCTGG	EVM0010408	EVM0010408.1	HES1	Promoter (<=1kb)	LG09	47313665	47315964	2300	+	47313665	47315964	2300	+	-454	14.424	7.45e-06	0.0493
NFYB	MA0502.2	CTGATTGGCCGC	EVM0005463	EVM0005463.2	HEY1	5' UTR	LG07	98779070	98785050	5981	-	98779070	98785050	5981	-	1151	14.176	9e-06	0.0495
NFYB	MA0502.2	CTCATTGGCCCG	EVM0014950	EVM0014950.1	HINT2	Promoter (<=1kb)	LG08	112877	113744	868	-	112877	113744	868	-	-135	16.912	3.58e-07	0.0223
NFYB	MA0502.2	CTCATTGGCCCG	EVM0016202	EVM0016202.1	His3.3A	Promoter (<=1kb)	LG12	33850165	33851265	1101	+	33850165	33851265	1101	+	-200	16.912	3.58e-07	0.0223
NFYB	MA0502.2	CTGATTGGCCGA	EVM0003247	EVM0003247.1	HMG20B	5' UTR	LG09	117957346	117978484	21139	-	117957346	117978484	21139	-	981	14.808	5.01e-06	0.0469
NFYB	MA0502.2	CCCATTGGCCGC	EVM0020552	EVM0020552.1	HMGB1	Promoter (<=1kb)	LG03	186381168	186387461	6294	+	186381168	186387461	6294	+	-213	15.712	2.03e-06	0.0327
NFYB	MA0502.2	CCCATTGGCCGC	EVM0004535	EVM0004535.1	HMGB2	5' UTR	LG06	79598066	79604028	5963	+	79598066	79604028	5963	+	3665	15.712	2.03e-06	0.0327
NFYB	MA0502.2	CCCATTGGCCGG	EVM0014631	EVM0014631.1	HMGCR	Promoter (<=1kb)	LG08	48948572	48976446	27875	-	48948572	48976446	27875	-	-92	16.544	7.15e-07	0.0223
NFYB	MA0502.2	CCCATTGGCCCG	EVM0009575	EVM0009575.1	HMGN2	Promoter (<=1kb)	LG10	47317488	47320292	2805	+	47317488	47320292	2805	+	-176	16.576	6.56e-07	0.0223
NFYB	MA0502.2	CTCATTGGCCCA	EVM0001865	EVM0001865.1	HNRNPA0	5' UTR	LG14	7048180	7055829	7650	+	7048180	7055829	7650	+	3432	16.712	4.77e-07	0.0223
NFYB	MA0502.2	CCCATTGGCCAG	EVM0002048	EVM0002048.1	HNRNPA1	5' UTR	LG09	134663435	134671246	7812	-	134663435	134671246	7812	-	53	17.48	1.79e-07	0.0223
NFYB	MA0502.2	ACCATTGGCCAG	EVM0019034	EVM0019034.2	HNRNPLL	Promoter (<=1kb)	LG02	235056684	235098346	41663	+	235056684	235098346	41663	+	-63	15.248	3.4e-06	0.0444
NFYB	MA0502.2	GCCATTGGCCGG	EVM0013925	EVM0013925.1	HNRNPR	Promoter (<=1kb)	LG10	40382891	40422071	39181	+	40382891	40422071	39181	+	-13	15.12	3.87e-06	0.0444
NFYB	MA0502.2	CCCATTGGCCGA	EVM0012541	EVM0012541.1	Hnrnpul1	Intron (EVM0012541.1/EVM0012541, intron 1 of 15)	LG09	128250521	128261217	10697	+	128250521	128261217	10697	+	404	16.344	1.01e-06	0.0275
NFYB	MA0502.2	CTCATTGGCCTG	EVM0019566	EVM0019566.1	Hoxc10	Promoter (<=1kb)	LG09	134954776	134959281	4506	-	134954776	134959281	4506	-	-149	16.216	1.07e-06	0.0286
NFYB	MA0502.2	CTGATTGGCCGC	EVM0020359	EVM0020359.1	HP1BP3	Promoter (<=1kb)	LG09	40731621	40757574	25954	+	40731621	40757574	25954	+	-398	14.176	9e-06	0.0495
NFYB	MA0502.2	CTCATTGGCTGA	EVM0007588	EVM0007588.1	HSF3	5' UTR	LG12	67698048	67725252	27205	-	67698048	67725252	27205	-	1038	14.56	6.44e-06	0.0475
NFYB	MA0502.2	GCCATTGGCCCC	EVM0019152	EVM0019152.1	HSP90AA1	Promoter (<=1kb)	LG05	116722374	116729762	7389	-	116722374	116729762	7389	-	-47	14.32	7.87e-06	0.0495
NFYB	MA0502.2	CTCATTGGCTCG	EVM0009612	EVM0009612.1	HSPA4	5' UTR	LG14	13127722	13166700	38979	+	13127722	13166700	38979	+	3496	14.792	5.25e-06	0.0484
NFYB	MA0502.2	CTCATTGGCCGG	EVM0003762	EVM0003762.1	HSPA5	Promoter (<=1kb)	LG15	33987613	33992071	4459	+	33987613	33992071	4459	+	-139	16.88	4.17e-07	0.0223
NFYB	MA0502.2	CCGATTGGCCAC	EVM0003754	EVM0003754.3	HSPA8	Promoter (<=1kb)	LG09	103679328	103685277	5950	-	103679328	103685277	5950	-	-219	14.776	5.36e-06	0.0493
NFYB	MA0502.2	GCCATTGGCCAG	EVM0016898	EVM0016898.1	Id4	5' UTR	LG07	35096210	35101098	4889	+	35096210	35101098	4889	+	539	16.056	1.37e-06	0.0326
NFYB	MA0502.2	CTCATTGGCCGG	EVM0012697	EVM0012697.1	Ier5	5' UTR	LG04	167246655	167257312	10658	-	167246655	167257312	10658	-	9162	16.88	4.17e-07	0.0223
NFYB	MA0502.2	CTCATTGGCCAC	EVM0000141	EVM0000141.1	IMMT	Intron (EVM0000141.1/EVM0000141, intron 1 of 14)	LG06	14010823	14041672	30850	+	14010823	14041672	30850	+	52	16.984	2.98e-07	0.0223
NFYB	MA0502.2	CTCATTGGCCGC	EVM0020513	EVM0020513.1	IMP3	Promoter (<=1kb)	LG02	12510709	12512531	1823	+	12510709	12512531	1823	+	-179	16.048	1.49e-06	0.0327
NFYB	MA0502.2	CTCATTGGCCGG	EVM0017843	EVM0017843.1	IMP4	Promoter (<=1kb)	LG12	19446329	19450223	3895	+	19446329	19450223	3895	+	-258	16.88	4.17e-07	0.0223
NFYB	MA0502.2	CCCATTGGCTGG	EVM0020384	EVM0020384.1	ING2	Promoter (<=1kb)	LG06	71298726	71306540	7815	-	71298726	71306540	7815	-	-336	14.424	7.45e-06	0.0493
NFYB	MA0502.2	CCCATTGGCCCG	EVM0003207	EVM0003207.1	Ino80e	Exon (EVM0003207.1/EVM0003207, exon 1 of 7)	LG11	70132829	70134806	1978	+	70132829	70134806	1978	+	7	16.576	6.56e-07	0.0223
NFYB	MA0502.2	GCCATTGGCCAG	EVM0016640	EVM0016640.1	INPP5K	Promoter (<=1kb)	LG09	97203282	97222190	18909	+	97203282	97222190	18909	+	-195	16.056	1.37e-06	0.0326
NFYB	MA0502.2	GGCATTGGCCAG	EVM0012879	EVM0012879.1	IPO5	Promoter (<=1kb)	LG03	124207918	124284953	77036	-	124207918	124284953	77036	-	-7	14.472	7.03e-06	0.0493
NFYB	MA0502.2	CCCATTGGCTGA	EVM0014005	EVM0014005.1	IQCD	Promoter (<=1kb)	LG13	51812568	51823370	10803	-	51812568	51823370	10803	-	-172	14.224	8.7e-06	0.0495
NFYB	MA0502.2	ACCATTGGCCAC	EVM0015363	EVM0015363.1	Jkamp	Promoter (<=1kb)	LG05	128072655	128081316	8662	+	128072655	128081316	8662	+	-75	14.416	7.51e-06	0.0495
NFYB	MA0502.2	CCCATTGGCCCC	EVM0011577	EVM0011577.1	KANSL2	Exon (EVM0011577.1/EVM0011577, exon 1 of 9)	LG09	132983974	132997819	13846	-	132983974	132997819	13846	-	44	15.744	1.97e-06	0.0327
NFYB	MA0502.2	CTGATTGGCCGG	EVM0018112	EVM0018112.1	Kat7	Intron (EVM0018112.1/EVM0018112, intron 1 of 14)	LG01	86045984	86059961	13978	-	86045984	86059961	13978	-	357	15.008	4.29e-06	0.0444
NFYB	MA0502.2	CCGATTGGCCAG	EVM0011703	EVM0011703.1	KCTD9	Promoter (<=1kb)	LG11	81001580	81013949	12370	-	81001580	81013949	12370	-	-138	15.608	2.26e-06	0.0342
NFYB	MA0502.2	CTCATTGGCTCG	EVM0005276	EVM0005276.1	KDM3A	Promoter (<=1kb)	LG06	13812627	13863687	51061	-	13812627	13863687	51061	-	-658	14.792	5.25e-06	0.0484
NFYB	MA0502.2	CTCATTGGCTAA	EVM0006681	EVM0006681.1	KDM4A	Promoter (<=1kb)	LG04	218726920	218769296	42377	-	218726920	218769296	42377	-	-243	15.496	2.5e-06	0.0373
NFYB	MA0502.2	CTCATTGGCCGC	EVM0007567	EVM0007567.1	KDM5B	Promoter (1-2kb)	LG09	76053472	76136160	82689	+	76053472	76136160	82689	+	-1277	16.048	1.49e-06	0.0327
NFYB	MA0502.2	CCGATTGGCCCG	EVM0011045	EVM0011045.1	KDSR	5' UTR	LG07	26235724	26269013	33290	+	26235724	26269013	33290	+	1325	14.704	5.6e-06	0.0497
NFYB	MA0502.2	GCCATTGGCCAG	EVM0019372	EVM0019372.1	KHSRP	Promoter (<=1kb)	LG12	23611073	23630140	19068	+	23611073	23630140	19068	+	-558	16.056	1.37e-06	0.0326
NFYB	MA0502.2	CCCATTGGCTGG	EVM0006872	EVM0006872.1	KIF25	Exon (EVM0006872.1/EVM0006872, exon 1 of 15)	LG02	143899783	143971739	71957	+	143899783	143971739	71957	+	202	14.424	7.45e-06	0.0493
NFYB	MA0502.2	CCGATTGGCCGG	EVM0007905	EVM0007905.1	Kifbp	Promoter (<=1kb)	LG10	96525810	96544828	19019	-	96525810	96544828	19019	-	-117	14.672	5.72e-06	0.0497
NFYB	MA0502.2	CCCATTGGCCCG	EVM0009086	EVM0009086.1	KLF10	Intron (EVM0009086.1/EVM0009086, intron 1 of 3)	LG07	116103317	116109104	5788	-	116103317	116109104	5788	-	933	16.576	6.56e-07	0.0223
NFYB	MA0502.2	CCGATTGGCCCG	EVM0019867	EVM0019867.1	KLF15	5' UTR	LG15	16885254	16900374	15121	+	16885254	16900374	15121	+	501	14.704	5.6e-06	0.0497
NFYB	MA0502.2	CTGATTGGCCCG	EVM0002496	EVM0002496.1	KLF6	Promoter (<=1kb)	LG04	23223042	23232142	9101	-	23223042	23232142	9101	-	-149	15.04	4.23e-06	0.0444
NFYB	MA0502.2	CTCATTGGCCGG	EVM0008139	EVM0008139.1	KPNA2	Promoter (<=1kb)	LG12	40631287	40639206	7920	-	40631287	40639206	7920	-	-142	16.88	4.17e-07	0.0223
NFYB	MA0502.2	GCCATTGGCCCG	EVM0015750	EVM0015750.2	KPNA4	5' UTR	LG11	32062560	32118884	56325	-	32062560	32118884	56325	-	4003	15.152	3.7e-06	0.0444
NFYB	MA0502.2	CTGATTGGCCGC	EVM0015938	EVM0015938.1	LAMP1	5' UTR	LG03	110205893	110243901	38009	-	110205893	110243901	38009	-	185	14.176	9e-06	0.0495
NFYB	MA0502.2	CTCATTGGCCAG	EVM0019017	EVM0019017.4	LCMT1	5' UTR	LG09	37256224	37281624	25401	+	37256224	37281624	25401	+	6	17.816	5.96e-08	0.0219
NFYB	MA0502.2	CTGATTGGCCGG	EVM0011835	EVM0011835.2	LDB1	Promoter (<=1kb)	LG10	51345263	51365684	20422	+	51345263	51365684	20422	+	-805	15.008	4.29e-06	0.0444
NFYB	MA0502.2	CTGATTGGCCTG	EVM0003675	EVM0003675.1	LENG1	Promoter (<=1kb)	LG04	181329653	181332253	2601	+	181329653	181332253	2601	+	-126	14.344	7.63e-06	0.0495
NFYB	MA0502.2	CCCATTGGCTAG	EVM0002114	EVM0002114.7	LETM2	Intron (EVM0002114.7/EVM0002114, intron 3 of 12)	LG11	76135359	76160645	25287	-	76135359	76160645	25287	-	5744	15.36	3.1e-06	0.0436
NFYB	MA0502.2	CTGATTGGCCCG	EVM0008057	EVM0008057.1	LIMK2	Promoter (<=1kb)	LG13	57362594	57396833	34240	+	57362594	57396833	34240	+	-201	15.04	4.23e-06	0.0444
NFYB	MA0502.2	CCCATTGGCTAC	EVM0011569	EVM0011569.1	LIN52	Promoter (<=1kb)	LG05	113114052	113118065	4014	+	113114052	113118065	4014	+	-129	14.528	6.5e-06	0.0477
NFYB	MA0502.2	CCCATTGGCTGG	EVM0010577	EVM0010577.4	LINS1	Promoter (<=1kb)	LG16	54512551	54543868	31318	-	54512551	54543868	31318	-	-342	14.424	7.45e-06	0.0493
NFYB	MA0502.2	CTGATTGGCCGG	EVM0010702	EVM0010702.1	Lix1l	Promoter (<=1kb)	LG09	142208940	142228872	19933	+	142208940	142228872	19933	+	-174	15.008	4.29e-06	0.0444
NFYB	MA0502.2	CTCATTGGCCGC	EVM0016793	EVM0016793.1	lmbr1l	Exon (EVM0016793.1/EVM0016793, exon 1 of 17)	LG09	133139770	133150080	10311	-	133139770	133150080	10311	-	678	16.048	1.49e-06	0.0327
NFYB	MA0502.2	CTCATTGGCCGA	EVM0007240	EVM0007240.1	LMNB1	Promoter (<=1kb)	LG08	86619755	86660667	40913	+	86619755	86660667	40913	+	-646	16.68	5.36e-07	0.0223
NFYB	MA0502.2	CCGATTGGCCAA	EVM0010274	EVM0010274.1	LMTK2	Intron (EVM0010274.1/EVM0010274, intron 1 of 13)	LG09	26302955	26373000	70046	+	26302955	26373000	70046	+	4538	15.408	2.92e-06	0.0421
NFYB	MA0502.2	CGCATTGGCCAC	EVM0001718	EVM0001718.1	Lrrc41	Promoter (<=1kb)	LG04	216233619	216244090	10472	+	216233619	216244090	10472	+	-297	15.064	4.05e-06	0.0444
NFYB	MA0502.2	CTGATTGGCCAA	EVM0014431	EVM0014431.1	Maco1	Promoter (<=1kb)	LG10	46725363	46770480	45118	+	46725363	46770480	45118	+	-524	15.744	1.97e-06	0.0327
NFYB	MA0502.2	TCCATTGGCCAG	EVM0009462	EVM0009462.2	MAF1	Promoter (<=1kb)	LG07	152157690	152176985	19296	-	152157690	152176985	19296	-	-567	16.056	1.37e-06	0.0326
NFYB	MA0502.2	CCCATTGGCCGA	EVM0012382	EVM0012382.1	MAGT1	5' UTR	LG12	64127472	64149727	22256	+	64127472	64149727	22256	+	93	16.344	1.01e-06	0.0275
NFYB	MA0502.2	CTGATTGGCCGC	EVM0000739	EVM0000739.1	MALSU1	5' UTR	LG04	61783365	61793316	9952	+	61783365	61793316	9952	+	98	14.176	9e-06	0.0495
NFYB	MA0502.2	CCCATTGGCTGG	EVM0016926	EVM0016926.1	MANF	Promoter (<=1kb)	LG15	54367429	54374428	7000	-	54367429	54374428	7000	-	-149	14.424	7.45e-06	0.0493
NFYB	MA0502.2	CTCATTGGCCAG	EVM0019992	EVM0019992.1	Map3k9	Intron (EVM0019992.1/EVM0019992, intron 1 of 11)	LG05	86722958	86827772	104815	-	86722958	86827772	104815	-	8180	17.816	5.96e-08	0.0219
NFYB	MA0502.2	GCCATTGGCCCC	EVM0011670	EVM0011670.1	Mapk7	Promoter (<=1kb)	LG11	70304380	70308224	3845	-	70304380	70308224	3845	-	-186	14.32	7.87e-06	0.0495
NFYB	MA0502.2	CTGATTGGCCAG	EVM0019141	EVM0019141.1	MAT2B	Promoter (<=1kb)	LG14	23777685	23798526	20842	+	23777685	23798526	20842	+	-20	15.944	1.61e-06	0.0327
NFYB	MA0502.2	CCCATTGGCCAG	EVM0007712	EVM0007712.1	MCM3	Promoter (<=1kb)	LG02	8329712	8348020	18309	+	8329712	8348020	18309	+	-36	17.48	1.79e-07	0.0223
NFYB	MA0502.2	CTGATTGGCCCA	EVM0001989	EVM0001989.1	MCM5	5' UTR	LG01	152053549	152073809	20261	+	152053549	152073809	20261	+	52	14.84	4.95e-06	0.0469
NFYB	MA0502.2	CCCATTGGCCAC	EVM0019911	EVM0019911.1	MCM7	Intron (EVM0019911.1/EVM0019911, intron 1 of 14)	LG09	147342367	147346748	4382	-	147342367	147346748	4382	-	198	16.648	5.96e-07	0.0223
NFYB	MA0502.2	GCCATTGGCCGA	EVM0015345	EVM0015345.1	ME2	Promoter (<=1kb)	LG08	14843910	14892684	48775	+	14843910	14892684	48775	+	-46	14.92	4.77e-06	0.0469
NFYB	MA0502.2	CCCATTGGCCTA	EVM0020571	EVM0020571.1	med19b	Exon (EVM0020571.1/EVM0020571, exon 1 of 5)	LG05	25179416	25181898	2483	+	25179416	25181898	2483	+	35	15.68	2.21e-06	0.0342
NFYB	MA0502.2	GCCATTGGCCGC	EVM0004563	EVM0004563.1	MEX3B	Promoter (<=1kb)	LG08	15033661	15038629	4969	-	15033661	15038629	4969	-	-558	14.288	8.11e-06	0.0495
NFYB	MA0502.2	GTCATTGGCCCC	EVM0008142	EVM0008142.1	mfsd2a	Intron (EVM0008142.1/EVM0008142, intron 3 of 13)	LG10	45742179	45767313	25135	+	45742179	45767313	25135	+	7872	14.656	5.9e-06	0.0452
NFYB	MA0502.2	GCCATTGGCCGC	EVM0005202	EVM0005202.1	Mgat2	Promoter (<=1kb)	LG05	136089467	136090817	1351	+	136089467	136090817	1351	+	-194	14.288	8.11e-06	0.0495
NFYB	MA0502.2	CCCATTGGCCCG	EVM0003303	EVM0003303.1	MKI67	Promoter (<=1kb)	LG10	72152130	72192398	40269	+	72152130	72192398	40269	+	-342	16.576	6.56e-07	0.0223
NFYB	MA0502.2	CCCATTGGCCGA	EVM0015561	EVM0015561.1	Mpc1	5' UTR	LG02	142361550	142380897	19348	-	142361550	142380897	19348	-	360	16.344	1.01e-06	0.0275
NFYB	MA0502.2	CTCATTGGCTCG	EVM0003317	EVM0003317.1	MPC2	Promoter (<=1kb)	LG03	25445108	25459784	14677	+	25445108	25459784	14677	+	-226	14.792	5.25e-06	0.0484
NFYB	MA0502.2	TTCATTGGCCCC	EVM0000191	EVM0000191.1	MPDU1	Promoter (<=1kb)	LG09	148145048	148149812	4765	+	148145048	148149812	4765	+	-119	14.656	5.9e-06	0.0452
NFYB	MA0502.2	CCCATTGGCTGA	EVM0009049	EVM0009049.1	MPHOSPH8	5' UTR	LG03	194922835	194958625	35791	-	194922835	194958625	35791	-	1259	14.224	8.7e-06	0.0495
NFYB	MA0502.2	GCCATTGGCCGG	EVM0002885	EVM0002885.1	MPI	Promoter (<=1kb)	LG16	34535562	34549667	14106	-	34535562	34549667	14106	-	-275	15.12	3.87e-06	0.0444
NFYB	MA0502.2	CTCATTGGCTAG	EVM0004380	EVM0004380.1	MPRIP	Promoter (<=1kb)	LG09	33368685	33493689	125005	+	33368685	33493689	125005	+	-188	15.696	2.15e-06	0.0337
NFYB	MA0502.2	CTCATTGGCCAA	EVM0006727	EVM0006727.1	MRE11	Promoter (<=1kb)	LG03	166255784	166293308	37525	-	166255784	166293308	37525	-	-5	17.616	1.19e-07	0.0223
NFYB	MA0502.2	GCCATTGGCCAC	EVM0005252	EVM0005252.1	MRPS16	Promoter (<=1kb)	LG16	61674400	61680771	6372	-	61674400	61680771	6372	-	-341	15.224	3.52e-06	0.0444
NFYB	MA0502.2	CTCATTGGCCAG	EVM0008262	EVM0008262.1	MTIF2	5' UTR	LG02	206287080	206322053	34974	-	206287080	206322053	34974	-	1775	17.816	5.96e-08	0.0219
NFYB	MA0502.2	CCCATTGGCCAG	EVM0018838	EVM0018838.1	MXD1	Promoter (<=1kb)	LG11	74048284	74061916	13633	+	74048284	74061916	13633	+	-328	17.48	1.79e-07	0.0223
NFYB	MA0502.2	CTGATTGGCCGC	EVM0017930	EVM0017930.1	NABP1	Promoter (<=1kb)	LG01	58013913	58020491	6579	+	58013913	58020491	6579	+	-633	14.176	9e-06	0.0495
NFYB	MA0502.2	CCCATTGGCTGA	EVM0006074	EVM0006074.2	Nap1l4	Promoter (<=1kb)	LG05	42711405	42774153	62749	-	42711405	42774153	62749	-	-28	14.224	8.7e-06	0.0495
NFYB	MA0502.2	CTCATTGGCCCC	EVM0016255	EVM0016255.1	nat8l	Promoter (1-2kb)	LG06	868017	868682	666	-	868017	868682	666	-	-1187	16.08	1.25e-06	0.0325
NFYB	MA0502.2	CCGATTGGCCAG	EVM0014148	EVM0014148.1	NCAPD2	Promoter (<=1kb)	LG03	1887627	1946484	58858	+	1887627	1946484	58858	+	-204	15.608	2.26e-06	0.0342
NFYB	MA0502.2	TCCATTGGCCGC	EVM0006038	EVM0006038.3	NDUFA9	5' UTR	LG01	111403266	111428018	24753	+	111403266	111428018	24753	+	79	14.288	8.11e-06	0.0495
NFYB	MA0502.2	CTGATTGGCCGA	EVM0018652	EVM0018652.1	NDUFAF3	Downstream (1-2kb)	LG15	511614	512014	401	-	511614	512014	401	-	1618	14.808	5.01e-06	0.0469
NFYB	MA0502.2	CTGATTGGCCCG	EVM0000535	EVM0000535.1	NDUFB1	Promoter (<=1kb)	LG05	151270863	151274592	3730	-	151270863	151274592	3730	-	-175	15.04	4.23e-06	0.0444
NFYB	MA0502.2	CTCATTGGCTAG	EVM0005966	EVM0005966.2	NDUFS8	5' UTR	LG05	24496173	24498749	2577	+	24496173	24498749	2577	+	194	15.696	2.15e-06	0.0337
NFYB	MA0502.2	CCCATTGGCCGC	EVM0016765	EVM0016765.1	NDUFV2	Downstream (2-3kb)	LG07	57948584	58004502	55919	-	57948584	58004502	55919	-	58022	15.712	2.03e-06	0.0327
NFYB	MA0502.2	CCCATTGGCTAG	EVM0004816	EVM0004816.1	NECAP2	5' UTR	LG09	41405113	41415243	10131	+	41405113	41415243	10131	+	80	15.36	3.1e-06	0.0436
NFYB	MA0502.2	CCCATTGGCCGG	EVM0015961	EVM0015961.2	NEK2	5' UTR	LG02	189260775	189270894	10120	+	189260775	189270894	10120	+	53	16.544	7.15e-07	0.0223
NFYB	MA0502.2	GCCATTGGCCCA	EVM0007723	EVM0007723.1	NF2	5' UTR	LG13	51102096	51177159	75064	-	51102096	51177159	75064	-	3415	14.952	4.65e-06	0.0469
NFYB	MA0502.2	CCCATTGGCCCA	EVM0020261	EVM0020261.1	NKTR	5' UTR	LG04	7039392	7084183	44792	-	7039392	7084183	44792	-	54	16.376	9.54e-07	0.0275
NFYB	MA0502.2	CCCATTGGCCTA	EVM0020686	EVM0020686.1	NMRK2	Intron (EVM0020686.1/EVM0020686, intron 1 of 8)	LG16	42878799	42885987	7189	-	42878799	42885987	7189	-	973	15.68	2.21e-06	0.0342
NFYB	MA0502.2	CTGATTGGCCGG	EVM0008695	EVM0008695.1	NMT1	Exon (EVM0008695.1/EVM0008695, exon 1 of 12)	LG01	93729167	93766581	37415	+	93729167	93766581	37415	+	46	15.008	4.29e-06	0.0444
NFYB	MA0502.2	CTGATTGGCCAA	EVM0019025	EVM0019025.1	NOP2	Promoter (<=1kb)	LG03	2033584	2045920	12337	-	2033584	2045920	12337	-	-152	15.744	1.97e-06	0.0327
NFYB	MA0502.2	CCCATTGGCCAG	EVM0018703	EVM0018703.1	Nop56	Intron (EVM0018703.1/EVM0018703, intron 1 of 11)	LG06	785281	792120	6840	+	785281	792120	6840	+	951	17.48	1.79e-07	0.0223
NFYB	MA0502.2	CTCATTGGCCGC	EVM0001562	EVM0001562.1	NR1D2	Intron (EVM0001562.1/EVM0001562, intron 1 of 7)	LG04	72668661	72693964	25304	+	72668661	72693964	25304	+	854	16.048	1.49e-06	0.0327
NFYB	MA0502.2	CCGATTGGCCGG	EVM0008970	EVM0008970.1	Nr4a3	Promoter (<=1kb)	LG04	137722962	137755977	33016	-	137722962	137755977	33016	-	-811	14.672	5.72e-06	0.0497
NFYB	MA0502.2	CCCATTGGCCCG	EVM0006939	EVM0006939.1	NREP	Intron (EVM0006939.1/EVM0006939, intron 1 of 3)	LG08	75423162	75481624	58463	-	75423162	75481624	58463	-	30082	16.576	6.56e-07	0.0223
NFYB	MA0502.2	CTGATTGGCCGC	EVM0001748	EVM0001748.1	NUDT16L1	Promoter (<=1kb)	LG09	2433013	2435915	2903	-	2433013	2435915	2903	-	-174	14.176	9e-06	0.0495
NFYB	MA0502.2	CTCATTGGCTGG	EVM0006889	EVM0006889.1	NUP37	Promoter (<=1kb)	LG01	146214435	146262994	48560	-	146214435	146262994	48560	-	-110	14.76	5.48e-06	0.0493
NFYB	MA0502.2	CCCATTGGCCGG	EVM0006989	EVM0006989.1	NUP43	Promoter (<=1kb)	LG02	127969559	127981664	12106	-	127969559	127981664	12106	-	-131	16.544	7.15e-07	0.0223
NFYB	MA0502.2	CCCATTGGCCGA	EVM0009366	EVM0009366.1	NUSAP1	Promoter (<=1kb)	LG05	92653698	92700958	47261	-	92653698	92700958	47261	-	-102	16.344	1.01e-06	0.0275
NFYB	MA0502.2	TTCATTGGCCGA	EVM0003253	EVM0003253.1	OAT	5' UTR	LG10	68697955	68723062	25108	-	68697955	68723062	25108	-	114	15.256	3.34e-06	0.0444
NFYB	MA0502.2	CCCATTGGCCCG	EVM0004291	EVM0004291.1	opa3	Promoter (<=1kb)	LG09	126935931	126937119	1189	+	126935931	126937119	1189	+	-52	16.576	6.56e-07	0.0223
NFYB	MA0502.2	TTCATTGGCCGC	EVM0001473	EVM0001473.1	OS9	Promoter (<=1kb)	LG09	134111476	134118032	6557	+	134111476	134118032	6557	+	-213	14.624	6.2e-06	0.0467
NFYB	MA0502.2	CCCATTGGCTCA	EVM0011448	EVM0011448.1	ovca2	Promoter (<=1kb)	LG09	96927383	96928161	779	-	96927383	96928161	779	-	-124	14.256	8.64e-06	0.0495
NFYB	MA0502.2	CTCATTGGCCGC	EVM0011793	EVM0011793.1	P4HB	Promoter (<=1kb)	LG12	46467445	46475189	7745	-	46467445	46475189	7745	-	-213	16.048	1.49e-06	0.0327
NFYB	MA0502.2	CCCATTGGCTGG	EVM0005732	EVM0005732.1	PABPN1	Promoter (<=1kb)	LG11	68781382	68787155	5774	-	68781382	68787155	5774	-	-750	14.424	7.45e-06	0.0493
NFYB	MA0502.2	TTCATTGGCCGC	EVM0005203	EVM0005203.1	PAN2	Promoter (1-2kb)	LG09	133581311	133589508	8198	-	133581311	133589508	8198	-	-1426	14.624	6.2e-06	0.0467
NFYB	MA0502.2	CTCATTGGCCGA	EVM0006809	EVM0006809.1	PANK2	Promoter (<=1kb)	LG06	7402478	7427605	25128	+	7402478	7427605	25128	+	-136	16.68	5.36e-07	0.0223
NFYB	MA0502.2	CTCATTGGCCCG	EVM0001423	EVM0001423.1	PCF11	5' UTR	LG03	218558097	218583699	25603	+	218558097	218583699	25603	+	333	16.912	3.58e-07	0.0223
NFYB	MA0502.2	CCCATTGGCCGC	EVM0015153	EVM0015153.1	Pdcd10	5' UTR	LG11	36716646	36743163	26518	-	36716646	36743163	26518	-	33	15.712	2.03e-06	0.0327
NFYB	MA0502.2	CCCATTGGCCCG	EVM0013445	EVM0013445.1	PDIA3	Exon (EVM0013445.1/EVM0013445, exon 1 of 13)	LG16	61229800	61239092	9293	-	61229800	61239092	9293	-	240	16.576	6.56e-07	0.0223
NFYB	MA0502.2	CCCATTGGCTGA	EVM0017475	EVM0017475.1	Pdik1l	Promoter (1-2kb)	LG10	47103909	47107971	4063	+	47103909	47107971	4063	+	-1670	14.224	8.7e-06	0.0495
NFYB	MA0502.2	CCCATTGGCCCG	EVM0002480	EVM0002480.1	PDXP	Promoter (<=1kb)	LG01	153539456	153541333	1878	+	153539456	153541333	1878	+	-325	16.576	6.56e-07	0.0223
NFYB	MA0502.2	CCCATTGGCCAG	EVM0004786	EVM0004786.16	Per1	5' UTR	LG09	148922108	148938301	16194	+	148922108	148938301	16194	+	248	17.48	1.79e-07	0.0223
NFYB	MA0502.2	CTCATTGGCTAC	EVM0013820	EVM0013820.1	PET100	Promoter (<=1kb)	LG12	22055322	22056671	1350	+	22055322	22056671	1350	+	-76	14.864	4.83e-06	0.0469
NFYB	MA0502.2	CCCATTGGCCTG	EVM0015105	EVM0015105.1	PEX1	Promoter (<=1kb)	LG04	45042567	45089385	46819	-	45042567	45089385	46819	-	-82	15.88	1.73e-06	0.0327
NFYB	MA0502.2	CCCATTGGCCCG	EVM0018021	EVM0018021.2	PGAP2	Promoter (<=1kb)	LG03	221633127	221653548	20422	+	221633127	221653548	20422	+	-66	16.576	6.56e-07	0.0223
NFYB	MA0502.2	CCCATTGGCCAC	EVM0015432	EVM0015432.1	Pgrmc2	Promoter (<=1kb)	LG06	112961012	112982975	21964	+	112961012	112982975	21964	+	-224	16.648	5.96e-07	0.0223
NFYB	MA0502.2	CTGATTGGCCCG	EVM0001183	EVM0001183.1	PHKG2	Promoter (<=1kb)	LG11	71032479	71039482	7004	-	71032479	71039482	7004	-	-583	15.04	4.23e-06	0.0444
NFYB	MA0502.2	CTGATTGGCCGC	EVM0010450	EVM0010450.1	PIAS4	Promoter (<=1kb)	LG09	121384542	121418478	33937	+	121384542	121418478	33937	+	0	14.176	9e-06	0.0495
NFYB	MA0502.2	CTCATTGGCCGG	EVM0005250	EVM0005250.1	PIM3	Promoter (<=1kb)	LG01	215583305	215585503	2199	+	215583305	215585503	2199	+	-468	16.88	4.17e-07	0.0223
NFYB	MA0502.2	CCCATTGGCTAG	EVM0005315	EVM0005315.1	PIN1	5' UTR	LG12	24967872	24984456	16585	-	24967872	24984456	16585	-	61	15.36	3.1e-06	0.0436
NFYB	MA0502.2	CTCATTGGCCGG	EVM0004637	EVM0004637.2	Plekha3	Promoter (<=1kb)	LG09	135397931	135402079	4149	+	135397931	135402079	4149	+	-197	16.88	4.17e-07	0.0223
NFYB	MA0502.2	GCCATTGGCCCC	EVM0015706	EVM0015706.1	PLPBP	Promoter (<=1kb)	LG11	76677198	76684219	7022	-	76677198	76684219	7022	-	-130	14.32	7.87e-06	0.0495
NFYB	MA0502.2	CTCATTGGCCAG	EVM0011419	EVM0011419.1	PMS2	Promoter (<=1kb)	LG09	26139840	26159868	20029	+	26139840	26159868	20029	+	-30	17.816	5.96e-08	0.0219
NFYB	MA0502.2	GGCATTGGCCAG	EVM0013938	EVM0013938.1	pol	Exon (EVM0013938.1/EVM0013938, exon 1 of 2)	LG01	65285698	65295191	9494	+	65285698	65295191	9494	+	40	14.472	7.03e-06	0.0493
NFYB	MA0502.2	CTGATTGGCCGC	EVM0000280	EVM0000280.1	polr2g	Exon (EVM0000280.1/EVM0000280, exon 1 of 8)	LG09	129866143	129869125	2983	-	129866143	129869125	2983	-	245	14.176	9e-06	0.0495
NFYB	MA0502.2	CCGATTGGCCGG	EVM0008871	EVM0008871.1	PPARD	Promoter (<=1kb)	LG09	72702529	72733065	30537	+	72702529	72733065	30537	+	-1	14.672	5.72e-06	0.0497
NFYB	MA0502.2	CCCATTGGCTAG	EVM0017294	EVM0017294.1	PPIB	Promoter (<=1kb)	LG16	21049990	21053025	3036	-	21049990	21053025	3036	-	-176	15.36	3.1e-06	0.0436
NFYB	MA0502.2	CTCATTGGCCGC	EVM0005171	EVM0005171.1	Ppm1g	Promoter (<=1kb)	LG02	908	23683	22776	-	908	23683	22776	-	-70	16.048	1.49e-06	0.0327
NFYB	MA0502.2	CTCATTGGCTAG	EVM0007495	EVM0007495.1	PPP2R1A	Promoter (<=1kb)	LG09	152837026	152846989	9964	-	152837026	152846989	9964	-	-305	15.696	2.15e-06	0.0337
NFYB	MA0502.2	CGCATTGGCCTG	EVM0005822	EVM0005822.1	PPP6C	Promoter (<=1kb)	LG15	33997469	34002333	4865	+	33997469	34002333	4865	+	-155	14.296	7.99e-06	0.0495
NFYB	MA0502.2	CCCATTGGCTAG	EVM0013862	EVM0013862.1	PPP6R3	Promoter (<=1kb)	LG05	34060784	34180979	120196	-	34060784	34180979	120196	-	-227	15.36	3.1e-06	0.0436
NFYB	MA0502.2	CCCATTGGCCAG	EVM0009152	EVM0009152.1	PPTC7	Promoter (<=1kb)	LG13	73996355	74017097	20743	+	73996355	74017097	20743	+	-291	17.48	1.79e-07	0.0223
NFYB	MA0502.2	CCCATTGGCTGG	EVM0005466	EVM0005466.1	PRKACA	Promoter (<=1kb)	LG12	22282090	22300050	17961	-	22282090	22300050	17961	-	-269	14.424	7.45e-06	0.0493
NFYB	MA0502.2	ACCATTGGCCAG	EVM0006777	EVM0006777.1	PRMT1	Promoter (<=1kb)	LG04	179770407	179775870	5464	+	179770407	179775870	5464	+	-354	15.248	3.4e-06	0.0444
NFYB	MA0502.2	GTGATTGGCCAG	EVM0001712	EVM0001712.1	PRODH	Intron (EVM0001712.1/EVM0001712, intron 2 of 14)	LG13	46773467	46818080	44614	-	46773467	46818080	44614	-	3450	14.52	6.62e-06	0.048
NFYB	MA0502.2	CCCATTGGCCCG	EVM0016179	EVM0016179.3	Psma3	Promoter (<=1kb)	LG05	127158244	127176787	18544	+	127158244	127176787	18544	+	-3	16.576	6.56e-07	0.0223
NFYB	MA0502.2	CTCATTGGCCGC	EVM0015359	EVM0015359.5	PTMA	5' UTR	LG11	48530108	48537090	6983	-	48530108	48537090	6983	-	207	16.048	1.49e-06	0.0327
NFYB	MA0502.2	CCCATTGGCCCG	EVM0004835	EVM0004835.3	PTP4A1	Promoter (<=1kb)	LG02	53267649	53295663	28015	+	53267649	53295663	28015	+	-35	16.576	6.56e-07	0.0223
NFYB	MA0502.2	TTCATTGGCCGC	EVM0006352	EVM0006352.1	RACGAP1	Downstream (2-3kb)	LG09	132249212	132268685	19474	-	132249212	132268685	19474	-	22190	14.624	6.2e-06	0.0467
NFYB	MA0502.2	CCCATTGGCCAG	EVM0011437	EVM0011437.1	RALB	5' UTR	LG01	6329075	6364909	35835	+	6329075	6364909	35835	+	140	17.48	1.79e-07	0.0223
NFYB	MA0502.2	CCCATTGGCTGG	EVM0008001	EVM0008001.1	RAP2A	Promoter (<=1kb)	LG03	124649995	124651901	1907	-	124649995	124651901	1907	-	-305	14.424	7.45e-06	0.0493
NFYB	MA0502.2	CTCATTGGCCTA	EVM0012129	EVM0012129.1	Raver1	Promoter (<=1kb)	LG12	24638878	24651453	12576	+	24638878	24651453	12576	+	-105	16.016	1.55e-06	0.0327
NFYB	MA0502.2	GCCATTGGCCGG	EVM0019145	EVM0019145.1	RBBP7	Promoter (<=1kb)	LG03	79994722	80011766	17045	+	79994722	80011766	17045	+	-77	15.12	3.87e-06	0.0444
NFYB	MA0502.2	CTCATTGGTCAA	EVM0013778	EVM0013778.1	RBM15	Promoter (<=1kb)	LG09	74450822	74453703	2882	-	74450822	74453703	2882	-	-425	14.272	8.4e-06	0.0495
NFYB	MA0502.2	CTGATTGGCCGA	EVM0011385	EVM0011385.1	RBM23	Promoter (<=1kb)	LG11	68898114	68905830	7717	+	68898114	68905830	7717	+	-239	14.808	5.01e-06	0.0469
NFYB	MA0502.2	CCCATTGGCCGA	EVM0007864	EVM0007864.1	RBM4B	5' UTR	LG09	130409782	130413679	3898	-	130409782	130413679	3898	-	589	16.344	1.01e-06	0.0275
NFYB	MA0502.2	CCCATTGGCCCG	EVM0007847	EVM0007847.1	rbx1	Exon (EVM0007847.1/EVM0007847, exon 1 of 5)	LG01	155957485	155972258	14774	+	155957485	155972258	14774	+	47	16.576	6.56e-07	0.0223
NFYB	MA0502.2	CCCATTGGCTGG	EVM0015036	EVM0015036.1	Rec8	Promoter (1-2kb)	LG11	68469925	68480128	10204	-	68469925	68480128	10204	-	-1201	14.424	7.45e-06	0.0493
NFYB	MA0502.2	CCGATTGGCCAA	EVM0014775	EVM0014775.1	Rfx1	Promoter (<=1kb)	LG12	23707391	23739224	31834	+	23707391	23739224	31834	+	-24	15.408	2.92e-06	0.0421
NFYB	MA0502.2	CTGATTGGCCGA	EVM0012736	EVM0012736.1	Rgs9	Promoter (<=1kb)	LG12	42221949	42282904	60956	-	42221949	42282904	60956	-	-207	14.808	5.01e-06	0.0469
NFYB	MA0502.2	CCCATTGGCCGC	EVM0001073	EVM0001073.1	RHEBL1	Promoter (<=1kb)	LG09	133128463	133132873	4411	-	133128463	133132873	4411	-	-92	15.712	2.03e-06	0.0327
NFYB	MA0502.2	GCCATTGGCCGG	EVM0016960	EVM0016960.1	RHOB	Promoter (<=1kb)	LG02	19386313	19387219	907	+	19386313	19387219	907	+	-202	15.12	3.87e-06	0.0444
NFYB	MA0502.2	GCCATTGGCCCG	EVM0017335	EVM0017335.1	RIF1	Promoter (<=1kb)	LG01	27821730	27880770	59041	+	27821730	27880770	59041	+	-220	15.152	3.7e-06	0.0444
NFYB	MA0502.2	CCCATTGGCCAC	EVM0000261	EVM0000261.1	RINT1	Promoter (1-2kb)	LG01	226684983	226703398	18416	-	226684983	226703398	18416	-	-1312	16.648	5.96e-07	0.0223
NFYB	MA0502.2	GCCATTGGCCCC	EVM0017524	EVM0017524.4	RNF4	Promoter (<=1kb)	LG06	19502281	19537782	35502	+	19502281	19537782	35502	+	-100	14.32	7.87e-06	0.0495
NFYB	MA0502.2	CCCATTGGCCAG	EVM0018859	EVM0018859.1	Rnf5	Promoter (<=1kb)	LG16	13673989	13675639	1651	+	13673989	13675639	1651	+	-382	17.48	1.79e-07	0.0223
NFYB	MA0502.2	CCCATTGGCCCT	EVM0016605	EVM0016605.2	RPL7	Promoter (<=1kb)	LG07	93760601	93774364	13764	-	93760601	93774364	13764	-	-181	15.144	3.76e-06	0.0444
NFYB	MA0502.2	CTGATTGGCCCA	EVM0005833	EVM0005833.1	RPS13	Promoter (<=1kb)	LG05	45915493	45919543	4051	+	45915493	45919543	4051	+	-81	14.84	4.95e-06	0.0469
NFYB	MA0502.2	CCCATTGGCTGA	EVM0012588	EVM0012588.2	RPS19	5' UTR	LG09	153683498	153688756	5259	+	153683498	153688756	5259	+	115	14.224	8.7e-06	0.0495
NFYB	MA0502.2	CCCATTGGCTCA	EVM0009229	EVM0009229.1	Rragc	Promoter (<=1kb)	LG10	48640317	48667549	27233	+	48640317	48667549	27233	+	-98	14.256	8.64e-06	0.0495
NFYB	MA0502.2	ACCATTGGCCCG	EVM0019529	EVM0019529.2	Rrbp1	5' UTR	LG02	230223837	230288047	64211	+	230223837	230288047	64211	+	41	14.344	7.63e-06	0.0495
NFYB	MA0502.2	CTGATTGGCCAG	EVM0006008	EVM0006008.1	RSU1	Intron (EVM0006008.1/EVM0006008, intron 1 of 6)	LG04	39652364	39726416	74053	+	39652364	39726416	74053	+	649	15.944	1.61e-06	0.0327
NFYB	MA0502.2	GTCATTGGCCGA	EVM0018046	EVM0018046.2	Rtn4ip1	5' UTR	LG02	91710040	91753638	43599	-	91710040	91753638	43599	-	54	15.256	3.34e-06	0.0444
NFYB	MA0502.2	GCGATTGGCCAG	EVM0007379	EVM0007379.2	RWDD4	Promoter (<=1kb)	LG06	71167867	71179384	11518	+	71167867	71179384	11518	+	-95	14.184	8.88e-06	0.0495
NFYB	MA0502.2	CTCATTGGCCGA	EVM0013629	EVM0013629.3	SAP130	Intron (EVM0013629.3/EVM0013629, intron 1 of 19)	LG11	2933171	2972521	39351	-	2933171	2972521	39351	-	1608	16.68	5.36e-07	0.0223
NFYB	MA0502.2	CCCATTGGCCCG	EVM0000171	EVM0000171.4	saraf	Intron (EVM0000171.4/EVM0000171, intron 1 of 5)	LG06	139532676	139548167	15492	-	139532676	139548167	15492	-	1093	16.576	6.56e-07	0.0223
NFYB	MA0502.2	GCCATTGGCCCA	EVM0016213	EVM0016213.2	SARNP	Promoter (<=1kb)	LG09	133331013	133354845	23833	-	133331013	133354845	23833	-	-3	14.952	4.65e-06	0.0469
NFYB	MA0502.2	CTGATTGGCCAC	EVM0008335	EVM0008335.1	SARS2	Promoter (<=1kb)	LG09	127987756	127994719	6964	-	127987756	127994719	6964	-	-110	15.112	3.99e-06	0.0444
NFYB	MA0502.2	CTCATTGGCTGG	EVM0004542	EVM0004542.1	SAT1	Promoter (<=1kb)	LG03	74466087	74468827	2741	-	74466087	74468827	2741	-	-238	14.76	5.48e-06	0.0493
NFYB	MA0502.2	TTGATTGGCCAA	EVM0020131	EVM0020131.1	Scoc	Intron (EVM0020131.1/EVM0020131, intron 1 of 3)	LG06	103670328	103693133	22806	-	103670328	103693133	22806	-	18205	14.32	7.87e-06	0.0495
NFYB	MA0502.2	TTCATTGGCCCG	EVM0019560	EVM0019560.1	SDF2L1	Promoter (<=1kb)	Contig00527	1	7703	7703	-	1	7703	7703	-	-9	15.488	2.62e-06	0.0389
NFYB	MA0502.2	CCCATTGGCCAA	EVM0012475	EVM0012475.1	SEL1L	Promoter (<=1kb)	LG05	142267237	142327430	60194	-	142267237	142327430	60194	-	-112	17.28	2.38e-07	0.0223
NFYB	MA0502.2	CTCATTGGCTAG	EVM0020372	EVM0020372.1	SENP3	Downstream (<1kb)	LG09	148177910	148184195	6286	-	148162181	148172107	9927	-	-4930	15.696	2.15e-06	0.0337
NFYB	MA0502.2	CTCATTGGCCGT	EVM0000726	EVM0000726.1	SERINC3	Promoter (<=1kb)	LG14	55910336	55921474	11139	+	55910336	55921474	11139	+	-201	15.448	2.86e-06	0.0415
NFYB	MA0502.2	GCCATTGGCCCA	EVM0003170	EVM0003170.1	SERTAD2	Promoter (<=1kb)	LG05	121473613	121495703	22091	-	121473613	121495703	22091	-	-326	14.952	4.65e-06	0.0469
NFYB	MA0502.2	CTGATTGGCCGA	EVM0006881	EVM0006881.2	SETD1B	Promoter (<=1kb)	LG13	74413118	74465644	52527	-	74413118	74465644	52527	-	-686	14.808	5.01e-06	0.0469
NFYB	MA0502.2	CTCATTGGCCAC	EVM0004346	EVM0004346.2	SETDB2	Promoter (<=1kb)	LG03	174663147	174701861	38715	+	174663147	174701861	38715	+	-94	16.984	2.98e-07	0.0223
NFYB	MA0502.2	CCCATTGGCTCA	EVM0011645	EVM0011645.1	SFT2D1	Promoter (<=1kb)	LG02	142304886	142341146	36261	-	142304886	142341146	36261	-	-112	14.256	8.64e-06	0.0495
NFYB	MA0502.2	CTGATTGGCCGG	EVM0012176	EVM0012176.1	SIT1	Downstream (<1kb)	LG16	7152694	7155163	2470	-	7152694	7155163	2470	-	3127	15.008	4.29e-06	0.0444
NFYB	MA0502.2	CTGATTGGCCGG	EVM0019368	EVM0019368.1	slbp2	Promoter (<=1kb)	LG14	325931	330965	5035	-	325931	330965	5035	-	-115	15.008	4.29e-06	0.0444
NFYB	MA0502.2	CCCATTGGCCGC	EVM0004856	EVM0004856.1	SLC25A28	Promoter (<=1kb)	LG10	50741746	50744984	3239	+	50741746	50744984	3239	+	-618	15.712	2.03e-06	0.0327
NFYB	MA0502.2	CTGATTGGCCGA	EVM0005739	EVM0005739.2	SLC25A44	5' UTR	LG09	141770142	141782922	12781	+	141770142	141782922	12781	+	42	14.808	5.01e-06	0.0469
NFYB	MA0502.2	CTCATTGGCCAA	EVM0006218	EVM0006218.1	SLC25A46	Promoter (<=1kb)	LG08	74659811	74695584	35774	+	74659811	74695584	35774	+	-138	17.616	1.19e-07	0.0223
NFYB	MA0502.2	CCCATTGGCTGG	EVM0011084	EVM0011084.1	SLC2A1	Promoter (<=1kb)	LG09	39288948	39316255	27308	+	39288948	39316255	27308	+	-91	14.424	7.45e-06	0.0493
NFYB	MA0502.2	CCCATTGGCCCG	EVM0013449	EVM0013449.1	SLC30A1	5' UTR	LG02	189320157	189328413	8257	+	189320157	189328413	8257	+	40	16.576	6.56e-07	0.0223
NFYB	MA0502.2	CGCATTGGCCCG	EVM0002043	EVM0002043.1	SLC35A4	Promoter (<=1kb)	LG14	37392811	37395580	2770	+	37392811	37395580	2770	+	-115	14.992	4.35e-06	0.0448
NFYB	MA0502.2	CTGATTGGCCGA	EVM0005875	EVM0005875.1	SMAP2	Promoter (<=1kb)	LG10	43711142	43712537	1396	+	43711142	43712537	1396	+	-93	14.808	5.01e-06	0.0469
NFYB	MA0502.2	CCCATTGGCTGG	EVM0004873	EVM0004873.1	SMARCA4	Promoter (<=1kb)	LG12	23447937	23502851	54915	+	23447937	23502851	54915	+	-190	14.424	7.45e-06	0.0493
NFYB	MA0502.2	CTCATTGGCTGA	EVM0012460	EVM0012460.1	Smc5	Promoter (<=1kb)	LG08	108971550	109045297	73748	-	108971550	109045297	73748	-	-384	14.56	6.44e-06	0.0475
NFYB	MA0502.2	CCCATTGGCCAC	EVM0016052	EVM0016052.2	SMG6	Intron (EVM0016052.2/EVM0016052, intron 1 of 16)	LG09	96766890	96880546	113657	+	96766890	96880546	113657	+	3343	16.648	5.96e-07	0.0223
NFYB	MA0502.2	CTGATTGGCCCG	EVM0010981	EVM0010981.1	Snrnp40	Promoter (<=1kb)	LG10	36708779	36726940	18162	+	36708779	36726940	18162	+	-16	15.04	4.23e-06	0.0444
NFYB	MA0502.2	CTGATTGGCCGC	EVM0017627	EVM0017627.1	SNRPF	5' UTR	LG01	157473252	157479602	6351	+	157473252	157479602	6351	+	2076	14.176	9e-06	0.0495
NFYB	MA0502.2	CCCATTGGCCAC	EVM0000732	EVM0000732.1	SOX13	3' UTR	LG09	69623282	69666231	42950	-	69623282	69666231	42950	-	42111	16.648	5.96e-07	0.0223
NFYB	MA0502.2	CCCATTGGCCGG	EVM0000797	EVM0000797.1	SP1	Intron (EVM0000797.1/EVM0000797, intron 2 of 6)	LG09	135470725	135500002	29278	-	135470725	135500002	29278	-	5242	16.544	7.15e-07	0.0223
NFYB	MA0502.2	CTGATTGGCCGA	EVM0001051	EVM0001051.1	SPEG	Promoter (1-2kb)	Contig00690_ERROPOS600000	135801	137737	1937	-	135801	137737	1937	-	-1738	14.808	5.01e-06	0.0469
NFYB	MA0502.2	CCCATTGGCCCC	EVM0010419	EVM0010419.1	SPTBN4	Intron (EVM0010419.1/EVM0010419, intron 31 of 36)	LG09	129219269	129242428	23160	+	129250155	129260816	10662	+	-11949	15.744	1.97e-06	0.0327
NFYB	MA0502.2	GTCATTGGCCAA	EVM0003922	EVM0003922.1	Sptlc2	Promoter (<=1kb)	LG05	116049450	116128355	78906	-	116049450	116128355	78906	-	-239	16.192	1.19e-06	0.0314
NFYB	MA0502.2	CTGATTGGCCGG	EVM0016780	EVM0016780.1	Srd5a1	Promoter (<=1kb)	LG07	16324688	16341441	16754	-	16324688	16341441	16754	-	-224	15.008	4.29e-06	0.0444
NFYB	MA0502.2	CCCATTGGCCGC	EVM0005210	EVM0005210.1	SREBF1	Promoter (<=1kb)	LG09	33894728	33907975	13248	-	33894728	33907975	13248	-	-309	15.712	2.03e-06	0.0327
NFYB	MA0502.2	CCCATTGGCCTG	EVM0000701	EVM0000701.1	SRF	5' UTR	LG03	555510	597827	42318	-	555510	597827	42318	-	26	15.88	1.73e-06	0.0327
NFYB	MA0502.2	CCGATTGGCCGG	EVM0020848	EVM0020848.2	Srrm1	5' UTR	LG10	46277308	46301542	24235	+	46277308	46301542	24235	+	6	14.672	5.72e-06	0.0497
NFYB	MA0502.2	CCCATTGGCCAC	EVM0002156	EVM0002156.1	SRSF4	5' UTR	LG10	39572431	39604726	32296	+	39572431	39604726	32296	+	4681	16.648	5.96e-07	0.0223
NFYB	MA0502.2	CTGATTGGCCGC	EVM0012329	EVM0012329.1	Stard10	Promoter (<=1kb)	LG12	70566545	70569831	3287	+	70566545	70569831	3287	+	-222	14.176	9e-06	0.0495
NFYB	MA0502.2	CCCATTGGCTGG	EVM0004049	EVM0004049.1	STARD4	Promoter (<=1kb)	LG08	75330918	75343375	12458	-	75330918	75343375	12458	-	-115	14.424	7.45e-06	0.0493
NFYB	MA0502.2	CCCATTGGCCGC	EVM0011977	EVM0011977.1	STIP1	Promoter (<=1kb)	LG09	131285945	131302220	16276	-	131285945	131302220	16276	-	-316	15.712	2.03e-06	0.0327
NFYB	MA0502.2	CCCATTGGCCAA	EVM0003122	EVM0003122.1	STK35	Promoter (<=1kb)	LG02	4845223	4854868	9646	+	4845223	4854868	9646	+	-406	17.28	2.38e-07	0.0223
NFYB	MA0502.2	TCCATTGGCCCA	EVM0007413	EVM0007413.1	STT3A	5' UTR	LG09	110982799	111022151	39353	+	110982799	111022151	39353	+	8134	14.952	4.65e-06	0.0469
NFYB	MA0502.2	GCCATTGGCCAG	EVM0015057	EVM0015057.1	STX1B	Intron (EVM0015057.1/EVM0015057, intron 1 of 9)	LG11	70435111	70444097	8987	+	70435111	70444097	8987	+	4222	16.056	1.37e-06	0.0326
NFYB	MA0502.2	CCCATTGGCTGG	EVM0006946	EVM0006946.1	SUV39H1	Promoter (1-2kb)	LG12	18640838	18651265	10428	+	18640838	18651265	10428	+	-1089	14.424	7.45e-06	0.0493
NFYB	MA0502.2	CCCATTGGCCGC	EVM0012105	EVM0012105.1	SUZ12	5' UTR	LG12	39822312	39865165	42854	+	39822312	39865165	42854	+	31	15.712	2.03e-06	0.0327
NFYB	MA0502.2	CTCATTGGCTAG	EVM0006760	EVM0006760.2	Syvn1	5' UTR	LG09	130684680	130709236	24557	-	130684680	130709236	24557	-	231	15.696	2.15e-06	0.0337
NFYB	MA0502.2	CTGATTGGCCCA	EVM0010542	EVM0010542.1	taok2	Promoter (1-2kb)	LG11	70095996	70108576	12581	-	70095996	70108576	12581	-	-1587	14.84	4.95e-06	0.0469
NFYB	MA0502.2	CCGATTGGCCAG	EVM0002608	EVM0002608.1	Tars2	Promoter (<=1kb)	LG09	143315007	143317000	1994	+	143315007	143317000	1994	+	-88	15.608	2.26e-06	0.0342
NFYB	MA0502.2	CCCATTGGCTGA	EVM0006860	EVM0006860.1	Tbc1d10a	Promoter (<=1kb)	LG13	50112434	50162952	50519	+	50112434	50162952	50519	+	0	14.224	8.7e-06	0.0495
NFYB	MA0502.2	CCCATTGGCCCC	EVM0006315	EVM0006315.1	Tbc1d10b	Promoter (<=1kb)	LG11	70520047	70526964	6918	-	70520047	70526964	6918	-	-513	15.744	1.97e-06	0.0327
NFYB	MA0502.2	GCCATTGGCCGA	EVM0000271	EVM0000271.1	TBCB	Promoter (<=1kb)	LG09	127695158	127698847	3690	-	127695158	127698847	3690	-	-295	14.92	4.77e-06	0.0469
NFYB	MA0502.2	CTCATTGGCTAC	EVM0006110	EVM0006110.2	TCERG1	Promoter (<=1kb)	LG14	15625260	15665038	39779	+	15625260	15665038	39779	+	-63	14.864	4.83e-06	0.0469
NFYB	MA0502.2	GCCATTGGCCGC	EVM0007512	EVM0007512.1	TFCP2	Promoter (<=1kb)	LG09	137503323	137537737	34415	+	137503323	137537737	34415	+	-728	14.288	8.11e-06	0.0495
NFYB	MA0502.2	GCCATTGGCCGC	EVM0009353	EVM0009353.1	THAP5	Promoter (<=1kb)	LG01	197281295	197292617	11323	-	197281295	197292617	11323	-	-180	14.288	8.11e-06	0.0495
NFYB	MA0502.2	CTCATTGGCTCG	EVM0017127	EVM0017127.1	THAP9	Promoter (<=1kb)	LG06	145403390	145414208	10819	+	145403390	145414208	10819	+	-4	14.792	5.25e-06	0.0484
NFYB	MA0502.2	CCCATTGGCCCG	EVM0008804	EVM0008804.1	TICRR	Promoter (<=1kb)	LG16	47018915	47044323	25409	-	47018915	47044323	25409	-	-226	16.576	6.56e-07	0.0223
NFYB	MA0502.2	GCCATTGGCCAG	EVM0015862	EVM0015862.1	TIMM17A	Promoter (1-2kb)	LG09	79346061	79365324	19264	-	79346061	79365324	19264	-	-1022	16.056	1.37e-06	0.0326
NFYB	MA0502.2	CCCATTGGCCGA	EVM0000716	EVM0000716.1	TIMM50	Promoter (<=1kb)	LG09	127847299	127871057	23759	-	127847299	127871057	23759	-	-406	16.344	1.01e-06	0.0275
NFYB	MA0502.2	CTCATTGGCCCG	EVM0006676	EVM0006676.7	TLE3	Promoter (<=1kb)	LG16	59484052	59519704	35653	-	59484052	59519704	35653	-	-118	16.912	3.58e-07	0.0223
NFYB	MA0502.2	CCCATTGGCCGC	EVM0021078	EVM0021078.1	TLE4	Intron (EVM0021078.1/EVM0021078, intron 1 of 17)	LG08	102589644	102760595	170952	-	102589644	102760595	170952	-	37704	15.712	2.03e-06	0.0327
NFYB	MA0502.2	GCCATTGGCCAT	EVM0003414	EVM0003414.1	TM2D1	Promoter (<=1kb)	LG04	204815104	204861253	46150	+	204815104	204861253	46150	+	-58	14.624	6.2e-06	0.0467
NFYB	MA0502.2	CTCATTGGCCGG	EVM0005071	EVM0005071.2	TMBIM6	Exon (EVM0005071.2/EVM0005071, exon 1 of 9)	LG09	132971205	132974492	3288	+	132971205	132974492	3288	+	144	16.88	4.17e-07	0.0223
NFYB	MA0502.2	CCGATTGGCCAG	EVM0010118	EVM0010118.1	Tmed1	Promoter (<=1kb)	LG12	23387934	23389605	1672	-	23387934	23389605	1672	-	-15	15.608	2.26e-06	0.0342
NFYB	MA0502.2	CCCATTGGCCGC	EVM0004104	EVM0004104.1	TMEM165	Promoter (<=1kb)	LG06	59790115	59806550	16436	+	59790115	59806550	16436	+	-54	15.712	2.03e-06	0.0327
NFYB	MA0502.2	CCCATTGGCTGG	EVM0017202	EVM0017202.3	Tmem218	5' UTR	LG09	113064930	113077508	12579	-	113064930	113077508	12579	-	510	14.424	7.45e-06	0.0493
NFYB	MA0502.2	CGCATTGGCCCC	EVM0002642	EVM0002642.1	TMEM231	Promoter (<=1kb)	LG13	20564	26667	6104	-	20564	26667	6104	-	-191	14.16	9.06e-06	0.0496
NFYB	MA0502.2	CCCATTGGCTGA	EVM0009711	EVM0009711.1	tmem38b-b	Promoter (<=1kb)	LG07	1494834	1525236	30403	-	1494834	1525236	30403	-	-126	14.224	8.7e-06	0.0495
NFYB	MA0502.2	CCCATTGGCTGA	EVM0017213	EVM0017213.1	TOM1	Intron (EVM0017213.1/EVM0017213, intron 1 of 14)	LG01	151984464	152016084	31621	+	151984464	152016084	31621	+	272	14.224	8.7e-06	0.0495
NFYB	MA0502.2	GCCATTGGCCAG	EVM0009134	EVM0009134.1	TOMM40	Promoter (<=1kb)	LG09	153968198	153970639	2442	+	153968198	153970639	2442	+	-440	16.056	1.37e-06	0.0326
NFYB	MA0502.2	CTCATTGGCCGG	EVM0002786	EVM0002786.1	TONSL	5' UTR	LG07	151562154	151584371	22218	+	151562154	151584371	22218	+	761	16.88	4.17e-07	0.0223
NFYB	MA0502.2	CTGATTGGCCCA	EVM0004155	EVM0004155.1	Tpp2	Promoter (<=1kb)	LG03	119684947	119769957	85011	+	119684947	119769957	85011	+	-310	14.84	4.95e-06	0.0469
NFYB	MA0502.2	CTGATTGGCCGA	EVM0014244	EVM0014244.3	TPT1	Exon (EVM0014244.3/EVM0014244, exon 1 of 6)	LG03	171343253	171352731	9479	-	171343253	171352731	9479	-	326	14.808	5.01e-06	0.0469
NFYB	MA0502.2	CCCATTGGCCCC	EVM0003823	EVM0003823.4	TRAFD1	Promoter (<=1kb)	LG13	73373257	73384073	10817	-	73373257	73384073	10817	-	-129	15.744	1.97e-06	0.0327
NFYB	MA0502.2	TTGATTGGCCAA	EVM0001830	EVM0001830.1	TRIM65	Promoter (<=1kb)	LG06	83383774	83397748	13975	-	83383774	83397748	13975	-	-106	14.32	7.87e-06	0.0495
NFYB	MA0502.2	CTCATTGGCCGC	EVM0015786	EVM0015786.1	TRIM7	5' UTR	LG16	14583101	14598156	15056	-	14583101	14598156	15056	-	1564	16.048	1.49e-06	0.0327
NFYB	MA0502.2	TTCATTGGCCAC	EVM0017276	EVM0017276.1	TRMT6	Promoter (<=1kb)	LG02	225429700	225454301	24602	+	225429700	225454301	24602	+	-7	15.56	2.44e-06	0.0367
NFYB	MA0502.2	CTCATTGGCCCG	EVM0017262	EVM0017262.1	Troap	Intron (EVM0017262.1/EVM0017262, intron 1 of 12)	LG09	133184712	133191130	6419	+	133184712	133191130	6419	+	1930	16.912	3.58e-07	0.0223
NFYB	MA0502.2	TTCATTGGCCGC	EVM0011648	EVM0011648.1	tsfm	Promoter (<=1kb)	LG09	134203443	134221860	18418	+	134203443	134221860	18418	+	-2	14.624	6.2e-06	0.0467
NFYB	MA0502.2	CTCATTGGCCGC	EVM0015924	EVM0015924.1	TSG101	Promoter (<=1kb)	LG05	43903954	43973500	69547	+	43903954	43973500	69547	+	-210	16.048	1.49e-06	0.0327
NFYB	MA0502.2	GCCATTGGCCCG	EVM0016220	EVM0016220.1	TSPYL4	Promoter (<=1kb)	LG12	18772364	18776136	3773	-	18772364	18776136	3773	-	-253	15.152	3.7e-06	0.0444
NFYB	MA0502.2	CCCATTGGCTGA	EVM0014131	EVM0014131.1	TTC12	Intron (EVM0014131.1/EVM0014131, intron 1 of 19)	LG09	100138808	100171499	32692	-	100138808	100171499	32692	-	5773	14.224	8.7e-06	0.0495
NFYB	MA0502.2	CTCATTGGCCAG	EVM0009624	EVM0009624.1	TTLL13P	Promoter (<=1kb)	LG16	61083852	61095501	11650	+	61083852	61095501	11650	+	-815	17.816	5.96e-08	0.0219
NFYB	MA0502.2	CTGATTGGCCAG	EVM0004896	EVM0004896.1	TUBB5	Promoter (<=1kb)	LG16	4065386	4075289	9904	-	4065386	4075289	9904	-	-198	15.944	1.61e-06	0.0327
NFYB	MA0502.2	CTGATTGGCCGA	EVM0007615	EVM0007615.1	TUBGCP5	Exon (EVM0007615.1/EVM0007615, exon 1 of 23)	LG03	97009193	97053274	44082	+	97009193	97053274	44082	+	776	14.808	5.01e-06	0.0469
NFYB	MA0502.2	CTCATTGGCTGG	EVM0002549	EVM0002549.1	Txn2	Intron (EVM0002549.1/EVM0002549, intron 1 of 4)	LG01	152699336	152713195	13860	-	152699336	152713195	13860	-	384	14.76	5.48e-06	0.0493
NFYB	MA0502.2	TTCATTGGCCAC	EVM0001358	EVM0001358.2	UBA1	Promoter (<=1kb)	LG12	19373452	19398379	24928	-	19373452	19398379	24928	-	-133	15.56	2.44e-06	0.0367
NFYB	MA0502.2	CTGATTGGCCGC	EVM0007525	EVM0007525.1	UBALD2	Promoter (<=1kb)	LG12	33249640	33262027	12388	-	33249640	33262027	12388	-	-568	14.176	9e-06	0.0495
NFYB	MA0502.2	GCCATTGGCCAC	EVM0019639	EVM0019639.1	UBE2C	Promoter (<=1kb)	LG14	71753387	71754365	979	+	71753387	71754365	979	+	-113	15.224	3.52e-06	0.0444
NFYB	MA0502.2	CCGATTGGCCAG	EVM0007056	EVM0007056.1	UBE2T	5' UTR	LG09	77565371	77577595	12225	+	77565371	77577595	12225	+	24	15.608	2.26e-06	0.0342
NFYB	MA0502.2	CTCATTGGCTCA	EVM0003726	EVM0003726.1	uhrf1	Intron (EVM0003726.1/EVM0003726, intron 1 of 16)	LG09	122069486	122099134	29649	+	122069486	122099134	29649	+	1319	14.592	6.38e-06	0.0475
NFYB	MA0502.2	CCGATTGGCCGA	EVM0020917	EVM0020917.1	Unc45a	Intron (EVM0020917.1/EVM0020917, intron 19 of 24)	LG16	61133143	61150427	17285	-	61133143	61150427	17285	-	12764	14.472	7.03e-06	0.0493
NFYB	MA0502.2	CCCATTGGCCGC	EVM0004435	EVM0004435.1	UNG	Promoter (<=1kb)	LG13	72296308	72303056	6749	-	72296308	72303056	6749	-	-165	15.712	2.03e-06	0.0327
NFYB	MA0502.2	CCCATTGGCCAC	EVM0020813	EVM0020813.1	USPL1	Promoter (<=1kb)	LG03	186253211	186288847	35637	-	186253211	186288847	35637	-	-37	16.648	5.96e-07	0.0223
NFYB	MA0502.2	TTGATTGGCCAG	EVM0011612	EVM0011612.1	Vamp1	Promoter (<=1kb)	LG03	1868131	1870182	2052	-	1868131	1870182	2052	-	-42	14.52	6.62e-06	0.048
NFYB	MA0502.2	CCCATTGGCCGC	EVM0004144	EVM0004144.1	Vcp	Promoter (<=1kb)	LG08	1813569	1838767	25199	+	1813569	1838767	25199	+	-177	15.712	2.03e-06	0.0327
NFYB	MA0502.2	CTCATTGGCCGG	EVM0020739	EVM0020739.1	VEZF1	Promoter (<=1kb)	LG11	70080917	70084466	3550	+	70080917	70084466	3550	+	-836	16.88	4.17e-07	0.0223
NFYB	MA0502.2	CTCATTGGCCGC	EVM0008400	EVM0008400.1	VKORC1L1	Promoter (<=1kb)	LG09	87400685	87420905	20221	+	87400685	87420905	20221	+	-88	16.048	1.49e-06	0.0327
NFYB	MA0502.2	CCCATTGGCCCG	EVM0016866	EVM0016866.2	V-MAF	Promoter (<=1kb)	LG13	8966576	8986923	20348	+	8966576	8986923	20348	+	-634	16.576	6.56e-07	0.0223
NFYB	MA0502.2	CCGATTGGCCGG	EVM0007262	EVM0007262.1	Vps26b	Promoter (<=1kb)	LG09	104762964	104772291	9328	-	104762964	104772291	9328	-	-216	14.672	5.72e-06	0.0497
NFYB	MA0502.2	CCGATTGGCCAG	EVM0001064	EVM0001064.1	VPS35	Promoter (<=1kb)	LG13	22488308	22533554	45247	-	22488308	22533554	45247	-	-185	15.608	2.26e-06	0.0342
NFYB	MA0502.2	CCCATTGGCCAG	EVM0004448	EVM0004448.1	Wbp1	Promoter (<=1kb)	LG06	595539	596979	1441	-	595539	596979	1441	-	-415	17.48	1.79e-07	0.0223
NFYB	MA0502.2	CCCATTGGCCTC	EVM0000764	EVM0000764.1	WDTC1	Promoter (<=1kb)	LG10	47783820	47819826	36007	+	47783820	47819826	36007	+	-31	15.048	4.17e-06	0.0444
NFYB	MA0502.2	TCCATTGGCCCG	EVM0010786	EVM0010786.1	WIPI1	Promoter (<=1kb)	LG12	42428537	42455085	26549	-	42428537	42455085	26549	-	-17	15.152	3.7e-06	0.0444
NFYB	MA0502.2	CGCATTGGCCGG	EVM0001539	EVM0001539.1	XBP1	5' UTR	LG13	76812685	76819344	6660	-	76812685	76819344	6660	-	2410	14.96	4.53e-06	0.0464
NFYB	MA0502.2	CTCATTGGCCGG	EVM0019599	EVM0019599.4	Xpo1	5' UTR	LG02	211213571	211276977	63407	-	211213571	211276977	63407	-	242	16.88	4.17e-07	0.0223
NFYB	MA0502.2	CCCATTGGCCGC	EVM0019522	EVM0019522.1	YBX1	Promoter (<=1kb)	LG09	39383364	39393793	10430	+	39383364	39393793	10430	+	-202	15.712	2.03e-06	0.0327
NFYB	MA0502.2	GTCATTGGCCCG	EVM0000712	EVM0000712.1	yif1b-a	Intron (EVM0000712.1/EVM0000712, intron 14 of 17)	LG09	129250155	129260816	10662	+	129250155	129260816	10662	+	5959	15.488	2.62e-06	0.0389
NFYB	MA0502.2	CCCATTGGCCGC	EVM0013835	EVM0013835.1	YWHAQ	Promoter (<=1kb)	LG02	30349216	30384703	35488	+	30349216	30384703	35488	+	-267	15.712	2.03e-06	0.0327
NFYB	MA0502.2	CCCATTGGCCGG	EVM0015308	EVM0015308.1	ZBTB2	Intron (EVM0015308.1/EVM0015308, intron 1 of 2)	LG02	129311543	129320692	9150	-	129311543	129320692	9150	-	1558	16.544	7.15e-07	0.0223
NFYB	MA0502.2	CTGATTGGCCGG	EVM0018161	EVM0018161.1	ZBTB5	Promoter (<=1kb)	LG07	4908647	4933636	24990	-	4908647	4933636	24990	-	-139	15.008	4.29e-06	0.0444
NFYB	MA0502.2	GCCATTGGCCCG	EVM0001274	EVM0001274.1	ZBTB7A	Intron (EVM0001274.1/EVM0001274, intron 1 of 2)	LG09	121445271	121468613	23343	-	121445271	121468613	23343	-	1408	15.152	3.7e-06	0.0444
NFYB	MA0502.2	GTGATTGGCCAA	EVM0008636	EVM0008636.3	Zfand2b	5' UTR	LG09	29009249	29014535	5287	-	29009249	29014535	5287	-	15	14.32	7.87e-06	0.0495
NFYB	MA0502.2	CGCATTGGCCGA	EVM0009768	EVM0009768.1	Zfand4	Promoter (1-2kb)	LG10	30314929	30395512	80584	+	30314929	30395512	80584	+	-1011	14.76	5.48e-06	0.0493
NFYB	MA0502.2	CCGATTGGCCGA	EVM0010782	EVM0010782.1	ZFYVE21	Promoter (<=1kb)	LG05	118702018	118731550	29533	+	118702018	118731550	29533	+	-344	14.472	7.03e-06	0.0493
NFYB	MA0502.2	GTCATTGGCCGG	EVM0004992	EVM0004992.1	ZNF202	Promoter (<=1kb)	LG03	227947762	227956142	8381	+	227947762	227956142	8381	+	-917	15.456	2.8e-06	0.0411
NFYB	MA0502.2	CTGATTGGCCTG	EVM0014317	EVM0014317.1	ZNF26	5' UTR	Contig00707_ERROPOS287388	65405	90613	25209	+	65405	90613	25209	+	13	14.344	7.63e-06	0.0495
NFYB	MA0502.2	CCCATTGGCCGC	EVM0015278	EVM0015278.1	Znf367	Promoter (<=1kb)	LG08	96718715	96728735	10021	+	96718715	96728735	10021	+	-37	15.712	2.03e-06	0.0327
NFYB	MA0502.2	CCCATTGGCCTA	EVM0013960	EVM0013960.1	ZNF574	Promoter (<=1kb)	LG09	153547586	153550401	2816	-	153547586	153550401	2816	-	-278	15.68	2.21e-06	0.0342
NFYB	MA0502.2	CCCATTGGCCGC	EVM0004008	EVM0004008.1	Znf628	Exon (EVM0004008.1/EVM0004008, exon 1 of 2)	LG04	136178468	136183137	4670	+	136178468	136183137	4670	+	160	15.712	2.03e-06	0.0327
NFYB	MA0502.2	GCCATTGGCCGC	EVM0018552	EVM0018552.1	ZNF706	Promoter (<=1kb)	LG07	114975721	114979454	3734	-	114975721	114979454	3734	-	-670	14.288	8.11e-06	0.0495
NFYB	MA0502.2	CTGATTGGCCAG	EVM0016469	EVM0016469.1	ZNF777	Promoter (<=1kb)	LG04	2256613	2274258	17646	-	2256613	2274258	17646	-	-123	15.944	1.61e-06	0.0327
NFYB	MA0502.2	CCGATTGGCCGA	EVM0005641	EVM0005641.1	ZSCAN29	Promoter (<=1kb)	LG09	149854742	149861354	6613	-	149854742	149861354	6613	-	-22	14.472	7.03e-06	0.0493
NFYC	MA1644.1	GACCAATCACA	EVM0001596	EVM0001596.1	AARS1	Promoter (1-2kb)	LG13	42948744	42982049	33306	+	42948744	42982049	33306	+	-1438	14.5317	3.58e-06	0.0311
NFYC	MA1644.1	GGCCAATCAGG	EVM0005154	EVM0005154.1	ABHD12	Promoter (<=1kb)	LG02	232890802	232904425	13624	-	232890802	232904425	13624	-	-193	14.4206	4.05e-06	0.0327
NFYC	MA1644.1	GGCCAATCAGC	EVM0001131	EVM0001131.1	ABHD15	Downstream (1-2kb)	LG09	97095694	97097753	2060	+	97095694	97097753	2060	+	2575	14.7302	1.67e-06	0.0215
NFYC	MA1644.1	AGCCAATCAGC	EVM0001462	EVM0001462.1	ABHD4	Intron (EVM0001462.1/EVM0001462, intron 1 of 6)	LG11	67805097	67809659	4563	-	67805097	67809659	4563	-	88	14.8889	1.19e-06	0.0209
NFYC	MA1644.1	AGCCAATCAGG	EVM0008080	EVM0008080.1	ABITRAM	Intron (EVM0008080.1/EVM0008080, intron 1 of 6)	LG07	7815539	7832957	17419	+	7815539	7832957	17419	+	1321	14.5794	2.86e-06	0.0275
NFYC	MA1644.1	GGCCAATCAGG	EVM0011785	EVM0011785.1	ACOT8	Promoter (<=1kb)	LG14	71763370	71765919	2550	-	71763370	71765919	2550	-	-126	14.4206	4.05e-06	0.0327
NFYC	MA1644.1	AACCAATCAGC	EVM0020915	EVM0020915.1	ACTB	Promoter (<=1kb)	LG09	32372158	32377599	5442	-	32372158	32377599	5442	-	-73	14.6984	2.15e-06	0.0248
NFYC	MA1644.1	AGCCAATCAGG	EVM0015555	EVM0015555.1	ACTR1A	Exon (EVM0015555.1/EVM0015555, exon 1 of 11)	LG10	52368491	52389780	21290	-	52368491	52389780	21290	-	1752	14.5794	2.86e-06	0.0275
NFYC	MA1644.1	GACCAATCACA	EVM0008772	EVM0008772.1	Ag2	5' UTR	LG05	77141829	77142997	1169	+	77141829	77142997	1169	+	9	14.5317	3.58e-06	0.0311
NFYC	MA1644.1	GGCCAATCAGC	EVM0014510	EVM0014510.1	Aip	Intron (EVM0014510.1/EVM0014510, intron 1 of 5)	LG05	23054014	23063942	9929	+	23054014	23063942	9929	+	187	14.7302	1.67e-06	0.0215
NFYC	MA1644.1	AGCCAATCAGC	EVM0021196	EVM0021196.2	AP1S2	Promoter (<=1kb)	LG03	80946111	80990553	44443	+	80946111	80990553	44443	+	-85	14.8889	1.19e-06	0.0209
NFYC	MA1644.1	AGCCAATCAGG	EVM0009198	EVM0009198.1	AP3M2	Promoter (<=1kb)	LG11	75164745	75172245	7501	-	75164745	75172245	7501	-	-129	14.5794	2.86e-06	0.0275
NFYC	MA1644.1	GGCCAATCACC	EVM0017679	EVM0017679.1	AP4M1	Promoter (<=1kb)	LG09	147347225	147350188	2964	+	147347225	147350188	2964	+	-192	14.0476	6.68e-06	0.0454
NFYC	MA1644.1	GGCCAATCAGC	EVM0020452	EVM0020452.1	arl3	Promoter (<=1kb)	LG10	52590690	52620619	29930	-	52590690	52620619	29930	-	-257	14.7302	1.67e-06	0.0215
NFYC	MA1644.1	GGCCAATCAGG	EVM0008394	EVM0008394.1	arpc4	Promoter (<=1kb)	LG15	312881	315393	2513	+	312881	315393	2513	+	-134	14.4206	4.05e-06	0.0327
NFYC	MA1644.1	GGCCAATCAGA	EVM0005212	EVM0005212.1	ASPM	Promoter (<=1kb)	LG04	154077883	154141005	63123	+	154077883	154141005	63123	+	-164	15.4048	4.77e-07	0.0174
NFYC	MA1644.1	GGCCAATCACC	EVM0016848	EVM0016848.1	Atf6b	Exon (EVM0016848.1/EVM0016848, exon 1 of 16)	LG16	13681897	13693870	11974	-	13681897	13693870	11974	-	262	14.0476	6.68e-06	0.0454
NFYC	MA1644.1	GGCCAATCAGC	EVM0000706	EVM0000706.1	ATG2A	Promoter (<=1kb)	LG09	130592757	130616150	23394	+	130592757	130616150	23394	+	-259	14.7302	1.67e-06	0.0215
NFYC	MA1644.1	GACCAATCAGC	EVM0012212	EVM0012212.1	ATG4B	Promoter (<=1kb)	LG11	608889	635903	27015	-	608889	635903	27015	-	-271	14.5397	3.34e-06	0.0297
NFYC	MA1644.1	AGCCAATCAGA	EVM0011287	EVM0011287.5	ATP2A1	3' UTR	LG11	69997331	70010183	12853	-	69997331	70010183	12853	-	12670	15.5635	2.38e-07	0.0137
NFYC	MA1644.1	AGCCAATCAGG	EVM0011183	EVM0011183.2	ATP5F1B	5' UTR	LG09	133655676	133661352	5677	-	133655676	133661352	5677	-	872	14.5794	2.86e-06	0.0275
NFYC	MA1644.1	AGCCAATCAGA	EVM0013048	EVM0013048.1	ATP5F1E	Promoter (<=1kb)	LG14	64302883	64303115	233	-	64302883	64303115	233	-	-171	15.5635	2.38e-07	0.0137
NFYC	MA1644.1	AGCCAATCAGA	EVM0015683	EVM0015683.1	ATP5MC1	Promoter (<=1kb)	LG01	86816900	86822912	6013	-	86816900	86822912	6013	-	-241	15.5635	2.38e-07	0.0137
NFYC	MA1644.1	GGCCAATCAGA	EVM0006235	EVM0006235.3	Atp5mc3	5' UTR	LG01	45190631	45196899	6269	-	45190631	45196899	6269	-	1522	15.4048	4.77e-07	0.0174
NFYC	MA1644.1	AGCCAATCACA	EVM0006547	EVM0006547.1	ATP5MF	Promoter (<=1kb)	LG09	32793340	32794710	1371	-	32793340	32794710	1371	-	-40	14.881	1.43e-06	0.0215
NFYC	MA1644.1	GACCAATCACA	EVM0009925	EVM0009925.1	ATP6AP2	5' UTR	LG03	63091682	63115362	23681	-	63091682	63115362	23681	-	1861	14.5317	3.58e-06	0.0311
NFYC	MA1644.1	AGCCAATCACA	EVM0000469	EVM0000469.3	ATP6V1G1	Promoter (<=1kb)	LG15	47285821	47291719	5899	-	47285821	47291719	5899	-	-333	14.881	1.43e-06	0.0215
NFYC	MA1644.1	GACCAATCAGA	EVM0005709	EVM0005709.2	ATRIP	5' UTR	LG15	63198174	63249016	50843	-	63198174	63249016	50843	-	44	15.2143	9.54e-07	0.0209
NFYC	MA1644.1	AGCCAATCAGA	EVM0019247	EVM0019247.1	AURKA	Intron (EVM0019247.1/EVM0019247, intron 1 of 8)	LG14	62355614	62364078	8465	-	62355614	62364078	8465	-	271	15.5635	2.38e-07	0.0137
NFYC	MA1644.1	AGCCAATCAGA	EVM0001707	EVM0001707.1	AURKB	Promoter (<=1kb)	LG09	148915652	148918138	2487	+	148915652	148918138	2487	+	-103	15.5635	2.38e-07	0.0137
NFYC	MA1644.1	GACCAATCAGA	EVM0014849	EVM0014849.1	b9d2	Exon (EVM0014849.1/EVM0014849, exon 1 of 4)	LG09	128276430	128279284	2855	-	128276430	128279284	2855	-	67	15.2143	9.54e-07	0.0209
NFYC	MA1644.1	GGCCAATCAGA	EVM0015761	EVM0015761.2	BAG4	Promoter (<=1kb)	LG11	76245294	76255553	10260	-	76245294	76255553	10260	-	-166	15.4048	4.77e-07	0.0174
NFYC	MA1644.1	GGCCAATCAGA	EVM0004689	EVM0004689.1	BCAT1	Promoter (1-2kb)	LG04	180317051	180322725	5675	+	180317051	180322725	5675	+	-1870	15.4048	4.77e-07	0.0174
NFYC	MA1644.1	AGCCAATCAGC	EVM0019113	EVM0019113.1	BCKDHA	Promoter (<=1kb)	LG09	128282437	128285299	2863	+	128282437	128285299	2863	+	-242	14.8889	1.19e-06	0.0209
NFYC	MA1644.1	ACCCAATCAGA	EVM0004814	EVM0004814.1	Bcl7b	Exon (EVM0004814.1/EVM0004814, exon 1 of 6)	LG09	79561027	79566242	5216	+	79561027	79566242	5216	+	58	14.0556	6.44e-06	0.0444
NFYC	MA1644.1	AGCCAATCAGG	EVM0009480	EVM0009480.1	BRD2	Promoter (<=1kb)	LG16	8285514	8294544	9031	+	8285514	8294544	9031	+	-996	14.5794	2.86e-06	0.0275
NFYC	MA1644.1	GGCCAATCACA	EVM0017521	EVM0017521.1	BRIP1	5' UTR	LG09	93633211	93728677	95467	-	93633211	93728677	95467	-	63	14.7222	1.91e-06	0.0231
NFYC	MA1644.1	AGCCAATCAGC	EVM0002956	EVM0002956.1	Brpf1	Promoter (<=1kb)	LG15	285269	298998	13730	+	285269	298998	13730	+	-591	14.8889	1.19e-06	0.0209
NFYC	MA1644.1	GGCCAATCAGC	EVM0016661	EVM0016661.1	BSG	Promoter (<=1kb)	LG09	123439721	123455072	15352	+	123439721	123455072	15352	+	-137	14.7302	1.67e-06	0.0215
NFYC	MA1644.1	CACCAATCAGA	EVM0002583	EVM0002583.1	BTN1A1	Intron (EVM0002583.1/EVM0002583, intron 4 of 9)	LG16	12884733	12907141	22409	+	12884733	12907141	22409	+	6761	14.0794	6.2e-06	0.0434
NFYC	MA1644.1	GGCCAATCAGG	EVM0009651	EVM0009651.1	C12orf65	Promoter (<=1kb)	LG13	71402286	71406368	4083	-	71402286	71406368	4083	-	-315	14.4206	4.05e-06	0.0327
NFYC	MA1644.1	GACCAATCAGA	EVM0015550	EVM0015550.1	C19orf44	Promoter (<=1kb)	LG09	126641246	126647543	6298	-	126641246	126647543	6298	-	-152	15.2143	9.54e-07	0.0209
NFYC	MA1644.1	AGCCAATCACC	EVM0000742	EVM0000742.1	C9orf64	Promoter (<=1kb)	LG08	100212471	100223999	11529	+	100212471	100223999	11529	+	-2	14.2063	5.72e-06	0.0411
NFYC	MA1644.1	GGCCAATCAGA	EVM0019396	EVM0019396.5	CALU	Intron (EVM0019396.5/EVM0019396, intron 1 of 6)	LG01	249160611	249188177	27567	+	249160611	249188177	27567	+	2506	15.4048	4.77e-07	0.0174
NFYC	MA1644.1	GACCAATCAGT	EVM0009866	EVM0009866.1	CAND1	Promoter (<=1kb)	LG01	184657916	184706177	48262	-	184657916	184706177	48262	-	-454	14.2222	5.48e-06	0.0407
NFYC	MA1644.1	ACCCAATCAGA	EVM0002749	EVM0002749.1	Cat	Promoter (<=1kb)	LG05	70261067	70305442	44376	+	70261067	70305442	44376	+	-207	14.0556	6.44e-06	0.0444
NFYC	MA1644.1	AGCCAATCAGA	EVM0014744	EVM0014744.1	CBLB	Promoter (<=1kb)	LG03	18494789	18507253	12465	+	18494789	18507253	12465	+	-38	15.5635	2.38e-07	0.0137
NFYC	MA1644.1	AGCCAATCAGG	EVM0006529	EVM0006529.1	Ccdc120	Intron (EVM0006529.1/EVM0006529, intron 1 of 8)	LG12	18312033	18317164	5132	-	18312033	18317164	5132	-	321	14.5794	2.86e-06	0.0275
NFYC	MA1644.1	AGCCAATCAGA	EVM0012466	EVM0012466.4	CCDC137	Promoter (<=1kb)	LG12	45080865	45084775	3911	-	45080865	45084775	3911	-	-27	15.5635	2.38e-07	0.0137
NFYC	MA1644.1	AGCCAATCAGC	EVM0019230	EVM0019230.1	CCDC142	Intron (EVM0019230.1/EVM0019230, intron 1 of 9)	LG06	581213	586159	4947	+	581213	586159	4947	+	43	14.8889	1.19e-06	0.0209
NFYC	MA1644.1	GGCCAATCAGC	EVM0003129	EVM0003129.1	Ccdc32	Promoter (<=1kb)	LG05	93804275	93810248	5974	+	93804275	93810248	5974	+	-59	14.7302	1.67e-06	0.0215
NFYC	MA1644.1	AGCCAATCACA	EVM0008680	EVM0008680.1	CCDC61	5' UTR	LG09	127324765	127331288	6524	+	127324765	127331288	6524	+	295	14.881	1.43e-06	0.0215
NFYC	MA1644.1	AACCAATCAGA	EVM0017605	EVM0017605.1	Ccdc96	Promoter (<=1kb)	LG06	25089318	25092598	3281	+	25089318	25092598	3281	+	-90	15.373	7.15e-07	0.0209
NFYC	MA1644.1	AGCCAATCAGG	EVM0008317	EVM0008317.1	CCNB2	Promoter (<=1kb)	LG16	23184206	23192106	7901	+	23184206	23192106	7901	+	-134	14.5794	2.86e-06	0.0275
NFYC	MA1644.1	GGCCAATCAGC	EVM0004248	EVM0004248.1	CCNG2	5' UTR	LG06	141211399	141233569	22171	+	141211399	141233569	22171	+	7310	14.7302	1.67e-06	0.0215
NFYC	MA1644.1	AACCAATCAGA	EVM0014331	EVM0014331.1	CCNQ	Promoter (<=1kb)	LG12	18122232	18124721	2490	+	18122232	18124721	2490	+	-222	15.373	7.15e-07	0.0209
NFYC	MA1644.1	AACCAATCACA	EVM0008842	EVM0008842.1	CD163	Intron (EVM0008842.1/EVM0008842, intron 1 of 6)	LG01	103845019	103857234	12216	+	103845019	103857234	12216	+	1325	14.6905	2.38e-06	0.0272
NFYC	MA1644.1	GACCAATCAGC	EVM0010535	EVM0010535.1	CDC25A	Intron (EVM0010535.1/EVM0010535, intron 1 of 16)	LG04	2336433	2352807	16375	+	2336433	2352807	16375	+	163	14.5397	3.34e-06	0.0297
NFYC	MA1644.1	AGCCAATCAGA	EVM0002341	EVM0002341.1	CDC40	Promoter (<=1kb)	LG02	94638137	94705401	67265	+	94638137	94705401	67265	+	-569	15.5635	2.38e-07	0.0137
NFYC	MA1644.1	AGCCAATCAGA	EVM0006325	EVM0006325.1	CDC6	Promoter (<=1kb)	LG01	90782919	90794433	11515	+	90782919	90794433	11515	+	-179	15.5635	2.38e-07	0.0137
NFYC	MA1644.1	AGCCAATCAGA	EVM0006206	EVM0006206.1	CDK5RAP1	3' UTR	LG04	253576	268798	15223	+	253576	268798	15223	+	14139	15.5635	2.38e-07	0.0137
NFYC	MA1644.1	CGCCAATCAGA	EVM0000775	EVM0000775.1	CDK5RAP3	Promoter (<=1kb)	LG01	87626083	87639035	12953	-	87626083	87639035	12953	-	-53	14.2698	5.01e-06	0.0381
NFYC	MA1644.1	GGCCAATCACA	EVM0011334	EVM0011334.1	CDK9	Intron (EVM0011334.1/EVM0011334, intron 2 of 8)	LG15	43102877	43111561	8685	+	43102877	43111561	8685	+	1413	14.7222	1.91e-06	0.0231
NFYC	MA1644.1	GGCCAATCAGA	EVM0013246	EVM0013246.1	Cds2	Promoter (<=1kb)	LG11	83885462	83907591	22130	+	83885462	83907591	22130	+	-350	15.4048	4.77e-07	0.0174
NFYC	MA1644.1	AGCCAATCAGC	EVM0008446	EVM0008446.1	CENPF	Promoter (<=1kb)	LG02	187007150	187062253	55104	-	187007150	187062253	55104	-	-65	14.8889	1.19e-06	0.0209
NFYC	MA1644.1	GGCCAATCAGG	EVM0002636	EVM0002636.1	CETN1	Promoter (<=1kb)	LG06	114146125	114151429	5305	-	114146125	114151429	5305	-	-141	14.4206	4.05e-06	0.0327
NFYC	MA1644.1	AACCAATCAGC	EVM0019485	EVM0019485.1	Cetn2	Promoter (<=1kb)	LG12	11720778	11730016	9239	+	11720778	11730016	9239	+	-13	14.6984	2.15e-06	0.0248
NFYC	MA1644.1	AGCCAATCAGA	EVM0007125	EVM0007125.1	CETN3	5' UTR	LG08	60205315	60229575	24261	-	60205315	60229575	24261	-	22	15.5635	2.38e-07	0.0137
NFYC	MA1644.1	CGCCAATCAGA	EVM0019354	EVM0019354.1	CGGBP1	Promoter (1-2kb)	LG03	14628934	14631797	2864	+	14628934	14631797	2864	+	-1169	14.2698	5.01e-06	0.0381
NFYC	MA1644.1	ACCCAATCAGA	EVM0013307	EVM0013307.3	CHAC1	Promoter (<=1kb)	LG05	92941253	92948311	7059	-	92941253	92948311	7059	-	-97	14.0556	6.44e-06	0.0444
NFYC	MA1644.1	AGCCAATCAGC	EVM0008530	EVM0008530.2	CHD2	Intron (EVM0008530.2/EVM0008530, intron 2 of 37)	LG16	50330934	50405835	74902	+	50330934	50405835	74902	+	4930	14.8889	1.19e-06	0.0209
NFYC	MA1644.1	AGCCAATCAGC	EVM0018352	EVM0018352.2	Chka	Promoter (<=1kb)	LG05	34968037	35003413	35377	+	34968037	35003413	35377	+	-46	14.8889	1.19e-06	0.0209
NFYC	MA1644.1	AGCCAATCAGC	EVM0004643	EVM0004643.2	Cic	Intron (EVM0004643.2/EVM0004643, intron 2 of 19)	LG09	153610995	153627834	16840	+	153610995	153627834	16840	+	6293	14.8889	1.19e-06	0.0209
NFYC	MA1644.1	GGCCAATCAGC	EVM0017236	EVM0017236.1	CIPC	Promoter (<=1kb)	LG09	127043377	127045951	2575	-	127043377	127045951	2575	-	-93	14.7302	1.67e-06	0.0215
NFYC	MA1644.1	TGCCAATCAGA	EVM0006643	EVM0006643.1	CISH	5' UTR	LG15	55333452	55342916	9465	+	55333452	55342916	9465	+	12	13.9365	7.39e-06	0.0487
NFYC	MA1644.1	GGCCAATCACC	EVM0012748	EVM0012748.1	CKS1B	Promoter (<=1kb)	LG09	138898429	138899209	781	-	138898429	138899209	781	-	-179	14.0476	6.68e-06	0.0454
NFYC	MA1644.1	AGCCAATCACC	EVM0006143	EVM0006143.1	CKS2	Promoter (<=1kb)	LG08	92379041	92383024	3984	-	92379041	92383024	3984	-	-190	14.2063	5.72e-06	0.0411
NFYC	MA1644.1	GGCCAATCAGC	EVM0018968	EVM0018968.1	CLN5	Exon (EVM0018968.1/EVM0018968, exon 1 of 4)	LG03	144974806	144987387	12582	+	144974806	144987387	12582	+	107	14.7302	1.67e-06	0.0215
NFYC	MA1644.1	AGCCAATCACC	EVM0020392	EVM0020392.3	CLSPN	Intron (EVM0020392.3/EVM0020392, intron 1 of 24)	LG10	41400475	41444965	44491	+	41400475	41444965	44491	+	16875	14.2063	5.72e-06	0.0411
NFYC	MA1644.1	GGCCAATCAGC	EVM0019242	EVM0019242.1	CLTA	5' UTR	LG07	2944495	2970789	26295	-	2944495	2970789	26295	-	690	14.7302	1.67e-06	0.0215
NFYC	MA1644.1	GGCCAATCACA	EVM0012323	EVM0012323.1	COA6	Promoter (<=1kb)	LG02	151355171	151357107	1937	+	151355171	151357107	1937	+	-3	14.7222	1.91e-06	0.0231
NFYC	MA1644.1	GGCCAATCAGA	EVM0012932	EVM0012932.1	COQ10B	Promoter (<=1kb)	LG01	62537571	62551488	13918	+	62537571	62551488	13918	+	-254	15.4048	4.77e-07	0.0174
NFYC	MA1644.1	GACCAATCAGA	EVM0005277	EVM0005277.1	Cox5b	Promoter (<=1kb)	LG11	72400985	72401826	842	-	72400985	72401826	842	-	-126	15.2143	9.54e-07	0.0209
NFYC	MA1644.1	AGCCAATCAGA	EVM0004425	EVM0004425.1	COX8B	Promoter (<=1kb)	LG05	32304015	32306813	2799	-	32304015	32306813	2799	-	-189	15.5635	2.38e-07	0.0137
NFYC	MA1644.1	GGCCAATCAGC	EVM0010573	EVM0010573.1	CRAMP1	Promoter (<=1kb)	LG09	8291712	8357859	66148	+	8291712	8357859	66148	+	-706	14.7302	1.67e-06	0.0215
NFYC	MA1644.1	AGCCAATCAGA	EVM0019164	EVM0019164.1	CRK	5' UTR	LG09	97320104	97346114	26011	+	97320104	97346114	26011	+	2647	15.5635	2.38e-07	0.0137
NFYC	MA1644.1	GACCAATCAGG	EVM0010814	EVM0010814.3	CRYZL1	Promoter (<=1kb)	LG03	50699994	50733483	33490	-	50699994	50733483	33490	-	-187	14.2302	5.25e-06	0.0392
NFYC	MA1644.1	GGCCAATCAGT	EVM0019059	EVM0019059.1	CTC1	Promoter (<=1kb)	LG03	12808487	12835744	27258	+	12808487	12835744	27258	+	-161	14.4127	4.29e-06	0.034
NFYC	MA1644.1	AGCCAATCAGC	EVM0010136	EVM0010136.4	CTTNBP2NL	Intron (EVM0010136.4/EVM0010136, intron 3 of 6)	LG09	64829564	64880820	51257	+	64829564	64880820	51257	+	18851	14.8889	1.19e-06	0.0209
NFYC	MA1644.1	GACCAATCAGC	EVM0005964	EVM0005964.1	Cwc15	5' UTR	LG03	166701264	166736069	34806	-	166701264	166736069	34806	-	62	14.5397	3.34e-06	0.0297
NFYC	MA1644.1	AGCCAATCAGG	EVM0015380	EVM0015380.1	CYB561D2	Promoter (<=1kb)	LG15	56693877	56697570	3694	-	56693877	56697570	3694	-	-386	14.5794	2.86e-06	0.0275
NFYC	MA1644.1	GGCCAATCAGC	EVM0000288	EVM0000288.2	Cyb5b	5' UTR	LG13	1491237	1505190	13954	-	1491237	1505190	13954	-	282	14.7302	1.67e-06	0.0215
NFYC	MA1644.1	GGCCAATCAGA	EVM0005065	EVM0005065.1	Dact3	Promoter (<=1kb)	LG09	127422584	127425482	2899	-	127422584	127425482	2899	-	-996	15.4048	4.77e-07	0.0174
NFYC	MA1644.1	GACCAATCAGG	EVM0003791	EVM0003791.1	DAXX	Promoter (<=1kb)	LG16	7232613	7236713	4101	+	7232613	7236713	4101	+	-400	14.2302	5.25e-06	0.0392
NFYC	MA1644.1	GGCCAATCAGA	EVM0020348	EVM0020348.1	DCAF11	Promoter (<=1kb)	LG11	68546185	68555970	9786	-	68546185	68555970	9786	-	-32	15.4048	4.77e-07	0.0174
NFYC	MA1644.1	AGCCAATCAGG	EVM0018837	EVM0018837.1	DCP2	Promoter (<=1kb)	LG08	76261489	76292866	31378	+	76261489	76292866	31378	+	-85	14.5794	2.86e-06	0.0275
NFYC	MA1644.1	GGCCAATCAGC	EVM0015197	EVM0015197.1	DDOST	Promoter (<=1kb)	LG09	40821332	40832101	10770	+	40821332	40832101	10770	+	-164	14.7302	1.67e-06	0.0215
NFYC	MA1644.1	AGCCAATCAGA	EVM0015368	EVM0015368.1	DDX47	Promoter (<=1kb)	LG01	162224410	162241692	17283	+	162224410	162241692	17283	+	-86	15.5635	2.38e-07	0.0137
NFYC	MA1644.1	AGCCAATCAGC	EVM0016805	EVM0016805.1	DEGS1	Promoter (<=1kb)	LG02	180424381	180428649	4269	-	180424381	180428649	4269	-	-281	14.8889	1.19e-06	0.0209
NFYC	MA1644.1	GGCCAATCAGC	EVM0017016	EVM0017016.2	DEK	5' UTR	LG07	25368393	25397587	29195	-	25368393	25397587	29195	-	54	14.7302	1.67e-06	0.0215
NFYC	MA1644.1	GACCAATCAGC	EVM0008935	EVM0008935.1	dhcr7	Promoter (<=1kb)	LG05	67093083	67125245	32163	-	67093083	67125245	32163	-	-56	14.5397	3.34e-06	0.0297
NFYC	MA1644.1	GGCCAATCACA	EVM0007280	EVM0007280.1	DHRS7B	Promoter (<=1kb)	LG09	33110637	33127128	16492	-	33110637	33127128	16492	-	-118	14.7222	1.91e-06	0.0231
NFYC	MA1644.1	AGCCAATCAGC	EVM0001241	EVM0001241.1	Dmrtc2	Promoter (<=1kb)	LG09	153631656	153632645	990	-	153631656	153632645	990	-	-457	14.8889	1.19e-06	0.0209
NFYC	MA1644.1	GGCCAATCACA	EVM0014059	EVM0014059.1	DNAJA1	Promoter (<=1kb)	LG09	141124716	141133474	8759	-	141124716	141133474	8759	-	-224	14.7222	1.91e-06	0.0231
NFYC	MA1644.1	GACCAATCAGA	EVM0009267	EVM0009267.2	Dnm2	Promoter (<=1kb)	LG12	23328161	23375490	47330	+	23328161	23375490	47330	+	-287	15.2143	9.54e-07	0.0209
NFYC	MA1644.1	ATCCAATCAGA	EVM0017542	EVM0017542.1	DOLPP1	Intron (EVM0017542.1/EVM0017542, intron 1 of 7)	LG15	42279650	42302054	22405	-	42279650	42302054	22405	-	7901	14.5952	2.62e-06	0.0275
NFYC	MA1644.1	CGCCAATCAGA	EVM0009999	EVM0009999.3	Drc3	Promoter (<=1kb)	LG09	33969516	33990487	20972	+	33969516	33990487	20972	+	-193	14.2698	5.01e-06	0.0381
NFYC	MA1644.1	GGCCAATCAGC	EVM0011543	EVM0011543.1	E2F1	Promoter (<=1kb)	LG14	45106374	45127139	20766	-	45106374	45127139	20766	-	-375	14.7302	1.67e-06	0.0215
NFYC	MA1644.1	AGCCAATCAGC	EVM0014878	EVM0014878.1	EBP	Promoter (<=1kb)	LG12	18591071	18593164	2094	+	18591071	18593164	2094	+	-498	14.8889	1.19e-06	0.0209
NFYC	MA1644.1	AGCCAATCAGC	EVM0001101	EVM0001101.2	edem3	5' UTR	LG15	47738675	47764128	25454	+	47738675	47764128	25454	+	99	14.8889	1.19e-06	0.0209
NFYC	MA1644.1	AGCCAATCAGA	EVM0019991	EVM0019991.1	EDF1	Promoter (<=1kb)	LG15	49924727	49930056	5330	+	49924727	49930056	5330	+	-233	15.5635	2.38e-07	0.0137
NFYC	MA1644.1	AGCCAATCAGC	EVM0001407	EVM0001407.1	efcab1	Intron (EVM0001407.1/EVM0001407, intron 1 of 5)	LG04	45102392	45112461	10070	-	45102392	45112461	10070	-	869	14.8889	1.19e-06	0.0209
NFYC	MA1644.1	GGCCAATCAGA	EVM0008208	EVM0008208.1	Efcab14	Promoter (<=1kb)	LG04	215516379	215543198	26820	+	215516379	215543198	26820	+	-307	15.4048	4.77e-07	0.0174
NFYC	MA1644.1	AGCCAATCAGC	EVM0000329	EVM0000329.1	EIF3L	Promoter (<=1kb)	LG01	153716250	153733095	16846	+	153716250	153733095	16846	+	-128	14.8889	1.19e-06	0.0209
NFYC	MA1644.1	AGCCAATCACA	EVM0012597	EVM0012597.1	EIF4G2	Promoter (1-2kb)	LG05	52291500	52302284	10785	-	52291500	52302284	10785	-	-1233	14.881	1.43e-06	0.0215
NFYC	MA1644.1	AGCCAATCAGG	EVM0012527	EVM0012527.1	EIF5A2	Promoter (<=1kb)	LG11	38675435	38680283	4849	-	38675435	38680283	4849	-	-430	14.5794	2.86e-06	0.0275
NFYC	MA1644.1	AGCCAATCAGC	EVM0005349	EVM0005349.1	ENOPH1	Promoter (<=1kb)	LG06	145090458	145108095	17638	+	145090458	145108095	17638	+	-383	14.8889	1.19e-06	0.0209
NFYC	MA1644.1	AGCCAATCAGT	EVM0004262	EVM0004262.2	ERCC1	5' UTR	LG09	127039784	127043166	3383	-	127039784	127043166	3383	-	331	14.5714	3.1e-06	0.029
NFYC	MA1644.1	AGCCAATCACA	EVM0011533	EVM0011533.1	ETFB	5' UTR	LG09	153310451	153314188	3738	+	153310451	153314188	3738	+	402	14.881	1.43e-06	0.0215
NFYC	MA1644.1	GACCAATCAGG	EVM0013510	EVM0013510.2	Etv5	5' UTR	LG11	58736982	58768618	31637	+	58736982	58768618	31637	+	24	14.2302	5.25e-06	0.0392
NFYC	MA1644.1	GGCCAATCAGT	EVM0015122	EVM0015122.1	EXOC3L2	Promoter (1-2kb)	LG09	126984900	126994247	9348	-	126984900	126994247	9348	-	-1040	14.4127	4.29e-06	0.034
NFYC	MA1644.1	TGCCAATCAGA	EVM0013994	EVM0013994.1	fahd2	Promoter (<=1kb)	LG11	72883209	72888327	5119	-	72883209	72888327	5119	-	-598	13.9365	7.39e-06	0.0487
NFYC	MA1644.1	ATCCAATCAGA	EVM0009226	EVM0009226.1	FAM117A	Promoter (<=1kb)	LG01	86079693	86107860	28168	+	86079693	86107860	28168	+	-314	14.5952	2.62e-06	0.0275
NFYC	MA1644.1	GGCCAATCAGC	EVM0017546	EVM0017546.2	FAM204A	Promoter (<=1kb)	LG10	63308497	63327991	19495	-	63308497	63327991	19495	-	-53	14.7302	1.67e-06	0.0215
NFYC	MA1644.1	GGCCAATCAGC	EVM0005285	EVM0005285.1	FAM219B	Intron (EVM0005285.1/EVM0005285, intron 1 of 5)	LG16	34514947	34528853	13907	+	34514947	34528853	13907	+	8494	14.7302	1.67e-06	0.0215
NFYC	MA1644.1	AACCAATCAGG	EVM0013147	EVM0013147.1	Fam3a	Promoter (<=1kb)	LG12	17981086	17984101	3016	-	17981086	17984101	3016	-	-553	14.3889	4.53e-06	0.0355
NFYC	MA1644.1	GGCCAATCAGC	EVM0013058	EVM0013058.1	Fam76b	Promoter (<=1kb)	LG03	167124803	167138442	13640	-	167124803	167138442	13640	-	-251	14.7302	1.67e-06	0.0215
NFYC	MA1644.1	GGCCAATCAGT	EVM0007715	EVM0007715.1	FANCG	Promoter (<=1kb)	LG08	1781496	1804537	23042	+	1781496	1804537	23042	+	-22	14.4127	4.29e-06	0.034
NFYC	MA1644.1	AGCCAATCAGA	EVM0020973	EVM0020973.1	FBXO24	Promoter (<=1kb)	LG09	147738032	147744478	6447	-	147738032	147744478	6447	-	-44	15.5635	2.38e-07	0.0137
NFYC	MA1644.1	AGCCAATCAGG	EVM0000674	EVM0000674.1	FBXO46	Promoter (<=1kb)	LG09	127237251	127239058	1808	+	127237251	127239058	1808	+	-955	14.5794	2.86e-06	0.0275
NFYC	MA1644.1	GGCCAATCAGG	EVM0012180	EVM0012180.1	FICD	Promoter (<=1kb)	LG13	72586046	72590847	4802	-	72586046	72590847	4802	-	-100	14.4206	4.05e-06	0.0327
NFYC	MA1644.1	AGCCAATCAGC	EVM0020344	EVM0020344.1	FMC1	Promoter (<=1kb)	LG01	163651048	163651459	412	+	163651048	163651459	412	+	-506	14.8889	1.19e-06	0.0209
NFYC	MA1644.1	GGCCAATCAGA	EVM0004614	EVM0004614.1	FMOGS-OX2	Downstream (<1kb)	LG09	147327799	147333448	5650	-	147327799	147333448	5650	-	5662	15.4048	4.77e-07	0.0174
NFYC	MA1644.1	GGCCAATCAGG	EVM0003841	EVM0003841.2	FMR1	5' UTR	LG12	54510299	54549208	38910	+	54510299	54549208	38910	+	69	14.4206	4.05e-06	0.0327
NFYC	MA1644.1	GGCCAATCAGC	EVM0014160	EVM0014160.1	GADD45G	Promoter (<=1kb)	LG08	92067647	92069448	1802	-	92067647	92069448	1802	-	-69	14.7302	1.67e-06	0.0215
NFYC	MA1644.1	GGCCAATCACC	EVM0009054	EVM0009054.1	galc	Promoter (<=1kb)	LG05	147190068	147244347	54280	-	147190068	147244347	54280	-	-144	14.0476	6.68e-06	0.0454
NFYC	MA1644.1	AACCAATCAGG	EVM0011484	EVM0011484.1	GET1	Intron (EVM0011484.1/EVM0011484, intron 1 of 4)	LG03	55075417	55090309	14893	+	55075417	55090309	14893	+	1732	14.3889	4.53e-06	0.0355
NFYC	MA1644.1	CGCCAATCAGA	EVM0018202	EVM0018202.1	GID8	Promoter (1-2kb)	LG14	67623123	67626711	3589	+	67623123	67626711	3589	+	-1515	14.2698	5.01e-06	0.0381
NFYC	MA1644.1	GGCCAATCAGC	EVM0014260	EVM0014260.1	GINS2	Intron (EVM0014260.1/EVM0014260, intron 3 of 6)	LG13	4109298	4125411	16114	-	4109298	4125411	16114	-	12734	14.7302	1.67e-06	0.0215
NFYC	MA1644.1	AGCCAATCAGG	EVM0019785	EVM0019785.1	Gipc1	Promoter (<=1kb)	LG12	22207966	22219642	11677	+	22207966	22219642	11677	+	-124	14.5794	2.86e-06	0.0275
NFYC	MA1644.1	GGCCAATCAGC	EVM0006118	EVM0006118.3	Gk	Promoter (<=1kb)	LG03	69458001	69507203	49203	-	69458001	69507203	49203	-	-28	14.7302	1.67e-06	0.0215
NFYC	MA1644.1	GACCAATCACA	EVM0020112	EVM0020112.1	GLG1	Promoter (<=1kb)	LG13	37420445	37531654	111210	+	37420445	37531654	111210	+	-186	14.5317	3.58e-06	0.0311
NFYC	MA1644.1	AGCCAATCACA	EVM0018680	EVM0018680.1	Glrx5	Intron (EVM0018680.1/EVM0018680, intron 2 of 4)	LG05	154584816	154614669	29854	+	154584816	154614669	29854	+	23442	14.881	1.43e-06	0.0215
NFYC	MA1644.1	AGCCAATCAGA	EVM0010463	EVM0010463.2	GMFB	Promoter (<=1kb)	LG05	131590413	131615414	25002	+	131590413	131615414	25002	+	-50	15.5635	2.38e-07	0.0137
NFYC	MA1644.1	AGCCAATCAGA	EVM0005162	EVM0005162.1	GOLT1B	Promoter (<=1kb)	LG01	129028384	129039770	11387	-	129028384	129039770	11387	-	-181	15.5635	2.38e-07	0.0137
NFYC	MA1644.1	GACCAATCAGA	EVM0010652	EVM0010652.1	GPX4	5' UTR	LG09	124012125	124018557	6433	+	124012125	124018557	6433	+	146	15.2143	9.54e-07	0.0209
NFYC	MA1644.1	GGCCAATCAGC	EVM0002759	EVM0002759.1	GRPEL1	Promoter (<=1kb)	LG06	25071355	25077267	5913	+	25071355	25077267	5913	+	-119	14.7302	1.67e-06	0.0215
NFYC	MA1644.1	ACCCAATCAGA	EVM0005195	EVM0005195.1	GTF2H1	5' UTR	LG05	44031886	44065295	33410	-	44031886	44065295	33410	-	80	14.0556	6.44e-06	0.0444
NFYC	MA1644.1	AACCAATCAGA	EVM0009248	EVM0009248.1	GTPBP1	Promoter (<=1kb)	LG01	154257994	154278585	20592	+	154257994	154278585	20592	+	-264	15.373	7.15e-07	0.0209
NFYC	MA1644.1	AGCCAATCACA	EVM0016129	EVM0016129.1	H2AJ	5' UTR	LG01	161986246	161987471	1226	+	161986246	161987471	1226	+	220	14.881	1.43e-06	0.0215
NFYC	MA1644.1	GGCCAATCACA	EVM0013732	EVM0013732.1	H2AZ2	Intron (EVM0013732.1/EVM0013732, intron 1 of 4)	LG11	72374993	72387554	12562	-	72374993	72387554	12562	-	1753	14.7222	1.91e-06	0.0231
NFYC	MA1644.1	GGCCAATCAGA	EVM0005849	EVM0005849.1	H2B-I	Promoter (<=1kb)	LG01	162049210	162050115	906	+	162049210	162050115	906	+	-124	15.4048	4.77e-07	0.0174
NFYC	MA1644.1	GACCAATCAGA	EVM0006353	EVM0006353.1	H3-I	Intron (EVM0006353.1/EVM0006353, intron 1 of 1)	LG04	179326746	179348017	21272	-	179326746	179348017	21272	-	19534	15.2143	9.54e-07	0.0209
NFYC	MA1644.1	AGCCAATCAAA	EVM0017658	EVM0017658.1	H4-I	5' UTR	LG04	179365435	179366518	1084	+	179365435	179366518	1084	+	1	14.1032	5.96e-06	0.0423
NFYC	MA1644.1	AGCCAATCAGC	EVM0000035	EVM0000035.1	Hacl1	5' UTR	LG04	66800612	66830819	30208	-	66800612	66830819	30208	-	109	14.8889	1.19e-06	0.0209
NFYC	MA1644.1	GACCAATCAGA	EVM0020961	EVM0020961.1	HDAC1	5' UTR	LG10	44700962	44722189	21228	-	44700962	44722189	21228	-	52	15.2143	9.54e-07	0.0209
NFYC	MA1644.1	GGCCAATCAGT	EVM0015154	EVM0015154.1	HERPUD1	5' UTR	LG13	40912218	40922023	9806	+	40912218	40922023	9806	+	70	14.4127	4.29e-06	0.034
NFYC	MA1644.1	GGCCAATCAGG	EVM0005463	EVM0005463.2	HEY1	5' UTR	LG07	98779070	98785050	5981	-	98779070	98785050	5981	-	1151	14.4206	4.05e-06	0.0327
NFYC	MA1644.1	AGCCAATCAGC	EVM0013223	EVM0013223.2	His3.3A	5' UTR	LG09	128328413	128333560	5148	-	128328413	128333560	5148	-	782	14.8889	1.19e-06	0.0209
NFYC	MA1644.1	AGCCAATCAGA	EVM0013480	EVM0013480.1	HLCS	5' UTR	LG03	53382317	53419772	37456	-	53382317	53419772	37456	-	224	15.5635	2.38e-07	0.0137
NFYC	MA1644.1	GGCCAATCAGC	EVM0003247	EVM0003247.1	HMG20B	5' UTR	LG09	117957346	117978484	21139	-	117957346	117978484	21139	-	981	14.7302	1.67e-06	0.0215
NFYC	MA1644.1	AACCAATCAGC	EVM0004535	EVM0004535.1	HMGB2	5' UTR	LG06	79598066	79604028	5963	+	79598066	79604028	5963	+	3665	14.6984	2.15e-06	0.0248
NFYC	MA1644.1	AGCCAATCAGC	EVM0008837	EVM0008837.1	HNRNPL	Promoter (<=1kb)	LG09	127940240	127951713	11474	-	127940240	127951713	11474	-	-967	14.8889	1.19e-06	0.0209
NFYC	MA1644.1	ACCCAATCAGA	EVM0011381	EVM0011381.1	Hnrnpul2	5' UTR	LG09	129895944	129910162	14219	+	129895944	129910162	14219	+	177	14.0556	6.44e-06	0.0444
NFYC	MA1644.1	GGCCAATCAGC	EVM0020359	EVM0020359.1	HP1BP3	Promoter (<=1kb)	LG09	40731621	40757574	25954	+	40731621	40757574	25954	+	-398	14.7302	1.67e-06	0.0215
NFYC	MA1644.1	AGCCAATCAGC	EVM0012678	EVM0012678.1	Hsd17b7	Promoter (<=1kb)	LG04	178401126	178409902	8777	+	178401126	178409902	8777	+	-147	14.8889	1.19e-06	0.0209
NFYC	MA1644.1	ATCCAATCAGC	EVM0010152	EVM0010152.1	HSP90B1	Promoter (<=1kb)	LG01	147582713	147596165	13453	+	147582713	147596165	13453	+	-289	13.9206	7.63e-06	0.0496
NFYC	MA1644.1	CGCCAATCAGA	EVM0016630	EVM0016630.3	HTT	Promoter (<=1kb)	LG06	20391199	20556700	165502	+	20391199	20556700	165502	+	-99	14.2698	5.01e-06	0.0381
NFYC	MA1644.1	AACCAATCAGA	EVM0009922	EVM0009922.1	IDH3G	Intron (EVM0009922.1/EVM0009922, intron 2 of 15)	LG12	18396449	18402730	6282	+	18396449	18402730	6282	+	473	15.373	7.15e-07	0.0209
NFYC	MA1644.1	AGCCAATCAGC	EVM0007787	EVM0007787.1	IDI1	5' UTR	LG04	20629877	20638311	8435	-	20629877	20638311	8435	-	133	14.8889	1.19e-06	0.0209
NFYC	MA1644.1	GGCCAATCAGG	EVM0012697	EVM0012697.1	Ier5	5' UTR	LG04	167246655	167257312	10658	-	167246655	167257312	10658	-	9162	14.4206	4.05e-06	0.0327
NFYC	MA1644.1	GGCCAATCAAA	EVM0000630	EVM0000630.2	IFT27	Promoter (<=1kb)	LG01	152836461	152866845	30385	-	152836461	152866845	30385	-	-161	13.9444	7.15e-06	0.0476
NFYC	MA1644.1	AGCCAATCAGC	EVM0003128	EVM0003128.1	Ikbkg	Exon (EVM0003128.1/EVM0003128, exon 1 of 15)	LG12	17953405	17957490	4086	-	17953405	17957490	4086	-	37	14.8889	1.19e-06	0.0209
NFYC	MA1644.1	GGCCAATCAGC	EVM0000141	EVM0000141.1	IMMT	Intron (EVM0000141.1/EVM0000141, intron 1 of 14)	LG06	14010823	14041672	30850	+	14010823	14041672	30850	+	52	14.7302	1.67e-06	0.0215
NFYC	MA1644.1	GACCAATCAGA	EVM0017843	EVM0017843.1	IMP4	Promoter (<=1kb)	LG12	19446329	19450223	3895	+	19446329	19450223	3895	+	-258	15.2143	9.54e-07	0.0209
NFYC	MA1644.1	GACCAATCAGA	EVM0014452	EVM0014452.1	ING1	Intron (EVM0014452.1/EVM0014452, intron 1 of 1)	LG03	112475435	112486572	11138	-	112475435	112486572	11138	-	4926	15.2143	9.54e-07	0.0209
NFYC	MA1644.1	GGCCAATCAGA	EVM0003912	EVM0003912.1	INTS8	Promoter (<=1kb)	LG07	109970398	110016922	46525	+	109970398	110016922	46525	+	-229	15.4048	4.77e-07	0.0174
NFYC	MA1644.1	AGCCAATCAGC	EVM0012879	EVM0012879.1	IPO5	Promoter (<=1kb)	LG03	124207918	124284953	77036	-	124207918	124284953	77036	-	-7	14.8889	1.19e-06	0.0209
NFYC	MA1644.1	AGCCAATCAGA	EVM0006029	EVM0006029.1	ISOC2	Promoter (<=1kb)	LG04	145142947	145145939	2993	+	145142947	145145939	2993	+	-68	15.5635	2.38e-07	0.0137
NFYC	MA1644.1	AGCCAATCAGA	EVM0004893	EVM0004893.1	JPT1	Promoter (<=1kb)	LG12	34616141	34629593	13453	+	34616141	34629593	13453	+	-239	15.5635	2.38e-07	0.0137
NFYC	MA1644.1	GGCCAATCAGC	EVM0018112	EVM0018112.1	Kat7	Intron (EVM0018112.1/EVM0018112, intron 1 of 14)	LG01	86045984	86059961	13978	-	86045984	86059961	13978	-	357	14.7302	1.67e-06	0.0215
NFYC	MA1644.1	GACCAATCAGA	EVM0014910	EVM0014910.1	KATNB1	Promoter (1-2kb)	LG13	39708114	39736335	28222	-	39708114	39736335	28222	-	-1105	15.2143	9.54e-07	0.0209
NFYC	MA1644.1	AGCCAATCAGA	EVM0011703	EVM0011703.1	KCTD9	Promoter (<=1kb)	LG11	81001580	81013949	12370	-	81001580	81013949	12370	-	-138	15.5635	2.38e-07	0.0137
NFYC	MA1644.1	AGCCAATCAGG	EVM0006681	EVM0006681.1	KDM4A	Promoter (<=1kb)	LG04	218726920	218769296	42377	-	218726920	218769296	42377	-	-243	14.5794	2.86e-06	0.0275
NFYC	MA1644.1	AACCAATCAGA	EVM0019372	EVM0019372.1	KHSRP	Promoter (<=1kb)	LG12	23611073	23630140	19068	+	23611073	23630140	19068	+	-558	15.373	7.15e-07	0.0209
NFYC	MA1644.1	GGCCAATCAGC	EVM0009574	EVM0009574.1	kif11	Promoter (<=1kb)	LG10	81179607	81201882	22276	+	81179607	81201882	22276	+	-154	14.7302	1.67e-06	0.0215
NFYC	MA1644.1	AGCCAATCAGG	EVM0009392	EVM0009392.1	KIF22	Intron (EVM0009392.1/EVM0009392, intron 3 of 16)	LG09	148942027	148953325	11299	+	148942027	148953325	11299	+	5603	14.5794	2.86e-06	0.0275
NFYC	MA1644.1	AGCCAATCAGC	EVM0013442	EVM0013442.1	KLF11	5' UTR	LG02	29817269	29836331	19063	-	29817269	29836331	19063	-	5998	14.8889	1.19e-06	0.0209
NFYC	MA1644.1	AGCCAATCACA	EVM0013429	EVM0013429.1	Klf13	Promoter (<=1kb)	LG16	26877054	26878458	1405	+	26877054	26878458	1405	+	-629	14.881	1.43e-06	0.0215
NFYC	MA1644.1	GGCCAATCAGG	EVM0002496	EVM0002496.1	KLF6	Promoter (<=1kb)	LG04	23223042	23232142	9101	-	23223042	23232142	9101	-	-149	14.4206	4.05e-06	0.0327
NFYC	MA1644.1	CGCCAATCAGA	EVM0002291	EVM0002291.1	KLHL28	5' UTR	LG05	132959784	132980044	20261	-	132959784	132980044	20261	-	46	14.2698	5.01e-06	0.0381
NFYC	MA1644.1	GGCCAATCAGA	EVM0015938	EVM0015938.1	LAMP1	5' UTR	LG03	110205893	110243901	38009	-	110205893	110243901	38009	-	185	15.4048	4.77e-07	0.0174
NFYC	MA1644.1	GACCAATCAGC	EVM0013515	EVM0013515.1	LAPTM4A	Exon (EVM0013515.1/EVM0013515, exon 1 of 7)	LG02	18905049	18923418	18370	-	18905049	18923418	18370	-	99	14.5397	3.34e-06	0.0297
NFYC	MA1644.1	AGCCAATCAGA	EVM0021083	EVM0021083.1	LASP1	Intron (EVM0021083.1/EVM0021083, intron 3 of 5)	LG01	89100434	89154836	54403	+	89178514	89192464	13951	-	44009	15.5635	2.38e-07	0.0137
NFYC	MA1644.1	GGCCAATCAGC	EVM0011835	EVM0011835.2	LDB1	Promoter (<=1kb)	LG10	51345263	51365684	20422	+	51345263	51365684	20422	+	-805	14.7302	1.67e-06	0.0215
NFYC	MA1644.1	AGCCAATCAGA	EVM0003675	EVM0003675.1	LENG1	Promoter (<=1kb)	LG04	181329653	181332253	2601	+	181329653	181332253	2601	+	-126	15.5635	2.38e-07	0.0137
NFYC	MA1644.1	GGCCAATCAGA	EVM0008057	EVM0008057.1	LIMK2	Promoter (<=1kb)	LG13	57362594	57396833	34240	+	57362594	57396833	34240	+	-201	15.4048	4.77e-07	0.0174
NFYC	MA1644.1	GGCCAATCACA	EVM0011569	EVM0011569.1	LIN52	Promoter (<=1kb)	LG05	113114052	113118065	4014	+	113114052	113118065	4014	+	-129	14.7222	1.91e-06	0.0231
NFYC	MA1644.1	AGCCAATCAGA	EVM0010702	EVM0010702.1	Lix1l	Promoter (<=1kb)	LG09	142208940	142228872	19933	+	142208940	142228872	19933	+	-174	15.5635	2.38e-07	0.0137
NFYC	MA1644.1	AACCAATCAGC	EVM0015623	EVM0015623.1	Lmln	5' UTR	LG01	11117716	11149288	31573	-	11117716	11149288	31573	-	120	14.6984	2.15e-06	0.0248
NFYC	MA1644.1	AGCCAATCAGG	EVM0000581	EVM0000581.1	Lrrc58	Promoter (<=1kb)	LG03	11700753	11727465	26713	-	11700753	11727465	26713	-	-227	14.5794	2.86e-06	0.0275
NFYC	MA1644.1	AGCCAATCAGA	EVM0014431	EVM0014431.1	Maco1	Promoter (<=1kb)	LG10	46725363	46770480	45118	+	46725363	46770480	45118	+	-524	15.5635	2.38e-07	0.0137
NFYC	MA1644.1	AGCCAATCAGA	EVM0001171	EVM0001171.1	MAEA	Promoter (<=1kb)	LG06	15743834	15840909	97076	+	15743834	15840909	97076	+	-367	15.5635	2.38e-07	0.0137
NFYC	MA1644.1	AGCCAATCAGA	EVM0009462	EVM0009462.2	MAF1	Promoter (<=1kb)	LG07	152157690	152176985	19296	-	152157690	152176985	19296	-	-567	15.5635	2.38e-07	0.0137
NFYC	MA1644.1	AACCAATCACA	EVM0012382	EVM0012382.1	MAGT1	5' UTR	LG12	64127472	64149727	22256	+	64127472	64149727	22256	+	93	14.6905	2.38e-06	0.0272
NFYC	MA1644.1	GGCCAATCAGC	EVM0000739	EVM0000739.1	MALSU1	5' UTR	LG04	61783365	61793316	9952	+	61783365	61793316	9952	+	98	14.7302	1.67e-06	0.0215
NFYC	MA1644.1	CGCCAATCAGA	EVM0013217	EVM0013217.1	MAN2B1	5' UTR	LG12	24107685	24122931	15247	-	24107685	24122931	15247	-	963	14.2698	5.01e-06	0.0381
NFYC	MA1644.1	AACCAATCACC	EVM0017287	EVM0017287.1	MAP11	Promoter (<=1kb)	LG09	147368113	147373168	5056	+	147368113	147373168	5056	+	-312	14.0159	6.91e-06	0.0468
NFYC	MA1644.1	AACCAATCAGC	EVM0006037	EVM0006037.2	MAP3K14	Promoter (<=1kb)	LG01	94100311	94133751	33441	-	94100311	94133751	33441	-	-112	14.6984	2.15e-06	0.0248
NFYC	MA1644.1	AGCCAATCAGG	EVM0011670	EVM0011670.1	Mapk7	Promoter (<=1kb)	LG11	70304380	70308224	3845	-	70304380	70308224	3845	-	-186	14.5794	2.86e-06	0.0275
NFYC	MA1644.1	GGCCAATCAGA	EVM0019141	EVM0019141.1	MAT2B	Promoter (<=1kb)	LG14	23777685	23798526	20842	+	23777685	23798526	20842	+	-20	15.4048	4.77e-07	0.0174
NFYC	MA1644.1	AGCCAATCAGG	EVM0016308	EVM0016308.1	MAU2	Promoter (<=1kb)	LG09	125315573	125338168	22596	-	125315573	125338168	22596	-	-11	14.5794	2.86e-06	0.0275
NFYC	MA1644.1	AGCCAATCAGC	EVM0007712	EVM0007712.1	MCM3	Promoter (<=1kb)	LG02	8329712	8348020	18309	+	8329712	8348020	18309	+	-36	14.8889	1.19e-06	0.0209
NFYC	MA1644.1	GGCCAATCAGA	EVM0001989	EVM0001989.1	MCM5	5' UTR	LG01	152053549	152073809	20261	+	152053549	152073809	20261	+	52	15.4048	4.77e-07	0.0174
NFYC	MA1644.1	AGCCAATCAGG	EVM0004223	EVM0004223.1	MCPH1	Promoter (<=1kb)	LG02	46520363	46547524	27162	+	46520363	46547524	27162	+	-75	14.5794	2.86e-06	0.0275
NFYC	MA1644.1	GGCCAATCAAA	EVM0015038	EVM0015038.1	melk	Promoter (<=1kb)	LG07	3931320	3974706	43387	+	3931320	3974706	43387	+	-287	13.9444	7.15e-06	0.0476
NFYC	MA1644.1	GTCCAATCAGA	EVM0017310	EVM0017310.1	METTL17	Promoter (<=1kb)	LG11	61866615	61872306	5692	+	61866615	61872306	5692	+	-45	14.4365	3.81e-06	0.0324
NFYC	MA1644.1	ATCCAATCAGA	EVM0020176	EVM0020176.1	MFSD14B	Promoter (<=1kb)	LG08	93175720	93228661	52942	+	93175720	93228661	52942	+	-27	14.5952	2.62e-06	0.0275
NFYC	MA1644.1	AGCCAATCAGA	EVM0002483	EVM0002483.2	MID1IP1	Promoter (<=1kb)	LG03	64039531	64045236	5706	-	64039531	64045236	5706	-	-58	15.5635	2.38e-07	0.0137
NFYC	MA1644.1	AGCCAATCAGC	EVM0010749	EVM0010749.1	MIS18A	5' UTR	LG03	49523082	49531711	8630	-	49523082	49531711	8630	-	15	14.8889	1.19e-06	0.0209
NFYC	MA1644.1	AGCCAATCAGT	EVM0013155	EVM0013155.1	MIS18BP1	Promoter (<=1kb)	LG05	133184733	133211280	26548	-	133184733	133211280	26548	-	-831	14.5714	3.1e-06	0.029
NFYC	MA1644.1	AGCCAATCAGC	EVM0011161	EVM0011161.1	Mknk2	Intron (EVM0011161.1/EVM0011161, intron 2 of 13)	LG09	119633042	119655356	22315	-	119633042	119655356	22315	-	5547	14.8889	1.19e-06	0.0209
NFYC	MA1644.1	AGCCAATCAGC	EVM0014548	EVM0014548.1	MLH1	Promoter (<=1kb)	LG04	89213096	89242009	28914	+	89213096	89242009	28914	+	-197	14.8889	1.19e-06	0.0209
NFYC	MA1644.1	AGCCAATCAGG	EVM0019682	EVM0019682.1	MON1B	Promoter (1-2kb)	LG12	19469730	19477255	7526	+	19469730	19477255	7526	+	-1471	14.5794	2.86e-06	0.0275
NFYC	MA1644.1	AGCCAATCAGC	EVM0015561	EVM0015561.1	Mpc1	5' UTR	LG02	142361550	142380897	19348	-	142361550	142380897	19348	-	360	14.8889	1.19e-06	0.0209
NFYC	MA1644.1	ATCCAATCAGC	EVM0001288	EVM0001288.1	MRPL18	Exon (EVM0001288.1/EVM0001288, exon 1 of 4)	LG02	136811225	136821554	10330	+	136811225	136821554	10330	+	150	13.9206	7.63e-06	0.0496
NFYC	MA1644.1	ATCCAATCAGA	EVM0005252	EVM0005252.1	MRPS16	Promoter (<=1kb)	LG16	61674400	61680771	6372	-	61674400	61680771	6372	-	-341	14.5952	2.62e-06	0.0275
NFYC	MA1644.1	AGCCAATCAGC	EVM0012892	EVM0012892.1	MRPS9	5' UTR	LG03	105704794	105755758	50965	+	105704794	105755758	50965	+	155	14.8889	1.19e-06	0.0209
NFYC	MA1644.1	AGCCAATCAGA	EVM0009057	EVM0009057.2	MSMO1	5' UTR	LG06	85981233	85995057	13825	-	85981233	85995057	13825	-	90	15.5635	2.38e-07	0.0137
NFYC	MA1644.1	AGCCAATCAGA	EVM0009323	EVM0009323.1	MUTYH	Promoter (<=1kb)	LG04	217421684	217429475	7792	+	217421684	217429475	7792	+	-269	15.5635	2.38e-07	0.0137
NFYC	MA1644.1	AGCCAATCAGA	EVM0018838	EVM0018838.1	MXD1	Promoter (<=1kb)	LG11	74048284	74061916	13633	+	74048284	74061916	13633	+	-328	15.5635	2.38e-07	0.0137
NFYC	MA1644.1	GGCCAATCAGA	EVM0002712	EVM0002712.1	NAA10	Promoter (<=1kb)	LG12	18343681	18346924	3244	-	18343681	18346924	3244	-	-415	15.4048	4.77e-07	0.0174
NFYC	MA1644.1	AGCCAATCAGG	EVM0002136	EVM0002136.1	Naa30	Promoter (<=1kb)	LG05	126539255	126564938	25684	+	126539255	126564938	25684	+	-141	14.5794	2.86e-06	0.0275
NFYC	MA1644.1	GGCCAATCAGC	EVM0017930	EVM0017930.1	NABP1	Promoter (<=1kb)	LG01	58013913	58020491	6579	+	58013913	58020491	6579	+	-633	14.7302	1.67e-06	0.0215
NFYC	MA1644.1	CGCCAATCAGA	EVM0008010	EVM0008010.1	NAIF1	Promoter (<=1kb)	LG15	43317376	43319477	2102	-	43317376	43319477	2102	-	-535	14.2698	5.01e-06	0.0381
NFYC	MA1644.1	AGCCAATCAGC	EVM0006074	EVM0006074.2	Nap1l4	Promoter (<=1kb)	LG05	42711405	42774153	62749	-	42711405	42774153	62749	-	-28	14.8889	1.19e-06	0.0209
NFYC	MA1644.1	GGCCAATCAGG	EVM0018652	EVM0018652.1	NDUFAF3	Downstream (1-2kb)	LG15	511614	512014	401	-	511614	512014	401	-	1618	14.4206	4.05e-06	0.0327
NFYC	MA1644.1	GGCCAATCAGT	EVM0000535	EVM0000535.1	NDUFB1	Promoter (<=1kb)	LG05	151270863	151274592	3730	-	151270863	151274592	3730	-	-175	14.4127	4.29e-06	0.034
NFYC	MA1644.1	AACCAATCACA	EVM0016599	EVM0016599.1	NDUFB11	Promoter (<=1kb)	LG12	19399652	19404743	5092	-	19399652	19404743	5092	-	-471	14.6905	2.38e-06	0.0272
NFYC	MA1644.1	GGCCAATCAGC	EVM0005966	EVM0005966.2	NDUFS8	5' UTR	LG05	24496173	24498749	2577	+	24496173	24498749	2577	+	194	14.7302	1.67e-06	0.0215
NFYC	MA1644.1	AGCCAATCAGA	EVM0007509	EVM0007509.1	NEMP1	Intron (EVM0007509.1/EVM0007509, intron 2 of 9)	LG09	133814831	133821157	6327	-	133814831	133821157	6327	-	1112	15.5635	2.38e-07	0.0137
NFYC	MA1644.1	AGCCAATCAGC	EVM0019064	EVM0019064.2	ngdn	Intron (EVM0019064.2/EVM0019064, intron 1 of 10)	LG11	68672220	68686676	14457	-	68672220	68686676	14457	-	3344	14.8889	1.19e-06	0.0209
NFYC	MA1644.1	GGCCAATCAGG	EVM0008695	EVM0008695.1	NMT1	Exon (EVM0008695.1/EVM0008695, exon 1 of 12)	LG01	93729167	93766581	37415	+	93729167	93766581	37415	+	46	14.4206	4.05e-06	0.0327
NFYC	MA1644.1	GGCCAATCAGA	EVM0019025	EVM0019025.1	NOP2	Promoter (<=1kb)	LG03	2033584	2045920	12337	-	2033584	2045920	12337	-	-152	15.4048	4.77e-07	0.0174
NFYC	MA1644.1	AGCCAATCAGC	EVM0010593	EVM0010593.1	NRDC	Exon (EVM0010593.1/EVM0010593, exon 1 of 33)	LG04	210081327	210134360	53034	-	210081327	210134360	53034	-	107	14.8889	1.19e-06	0.0209
NFYC	MA1644.1	GGCCAATCACC	EVM0013075	EVM0013075.1	nubp1	Intron (EVM0013075.1/EVM0013075, intron 1 of 10)	LG09	17633916	17657940	24025	+	17633916	17657940	24025	+	1481	14.0476	6.68e-06	0.0454
NFYC	MA1644.1	GGCCAATCAAA	EVM0020684	EVM0020684.1	NUBP2	Promoter (<=1kb)	LG09	8613057	8619453	6397	+	8613057	8619453	6397	+	-233	13.9444	7.15e-06	0.0476
NFYC	MA1644.1	GGCCAATCAGG	EVM0001748	EVM0001748.1	NUDT16L1	Promoter (<=1kb)	LG09	2433013	2435915	2903	-	2433013	2435915	2903	-	-174	14.4206	4.05e-06	0.0327
NFYC	MA1644.1	AGCCAATCACC	EVM0014724	EVM0014724.1	NUDT5	Promoter (<=1kb)	LG01	239694584	239715004	20421	+	239694584	239715004	20421	+	-39	14.2063	5.72e-06	0.0411
NFYC	MA1644.1	AGCCAATCAGA	EVM0020471	EVM0020471.1	NUDT7	Promoter (<=1kb)	LG13	10085513	10092425	6913	-	10085513	10092425	6913	-	-89	15.5635	2.38e-07	0.0137
NFYC	MA1644.1	AGCCAATCAGC	EVM0007692	EVM0007692.2	Nudt8	Promoter (<=1kb)	LG05	23154057	23159363	5307	-	23154057	23159363	5307	-	-1	14.8889	1.19e-06	0.0209
NFYC	MA1644.1	GACCAATCAGA	EVM0006889	EVM0006889.1	NUP37	Promoter (<=1kb)	LG01	146214435	146262994	48560	-	146214435	146262994	48560	-	-110	15.2143	9.54e-07	0.0209
NFYC	MA1644.1	GTCCAATCAGA	EVM0009366	EVM0009366.1	NUSAP1	Promoter (<=1kb)	LG05	92653698	92700958	47261	-	92653698	92700958	47261	-	-102	14.4365	3.81e-06	0.0324
NFYC	MA1644.1	AGCCAATCAGA	EVM0005441	EVM0005441.1	Oard1	Promoter (<=1kb)	LG09	71100758	71105939	5182	+	71100758	71105939	5182	+	-363	15.5635	2.38e-07	0.0137
NFYC	MA1644.1	GACCAATCAGC	EVM0004291	EVM0004291.1	opa3	Promoter (<=1kb)	LG09	126935931	126937119	1189	+	126935931	126937119	1189	+	-52	14.5397	3.34e-06	0.0297
NFYC	MA1644.1	AGCCAATCAGG	EVM0011589	EVM0011589.1	Oscp1	Promoter (<=1kb)	LG10	50168031	50181828	13798	+	50168031	50181828	13798	+	-226	14.5794	2.86e-06	0.0275
NFYC	MA1644.1	GACCAATCAGG	EVM0011448	EVM0011448.1	ovca2	Promoter (<=1kb)	LG09	96927383	96928161	779	-	96927383	96928161	779	-	-124	14.2302	5.25e-06	0.0392
NFYC	MA1644.1	AGCCAATCAGG	EVM0005732	EVM0005732.1	PABPN1	Promoter (<=1kb)	LG11	68781382	68787155	5774	-	68781382	68787155	5774	-	-750	14.5794	2.86e-06	0.0275
NFYC	MA1644.1	AGCCAATCAGC	EVM0001233	EVM0001233.1	PALB2	Promoter (<=1kb)	LG09	38197184	38208648	11465	+	38197184	38208648	11465	+	-59	14.8889	1.19e-06	0.0209
NFYC	MA1644.1	GACCAATCAGA	EVM0005203	EVM0005203.1	PAN2	Promoter (1-2kb)	LG09	133581311	133589508	8198	-	133581311	133589508	8198	-	-1426	15.2143	9.54e-07	0.0209
NFYC	MA1644.1	AGCCAATCACA	EVM0004311	EVM0004311.1	PANK3	5' UTR	LG14	28357531	28393029	35499	-	28357531	28393029	35499	-	2558	14.881	1.43e-06	0.0215
NFYC	MA1644.1	AGCCAATCAGA	EVM0012417	EVM0012417.1	Pars2	5' UTR	LG04	208740767	208742702	1936	+	208740767	208742702	1936	+	64	15.5635	2.38e-07	0.0137
NFYC	MA1644.1	AGCCAATCAGA	EVM0015035	EVM0015035.2	PDCD4	Intron (EVM0015035.2/EVM0015035, intron 1 of 9)	LG10	57166969	57184616	17648	+	57166969	57184616	17648	+	3571	15.5635	2.38e-07	0.0137
NFYC	MA1644.1	AGCCAATCAGC	EVM0005313	EVM0005313.1	PDIA4	5' UTR	LG04	102881953	102910577	28625	-	102881953	102910577	28625	-	56	14.8889	1.19e-06	0.0209
NFYC	MA1644.1	AACCAATCAGC	EVM0017475	EVM0017475.1	Pdik1l	Promoter (1-2kb)	LG10	47103909	47107971	4063	+	47103909	47107971	4063	+	-1670	14.6984	2.15e-06	0.0248
NFYC	MA1644.1	AGCCAATCAGG	EVM0015105	EVM0015105.1	PEX1	Promoter (<=1kb)	LG04	45042567	45089385	46819	-	45042567	45089385	46819	-	-82	14.5794	2.86e-06	0.0275
NFYC	MA1644.1	GGCCAATCAGA	EVM0018021	EVM0018021.2	PGAP2	Promoter (<=1kb)	LG03	221633127	221653548	20422	+	221633127	221653548	20422	+	-66	15.4048	4.77e-07	0.0174
NFYC	MA1644.1	AGCCAATCAGC	EVM0006244	EVM0006244.1	PGP	Intron (EVM0006244.1/EVM0006244, intron 1 of 2)	LG09	37074325	37077815	3491	-	37074325	37077815	3491	-	455	14.8889	1.19e-06	0.0209
NFYC	MA1644.1	TGCCAATCAGA	EVM0015432	EVM0015432.1	Pgrmc2	Promoter (<=1kb)	LG06	112961012	112982975	21964	+	112961012	112982975	21964	+	-224	13.9365	7.39e-06	0.0487
NFYC	MA1644.1	AGCCAATCAGG	EVM0012052	EVM0012052.2	PHF6	5' UTR	LG12	49922550	49956341	33792	+	49922550	49956341	33792	+	19	14.5794	2.86e-06	0.0275
NFYC	MA1644.1	GGCCAATCAGG	EVM0001183	EVM0001183.1	PHKG2	Promoter (<=1kb)	LG11	71032479	71039482	7004	-	71032479	71039482	7004	-	-583	14.4206	4.05e-06	0.0327
NFYC	MA1644.1	GGCCAATCAGA	EVM0010450	EVM0010450.1	PIAS4	Promoter (<=1kb)	LG09	121384542	121418478	33937	+	121384542	121418478	33937	+	0	15.4048	4.77e-07	0.0174
NFYC	MA1644.1	AGCCAATCAGC	EVM0007644	EVM0007644.1	pif1	Promoter (<=1kb)	LG04	219219420	219231985	12566	+	219219420	219231985	12566	+	-102	14.8889	1.19e-06	0.0209
NFYC	MA1644.1	GGCCAATCACA	EVM0017257	EVM0017257.1	PITPNB	Promoter (<=1kb)	LG13	76448431	76497357	48927	-	76448431	76497357	48927	-	-148	14.7222	1.91e-06	0.0231
NFYC	MA1644.1	AGCCAATCAGG	EVM0019586	EVM0019586.1	PLA2G1B	Exon (EVM0019586.1/EVM0019586, exon 4 of 4)	LG13	56806098	56810678	4581	-	56806098	56810678	4581	-	4577	14.5794	2.86e-06	0.0275
NFYC	MA1644.1	GACCAATCACA	EVM0009089	EVM0009089.2	PLA2G6	5' UTR	LG01	153932099	153960223	28125	-	153932099	153960223	28125	-	3742	14.5317	3.58e-06	0.0311
NFYC	MA1644.1	AGCCAATCACC	EVM0015967	EVM0015967.1	Plaa	Promoter (<=1kb)	LG08	130156245	130181151	24907	-	130156245	130181151	24907	-	-24	14.2063	5.72e-06	0.0411
NFYC	MA1644.1	AGCCAATCAGG	EVM0019752	EVM0019752.1	PLEKHA4	Exon (EVM0019752.1/EVM0019752, exon 16 of 16)	LG04	180291415	180304885	13471	+	180307147	180313065	5919	+	-4008	14.5794	2.86e-06	0.0275
NFYC	MA1644.1	AGCCAATCAGC	EVM0013548	EVM0013548.1	PLEKHF1	5' UTR	LG13	20556472	20567916	11445	-	20556472	20567916	11445	-	225	14.8889	1.19e-06	0.0209
NFYC	MA1644.1	AGCCAATCAGC	EVM0000134	EVM0000134.1	Plp2	Promoter (<=1kb)	LG12	19120154	19123837	3684	+	19120154	19123837	3684	+	-870	14.8889	1.19e-06	0.0209
NFYC	MA1644.1	AGCCAATCAGC	EVM0015706	EVM0015706.1	PLPBP	Promoter (<=1kb)	LG11	76677198	76684219	7022	-	76677198	76684219	7022	-	-130	14.8889	1.19e-06	0.0209
NFYC	MA1644.1	AACCAATCAGA	EVM0008023	EVM0008023.1	PNN	Promoter (<=1kb)	LG05	112846109	112873845	27737	+	112846109	112873845	27737	+	-209	15.373	7.15e-07	0.0209
NFYC	MA1644.1	AGCCAATCAGG	EVM0011983	EVM0011983.1	POGK	Promoter (<=1kb)	LG09	150064559	150074451	9893	-	150064559	150074451	9893	-	-626	14.5794	2.86e-06	0.0275
NFYC	MA1644.1	AGCCAATCAGA	EVM0017914	EVM0017914.1	Polb	Promoter (<=1kb)	LG11	75087929	75098753	10825	+	75087929	75098753	10825	+	-678	15.5635	2.38e-07	0.0137
NFYC	MA1644.1	GGCCAATCAGG	EVM0000280	EVM0000280.1	polr2g	Exon (EVM0000280.1/EVM0000280, exon 1 of 8)	LG09	129866143	129869125	2983	-	129866143	129869125	2983	-	245	14.4206	4.05e-06	0.0327
NFYC	MA1644.1	AGCCAATCACC	EVM0020167	EVM0020167.2	Polr3h	Intron (EVM0020167.2/EVM0020167, intron 1 of 6)	LG01	156453203	156471818	18616	-	156453203	156471818	18616	-	405	14.2063	5.72e-06	0.0411
NFYC	MA1644.1	AGCCAATCAGG	EVM0011568	EVM0011568.1	PORCN	Exon (EVM0011568.1/EVM0011568, exon 2 of 17)	LG12	18451971	18459756	7786	-	18451971	18459756	7786	-	569	14.5794	2.86e-06	0.0275
NFYC	MA1644.1	AGCCAATCAGC	EVM0004030	EVM0004030.1	PPP1R15B	5' UTR	LG09	69340738	69350061	9324	+	69340738	69350061	9324	+	152	14.8889	1.19e-06	0.0209
NFYC	MA1644.1	AGCCAATCAGC	EVM0007495	EVM0007495.1	PPP2R1A	Promoter (<=1kb)	LG09	152837026	152846989	9964	-	152837026	152846989	9964	-	-305	14.8889	1.19e-06	0.0209
NFYC	MA1644.1	AACCAATCAGC	EVM0013862	EVM0013862.1	PPP6R3	Promoter (<=1kb)	LG05	34060784	34180979	120196	-	34060784	34180979	120196	-	-227	14.6984	2.15e-06	0.0248
NFYC	MA1644.1	ACCCAATCAGA	EVM0020641	EVM0020641.1	PRC1	Promoter (<=1kb)	LG16	61110309	61120550	10242	+	61110309	61120550	10242	+	-232	14.0556	6.44e-06	0.0444
NFYC	MA1644.1	AGCCAATCAGG	EVM0001334	EVM0001334.4	PRMT5	Promoter (<=1kb)	LG11	68888003	68896888	8886	+	68888003	68896888	8886	+	-94	14.5794	2.86e-06	0.0275
NFYC	MA1644.1	GGCCAATCACA	EVM0001712	EVM0001712.1	PRODH	Intron (EVM0001712.1/EVM0001712, intron 2 of 14)	LG13	46773467	46818080	44614	-	46773467	46818080	44614	-	3450	14.7222	1.91e-06	0.0231
NFYC	MA1644.1	AGCCAATCAGC	EVM0002493	EVM0002493.1	PRPS1	Promoter (<=1kb)	LG12	4954856	4984737	29882	-	4954856	4984737	29882	-	-354	14.8889	1.19e-06	0.0209
NFYC	MA1644.1	GGCCAATCAGA	EVM0013980	EVM0013980.1	PRR11	Promoter (<=1kb)	LG09	94251047	94259493	8447	-	94251047	94259493	8447	-	-230	15.4048	4.77e-07	0.0174
NFYC	MA1644.1	AGCCAATCAGC	EVM0008978	EVM0008978.1	PRR14	Intron (EVM0008978.1/EVM0008978, intron 5 of 5)	LG11	71097212	71101661	4450	-	71097212	71101661	4450	-	4062	14.8889	1.19e-06	0.0209
NFYC	MA1644.1	ATCCAATCAGA	EVM0000913	EVM0000913.2	Prrg3	Promoter (<=1kb)	LG12	5500181	5514274	14094	+	5500181	5514274	14094	+	-86	14.5952	2.62e-06	0.0275
NFYC	MA1644.1	AGCCAATCAGG	EVM0006091	EVM0006091.1	PSMA2	Promoter (<=1kb)	LG04	97579310	97586372	7063	-	97579310	97586372	7063	-	-81	14.5794	2.86e-06	0.0275
NFYC	MA1644.1	GGCCAATCAGC	EVM0016179	EVM0016179.3	Psma3	Promoter (<=1kb)	LG05	127158244	127176787	18544	+	127158244	127176787	18544	+	-3	14.7302	1.67e-06	0.0215
NFYC	MA1644.1	AACCAATCAGT	EVM0020528	EVM0020528.1	PTGFR	Downstream (1-2kb)	LG04	195444494	195446331	1838	-	195444494	195446331	1838	-	3179	14.381	4.77e-06	0.0349
NFYC	MA1644.1	AGCCAATCAGA	EVM0018863	EVM0018863.1	PWWP3A	Promoter (1-2kb)	LG09	124532455	124546158	13704	+	124532455	124546158	13704	+	-1395	15.5635	2.38e-07	0.0137
NFYC	MA1644.1	ACCCAATCAGA	EVM0010010	EVM0010010.1	QPCTL	Promoter (<=1kb)	LG09	127240332	127242293	1962	+	127240332	127242293	1962	+	-130	14.0556	6.44e-06	0.0444
NFYC	MA1644.1	AGCCAATCACA	EVM0020306	EVM0020306.1	Rab5if	5' UTR	LG14	48662559	48672562	10004	-	48662559	48672562	10004	-	1743	14.881	1.43e-06	0.0215
NFYC	MA1644.1	AGCCAATCAGA	EVM0006352	EVM0006352.1	RACGAP1	Downstream (2-3kb)	LG09	132249212	132268685	19474	-	132249212	132268685	19474	-	22190	15.5635	2.38e-07	0.0137
NFYC	MA1644.1	AGCCAATCAGA	EVM0005961	EVM0005961.2	Rangap1	Promoter (<=1kb)	LG01	156221740	156250561	28822	-	156221740	156250561	28822	-	-209	15.5635	2.38e-07	0.0137
NFYC	MA1644.1	ATCCAATCAGA	EVM0015396	EVM0015396.5	Rassf8	5' UTR	LG05	35848276	35873180	24905	+	35848276	35873180	24905	+	470	14.5952	2.62e-06	0.0275
NFYC	MA1644.1	GGCCAATCAGA	EVM0013778	EVM0013778.1	RBM15	Promoter (<=1kb)	LG09	74450822	74453703	2882	-	74450822	74453703	2882	-	-425	15.4048	4.77e-07	0.0174
NFYC	MA1644.1	GGCCAATCAGC	EVM0011385	EVM0011385.1	RBM23	Promoter (<=1kb)	LG11	68898114	68905830	7717	+	68898114	68905830	7717	+	-239	14.7302	1.67e-06	0.0215
NFYC	MA1644.1	AGCCAATCAGC	EVM0015036	EVM0015036.1	Rec8	Promoter (1-2kb)	LG11	68469925	68480128	10204	-	68469925	68480128	10204	-	-1201	14.8889	1.19e-06	0.0209
NFYC	MA1644.1	GGCCAATCAGC	EVM0012736	EVM0012736.1	Rgs9	Promoter (<=1kb)	LG12	42221949	42282904	60956	-	42221949	42282904	60956	-	-207	14.7302	1.67e-06	0.0215
NFYC	MA1644.1	AGCCAATCAGC	EVM0017335	EVM0017335.1	RIF1	Promoter (<=1kb)	LG01	27821730	27880770	59041	+	27821730	27880770	59041	+	-220	14.8889	1.19e-06	0.0209
NFYC	MA1644.1	AGCCAATCAGG	EVM0000085	EVM0000085.1	RMI1	Promoter (<=1kb)	LG08	100180805	100187671	6867	-	100180805	100187671	6867	-	-84	14.5794	2.86e-06	0.0275
NFYC	MA1644.1	GACCAATCAGA	EVM0003022	EVM0003022.1	rnf145	Promoter (<=1kb)	LG06	951219	963355	12137	-	951219	963355	12137	-	-413	15.2143	9.54e-07	0.0209
NFYC	MA1644.1	ATCCAATCAGC	EVM0017524	EVM0017524.4	RNF4	Promoter (<=1kb)	LG06	19502281	19537782	35502	+	19502281	19537782	35502	+	-100	13.9206	7.63e-06	0.0496
NFYC	MA1644.1	AGCCAATCAGC	EVM0009808	EVM0009808.1	RNF43	Intron (EVM0009808.1/EVM0009808, intron 1 of 6)	LG09	62842289	62902533	60245	+	62917166	62923816	6651	+	-27184	14.8889	1.19e-06	0.0209
NFYC	MA1644.1	AGCCAATCAGT	EVM0018859	EVM0018859.1	Rnf5	Promoter (<=1kb)	LG16	13673989	13675639	1651	+	13673989	13675639	1651	+	-382	14.5714	3.1e-06	0.029
NFYC	MA1644.1	ATCCAATCAGC	EVM0001762	EVM0001762.1	RPL10	Promoter (1-2kb)	LG12	18073610	18076192	2583	-	18073610	18076192	2583	-	-1045	13.9206	7.63e-06	0.0496
NFYC	MA1644.1	GGCCAATCAGA	EVM0005833	EVM0005833.1	RPS13	Promoter (<=1kb)	LG05	45915493	45919543	4051	+	45915493	45919543	4051	+	-81	15.4048	4.77e-07	0.0174
NFYC	MA1644.1	GGCCAATCAGA	EVM0006008	EVM0006008.1	RSU1	Intron (EVM0006008.1/EVM0006008, intron 1 of 6)	LG04	39652364	39726416	74053	+	39652364	39726416	74053	+	649	15.4048	4.77e-07	0.0174
NFYC	MA1644.1	GGCCAATCACC	EVM0018901	EVM0018901.1	Samd4b	Promoter (<=1kb)	LG09	128098421	128110520	12100	+	128098421	128110520	12100	+	-48	14.0476	6.68e-06	0.0454
NFYC	MA1644.1	GGCCAATCAGC	EVM0013629	EVM0013629.3	SAP130	Intron (EVM0013629.3/EVM0013629, intron 1 of 19)	LG11	2933171	2972521	39351	-	2933171	2972521	39351	-	1608	14.7302	1.67e-06	0.0215
NFYC	MA1644.1	GGCCAATCAGG	EVM0008335	EVM0008335.1	SARS2	Promoter (<=1kb)	LG09	127987756	127994719	6964	-	127987756	127994719	6964	-	-110	14.4206	4.05e-06	0.0327
NFYC	MA1644.1	AGCCAATCAGG	EVM0012318	EVM0012318.1	Sec63	Promoter (<=1kb)	LG02	92661342	92767785	106444	-	92661342	92767785	106444	-	-175	14.5794	2.86e-06	0.0275
NFYC	MA1644.1	GGCCAATCAGG	EVM0012475	EVM0012475.1	SEL1L	Promoter (<=1kb)	LG05	142267237	142327430	60194	-	142267237	142327430	60194	-	-112	14.4206	4.05e-06	0.0327
NFYC	MA1644.1	AGCCAATCACC	EVM0009428	EVM0009428.1	SELENOK	Promoter (<=1kb)	LG15	24142570	24147118	4549	+	24142570	24147118	4549	+	-50	14.2063	5.72e-06	0.0411
NFYC	MA1644.1	AGCCAATCAGG	EVM0001331	EVM0001331.1	SERTAD1	Promoter (<=1kb)	LG09	129212484	129213872	1389	-	129212484	129213872	1389	-	-137	14.5794	2.86e-06	0.0275
NFYC	MA1644.1	GGCCAATCAGC	EVM0006881	EVM0006881.2	SETD1B	Promoter (<=1kb)	LG13	74413118	74465644	52527	-	74413118	74465644	52527	-	-686	14.7302	1.67e-06	0.0215
NFYC	MA1644.1	GACCAATCAGC	EVM0004346	EVM0004346.2	SETDB2	Promoter (<=1kb)	LG03	174663147	174701861	38715	+	174663147	174701861	38715	+	-94	14.5397	3.34e-06	0.0297
NFYC	MA1644.1	GACCAATCAGA	EVM0003021	EVM0003021.1	SETMAR	5' UTR	LG15	11307704	11314149	6446	+	11307704	11314149	6446	+	511	15.2143	9.54e-07	0.0209
NFYC	MA1644.1	AACCAATCAGC	EVM0003966	EVM0003966.1	Sfpq	Intron (EVM0003966.1/EVM0003966, intron 2 of 10)	LG10	41942176	41960796	18621	+	41942176	41960796	18621	+	11454	14.6984	2.15e-06	0.0248
NFYC	MA1644.1	AGCCAATCAGC	EVM0012508	EVM0012508.2	SIN3A	Promoter (<=1kb)	LG16	33997174	34042920	45747	+	33997174	34042920	45747	+	-437	14.8889	1.19e-06	0.0209
NFYC	MA1644.1	AGCCAATCAGA	EVM0012176	EVM0012176.1	SIT1	Downstream (<1kb)	LG16	7152694	7155163	2470	-	7152694	7155163	2470	-	3127	15.5635	2.38e-07	0.0137
NFYC	MA1644.1	GGCCAATCAGC	EVM0019368	EVM0019368.1	slbp2	Promoter (<=1kb)	LG14	325931	330965	5035	-	325931	330965	5035	-	-115	14.7302	1.67e-06	0.0215
NFYC	MA1644.1	AGCCAATCACC	EVM0005938	EVM0005938.1	Slc25a1	Promoter (<=1kb)	LG09	88064787	88071294	6508	-	88064787	88071294	6508	-	-74	14.2063	5.72e-06	0.0411
NFYC	MA1644.1	GGCCAATCAGA	EVM0004856	EVM0004856.1	SLC25A28	Promoter (<=1kb)	LG10	50741746	50744984	3239	+	50741746	50744984	3239	+	-618	15.4048	4.77e-07	0.0174
NFYC	MA1644.1	GGCCAATCAGC	EVM0005739	EVM0005739.2	SLC25A44	5' UTR	LG09	141770142	141782922	12781	+	141770142	141782922	12781	+	42	14.7302	1.67e-06	0.0215
NFYC	MA1644.1	AACCAATCAGT	EVM0006218	EVM0006218.1	SLC25A46	Promoter (<=1kb)	LG08	74659811	74695584	35774	+	74659811	74695584	35774	+	-138	14.381	4.77e-06	0.0371
NFYC	MA1644.1	AGCCAATCAGC	EVM0002733	EVM0002733.1	Slc33a1	Promoter (<=1kb)	LG11	28809983	28821496	11514	-	28809983	28821496	11514	-	-241	14.8889	1.19e-06	0.0209
NFYC	MA1644.1	AGCCAATCAGC	EVM0000661	EVM0000661.1	SLF2	Promoter (<=1kb)	LG10	52242960	52285547	42588	-	52242960	52285547	42588	-	-70	14.8889	1.19e-06	0.0209
NFYC	MA1644.1	GGCCAATCACA	EVM0009128	EVM0009128.1	SLX4	Downstream (2-3kb)	LG09	2943807	2974266	30460	-	2892731	2921188	28458	-	-20505	14.7222	1.91e-06	0.0231
NFYC	MA1644.1	GGCCAATCAGG	EVM0005875	EVM0005875.1	SMAP2	Promoter (<=1kb)	LG10	43711142	43712537	1396	+	43711142	43712537	1396	+	-93	14.4206	4.05e-06	0.0327
NFYC	MA1644.1	AGCCAATCAGG	EVM0004873	EVM0004873.1	SMARCA4	Promoter (<=1kb)	LG12	23447937	23502851	54915	+	23447937	23502851	54915	+	-190	14.5794	2.86e-06	0.0275
NFYC	MA1644.1	AACCAATCAGC	EVM0016847	EVM0016847.1	SMKR1	Intron (EVM0016847.1/EVM0016847, intron 1 of 3)	LG01	248297289	248301268	3980	-	248297289	248301268	3980	-	12	14.6984	2.15e-06	0.0248
NFYC	MA1644.1	AGCCAATCAGA	EVM0010650	EVM0010650.1	SNAPC4	Intron (EVM0010650.1/EVM0010650, intron 1 of 22)	LG15	37176096	37199312	23217	-	37176096	37199312	23217	-	1185	15.5635	2.38e-07	0.0137
NFYC	MA1644.1	GGCCAATCAGC	EVM0010981	EVM0010981.1	Snrnp40	Promoter (<=1kb)	LG10	36708779	36726940	18162	+	36708779	36726940	18162	+	-16	14.7302	1.67e-06	0.0215
NFYC	MA1644.1	GGCCAATCAGC	EVM0017627	EVM0017627.1	SNRPF	5' UTR	LG01	157473252	157479602	6351	+	157473252	157479602	6351	+	2076	14.7302	1.67e-06	0.0215
NFYC	MA1644.1	AACCAATCAGA	EVM0020084	EVM0020084.1	SNX1	Promoter (<=1kb)	LG16	21008784	21033904	25121	+	21008784	21033904	25121	+	-21	15.373	7.15e-07	0.0209
NFYC	MA1644.1	AGCCAATCAGG	EVM0008336	EVM0008336.2	SOD1	Promoter (<=1kb)	LG03	49130038	49139492	9455	+	49130038	49139492	9455	+	-256	14.5794	2.86e-06	0.0275
NFYC	MA1644.1	AGCCAATCAGT	EVM0000777	EVM0000777.1	SORT1	5' UTR	LG09	75223532	75261987	38456	+	75223532	75261987	38456	+	157	14.5714	3.1e-06	0.029
NFYC	MA1644.1	AGCCAATCAGA	EVM0000732	EVM0000732.1	SOX13	3' UTR	LG09	69623282	69666231	42950	-	69623282	69666231	42950	-	42111	15.5635	2.38e-07	0.0137
NFYC	MA1644.1	GACCAATCAGC	EVM0001875	EVM0001875.1	Sox4	Promoter (<=1kb)	LG07	36405963	36408037	2075	+	36405963	36408037	2075	+	-506	14.5397	3.34e-06	0.0297
NFYC	MA1644.1	GACCAATCAGA	EVM0000797	EVM0000797.1	SP1	Intron (EVM0000797.1/EVM0000797, intron 2 of 6)	LG09	135470725	135500002	29278	-	135470725	135500002	29278	-	5242	15.2143	9.54e-07	0.0209
NFYC	MA1644.1	AGCCAATCAGG	EVM0012984	EVM0012984.1	SP2	Exon (EVM0012984.1/EVM0012984, exon 1 of 7)	LG01	87688977	87705047	16071	-	87688977	87705047	16071	-	183	14.5794	2.86e-06	0.0275
NFYC	MA1644.1	AGCCAATCAGC	EVM0009664	EVM0009664.1	Spef1	Intron (EVM0009664.1/EVM0009664, intron 1 of 8)	LG06	2273747	2290201	16455	+	2273747	2290201	16455	+	940	14.8889	1.19e-06	0.0209
NFYC	MA1644.1	GGCCAATCAGA	EVM0001051	EVM0001051.1	SPEG	Promoter (1-2kb)	Contig00690_ERROPOS600000	135801	137737	1937	-	135801	137737	1937	-	-1738	15.4048	4.77e-07	0.0174
NFYC	MA1644.1	GACCAATCACA	EVM0004235	EVM0004235.1	SPHK2	Promoter (1-2kb)	LG04	145002788	145007805	5018	+	145002788	145007805	5018	+	-1065	14.5317	3.58e-06	0.0311
NFYC	MA1644.1	GGCCAATCAGC	EVM0016780	EVM0016780.1	Srd5a1	Promoter (<=1kb)	LG07	16324688	16341441	16754	-	16324688	16341441	16754	-	-224	14.7302	1.67e-06	0.0215
NFYC	MA1644.1	AGCCAATCACA	EVM0020848	EVM0020848.2	Srrm1	5' UTR	LG10	46277308	46301542	24235	+	46277308	46301542	24235	+	6	14.881	1.43e-06	0.0215
NFYC	MA1644.1	AGCCAATCAGA	EVM0014293	EVM0014293.1	SSR4	Promoter (<=1kb)	LG12	18392707	18395898	3192	-	18392707	18395898	3192	-	-114	15.5635	2.38e-07	0.0137
NFYC	MA1644.1	GGCCAATCAGC	EVM0012329	EVM0012329.1	Stard10	Promoter (<=1kb)	LG12	70566545	70569831	3287	+	70566545	70569831	3287	+	-222	14.7302	1.67e-06	0.0215
NFYC	MA1644.1	AGCCAATCAGC	EVM0004049	EVM0004049.1	STARD4	Promoter (<=1kb)	LG08	75330918	75343375	12458	-	75330918	75343375	12458	-	-115	14.8889	1.19e-06	0.0209
NFYC	MA1644.1	CACCAATCAGA	EVM0004836	EVM0004836.2	STIL	Promoter (<=1kb)	LG04	215372069	215398295	26227	-	215372069	215398295	26227	-	-124	14.0794	6.2e-06	0.0434
NFYC	MA1644.1	GGCCAATCAGC	EVM0003122	EVM0003122.1	STK35	Promoter (<=1kb)	LG02	4845223	4854868	9646	+	4845223	4854868	9646	+	-406	14.7302	1.67e-06	0.0215
NFYC	MA1644.1	GACCAATCACA	EVM0019266	EVM0019266.1	STPG1	5' UTR	LG10	46155575	46174383	18809	-	46155575	46174383	18809	-	67	14.5317	3.58e-06	0.0311
NFYC	MA1644.1	GGCCAATCACA	EVM0000217	EVM0000217.1	STX6	5' UTR	LG04	167271642	167293446	21805	+	167271642	167293446	21805	+	114	14.7222	1.91e-06	0.0231
NFYC	MA1644.1	AACCAATCAGG	EVM0017001	EVM0017001.1	Sult1a1	Promoter (<=1kb)	LG11	70683943	70687312	3370	-	70683943	70687312	3370	-	-770	14.3889	4.53e-06	0.0355
NFYC	MA1644.1	AACCAATCAGA	EVM0004388	EVM0004388.1	SWSAP1	Exon (EVM0004388.1/EVM0004388, exon 1 of 2)	LG12	24522890	24525430	2541	-	24522890	24525430	2541	-	596	15.373	7.15e-07	0.0209
NFYC	MA1644.1	AACCAATCAGC	EVM0006760	EVM0006760.2	Syvn1	5' UTR	LG09	130684680	130709236	24557	-	130684680	130709236	24557	-	231	14.6984	2.15e-06	0.0248
NFYC	MA1644.1	AGCCAATCAGA	EVM0007656	EVM0007656.1	TALDO1	Exon (EVM0007656.1/EVM0007656, exon 1 of 19)	LG05	36446439	36502035	55597	+	36446439	36502035	55597	+	567	15.5635	2.38e-07	0.0137
NFYC	MA1644.1	GGCCAATCAGC	EVM0010542	EVM0010542.1	taok2	Promoter (1-2kb)	LG11	70095996	70108576	12581	-	70095996	70108576	12581	-	-1587	14.7302	1.67e-06	0.0215
NFYC	MA1644.1	AGCCAATCAGC	EVM0006315	EVM0006315.1	Tbc1d10b	Promoter (<=1kb)	LG11	70520047	70526964	6918	-	70520047	70526964	6918	-	-513	14.8889	1.19e-06	0.0209
NFYC	MA1644.1	AACCAATCAGA	EVM0006110	EVM0006110.2	TCERG1	Promoter (<=1kb)	LG14	15625260	15665038	39779	+	15625260	15665038	39779	+	-63	15.373	7.15e-07	0.0209
NFYC	MA1644.1	AGCCAATCAGA	EVM0011583	EVM0011583.1	TECR	Intron (EVM0011583.1/EVM0011583, intron 1 of 12)	LG12	22178462	22197837	19376	-	22178462	22197837	19376	-	54	15.5635	2.38e-07	0.0137
NFYC	MA1644.1	AGCCAATCACA	EVM0010752	EVM0010752.1	TEF	Intron (EVM0010752.1/EVM0010752, intron 1 of 5)	LG01	156336788	156354636	17849	+	156336788	156354636	17849	+	5528	14.881	1.43e-06	0.0215
NFYC	MA1644.1	AACCAATCAGA	EVM0003088	EVM0003088.1	TEN1	Exon (EVM0003088.1/EVM0003088, exon 2 of 5)	LG12	33582855	33588212	5358	-	33582855	33588212	5358	-	210	15.373	7.15e-07	0.0209
NFYC	MA1644.1	GACCAATCACA	EVM0010397	EVM0010397.1	TENT5A	5' UTR	LG10	47691201	47702874	11674	-	47691201	47702874	11674	-	114	14.5317	3.58e-06	0.0311
NFYC	MA1644.1	AGCCAATCAGC	EVM0009064	EVM0009064.1	Terf1	Promoter (<=1kb)	LG07	93590511	93619210	28700	+	93590511	93619210	28700	+	-176	14.8889	1.19e-06	0.0209
NFYC	MA1644.1	AGCCAATCAGT	EVM0017763	EVM0017763.1	Tfpt	Promoter (<=1kb)	LG04	181370390	181372547	2158	+	181370390	181372547	2158	+	-174	14.5714	3.1e-06	0.029
NFYC	MA1644.1	AGCCAATCACA	EVM0017127	EVM0017127.1	THAP9	Promoter (<=1kb)	LG06	145403390	145414208	10819	+	145403390	145414208	10819	+	-4	14.881	1.43e-06	0.0215
NFYC	MA1644.1	GGCCAATCAGC	EVM0008804	EVM0008804.1	TICRR	Promoter (<=1kb)	LG16	47018915	47044323	25409	-	47018915	47044323	25409	-	-226	14.7302	1.67e-06	0.0215
NFYC	MA1644.1	GACCAATCAGA	EVM0002317	EVM0002317.1	TIMM17B	Promoter (<=1kb)	LG12	18587253	18590632	3380	+	18587253	18590632	3380	+	-281	15.2143	9.54e-07	0.0209
NFYC	MA1644.1	GGCCAATCAGG	EVM0000716	EVM0000716.1	TIMM50	Promoter (<=1kb)	LG09	127847299	127871057	23759	-	127847299	127871057	23759	-	-406	14.4206	4.05e-06	0.0327
NFYC	MA1644.1	GACCAATCAGC	EVM0021078	EVM0021078.1	TLE4	Intron (EVM0021078.1/EVM0021078, intron 1 of 17)	LG08	102589644	102760595	170952	-	102589644	102760595	170952	-	37704	14.5397	3.34e-06	0.0297
NFYC	MA1644.1	AGCCAATCAGC	EVM0007535	EVM0007535.1	tmem147	Promoter (<=1kb)	LG09	153378882	153380315	1434	-	153378882	153380315	1434	-	-163	14.8889	1.19e-06	0.0209
NFYC	MA1644.1	AGCCAATCAGG	EVM0005565	EVM0005565.3	TOB2	5' UTR	LG01	156399444	156406664	7221	-	156399444	156406664	7221	-	566	14.5794	2.86e-06	0.0275
NFYC	MA1644.1	AGCCAATCACA	EVM0017213	EVM0017213.1	TOM1	Intron (EVM0017213.1/EVM0017213, intron 1 of 14)	LG01	151984464	152016084	31621	+	151984464	152016084	31621	+	272	14.881	1.43e-06	0.0215
NFYC	MA1644.1	AGCCAATCAGA	EVM0020968	EVM0020968.1	TPGS1	5' UTR	LG09	123417125	123420849	3725	+	123417125	123420849	3725	+	460	15.5635	2.38e-07	0.0137
NFYC	MA1644.1	GGCCAATCAGA	EVM0004155	EVM0004155.1	Tpp2	Promoter (<=1kb)	LG03	119684947	119769957	85011	+	119684947	119769957	85011	+	-310	15.4048	4.77e-07	0.0174
NFYC	MA1644.1	GGCCAATCAGC	EVM0014244	EVM0014244.3	TPT1	Exon (EVM0014244.3/EVM0014244, exon 1 of 6)	LG03	171343253	171352731	9479	-	171343253	171352731	9479	-	326	14.7302	1.67e-06	0.0215
NFYC	MA1644.1	CACCAATCAGA	EVM0019076	EVM0019076.10	TRAF7	Promoter (<=1kb)	LG09	36945529	36981294	35766	+	36945529	36981294	35766	+	-685	14.0794	6.2e-06	0.0434
NFYC	MA1644.1	AGCCAATCAAA	EVM0005016	EVM0005016.1	TRIB1	Intron (EVM0005016.1/EVM0005016, intron 2 of 2)	LG07	134067824	134078289	10466	+	134067824	134078289	10466	+	3386	14.1032	5.96e-06	0.0423
NFYC	MA1644.1	GGCCAATCAAA	EVM0001830	EVM0001830.1	TRIM65	Promoter (<=1kb)	LG06	83383774	83397748	13975	-	83383774	83397748	13975	-	-106	13.9444	7.15e-06	0.0476
NFYC	MA1644.1	GACCAATCAGC	EVM0017262	EVM0017262.1	Troap	Intron (EVM0017262.1/EVM0017262, intron 1 of 12)	LG09	133184712	133191130	6419	+	133184712	133191130	6419	+	1930	14.5397	3.34e-06	0.0297
NFYC	MA1644.1	GGCCAATCAGC	EVM0016220	EVM0016220.1	TSPYL4	Promoter (<=1kb)	LG12	18772364	18776136	3773	-	18772364	18776136	3773	-	-253	14.7302	1.67e-06	0.0215
NFYC	MA1644.1	AGCCAATCAGG	EVM0000629	EVM0000629.2	Tssc4	5' UTR	LG05	41688150	41695986	7837	+	41688150	41695986	7837	+	135	14.5794	2.86e-06	0.0275
NFYC	MA1644.1	AGCCAATCAGA	EVM0001209	EVM0001209.1	Ttll5	Promoter (<=1kb)	LG05	114299280	114463231	163952	+	114299280	114463231	163952	+	-397	15.5635	2.38e-07	0.0137
NFYC	MA1644.1	TGCCAATCAGA	EVM0009985	EVM0009985.1	TUBA1C	Promoter (<=1kb)	LG09	133172386	133176918	4533	+	133172386	133176918	4533	+	-196	13.9365	7.39e-06	0.0487
NFYC	MA1644.1	AGCCAATCAGC	EVM0014657	EVM0014657.1	TUBB4B	5' UTR	LG15	60003097	60012884	9788	-	60003097	60012884	9788	-	7043	14.8889	1.19e-06	0.0209
NFYC	MA1644.1	GGCCAATCAGC	EVM0004896	EVM0004896.1	TUBB5	Promoter (<=1kb)	LG16	4065386	4075289	9904	-	4065386	4075289	9904	-	-198	14.7302	1.67e-06	0.0215
NFYC	MA1644.1	GGCCAATCAGT	EVM0007615	EVM0007615.1	TUBGCP5	Exon (EVM0007615.1/EVM0007615, exon 1 of 23)	LG03	97009193	97053274	44082	+	97009193	97053274	44082	+	776	14.4127	4.29e-06	0.034
NFYC	MA1644.1	AGCCAATCAGC	EVM0001747	EVM0001747.1	TXLNG	Promoter (<=1kb)	LG03	80022229	80051776	29548	-	80022229	80051776	29548	-	-145	14.8889	1.19e-06	0.0209
NFYC	MA1644.1	AGCCAATCAGC	EVM0002549	EVM0002549.1	Txn2	Intron (EVM0002549.1/EVM0002549, intron 1 of 4)	LG01	152699336	152713195	13860	-	152699336	152713195	13860	-	384	14.8889	1.19e-06	0.0209
NFYC	MA1644.1	AGCCAATCAGG	EVM0021164	EVM0021164.3	TXNIP	Promoter (<=1kb)	LG09	142315135	142321025	5891	-	142315135	142321025	5891	-	-133	14.5794	2.86e-06	0.0275
NFYC	MA1644.1	GGCCAATCACC	EVM0012968	EVM0012968.2	Tysnd1	5' UTR	LG10	92782000	92796135	14136	-	92782000	92796135	14136	-	1250	14.0476	6.68e-06	0.0454
NFYC	MA1644.1	GGCCAATCAGC	EVM0007525	EVM0007525.1	UBALD2	Promoter (<=1kb)	LG12	33249640	33262027	12388	-	33249640	33262027	12388	-	-568	14.7302	1.67e-06	0.0215
NFYC	MA1644.1	AGCCAATCAGG	EVM0005124	EVM0005124.1	UBP1	5' UTR	LG04	86860000	86924401	64402	-	86860000	86924401	64402	-	1229	14.5794	2.86e-06	0.0275
NFYC	MA1644.1	AGCCAATCAGC	EVM0007998	EVM0007998.1	UFD1	5' UTR	LG13	62417868	62434446	16579	-	62417868	62434446	16579	-	85	14.8889	1.19e-06	0.0209
NFYC	MA1644.1	AGCCAATCAGT	EVM0010276	EVM0010276.1	UNC50	Promoter (<=1kb)	LG03	100892521	100901760	9240	+	100892521	100901760	9240	+	-79	14.5714	3.1e-06	0.029
NFYC	MA1644.1	GGCCAATCAGG	EVM0004435	EVM0004435.1	UNG	Promoter (<=1kb)	LG13	72296308	72303056	6749	-	72296308	72303056	6749	-	-165	14.4206	4.05e-06	0.0327
NFYC	MA1644.1	AGCCAATCAGG	EVM0014773	EVM0014773.1	Usp1	Promoter (<=1kb)	LG04	204451611	204468493	16883	-	204451611	204468493	16883	-	-763	14.5794	2.86e-06	0.0275
NFYC	MA1644.1	AGCCAATCAGA	EVM0020739	EVM0020739.1	VEZF1	Promoter (<=1kb)	LG11	70080917	70084466	3550	+	70080917	70084466	3550	+	-836	15.5635	2.38e-07	0.0137
NFYC	MA1644.1	AGCCAATCAGG	EVM0001835	EVM0001835.1	VMA21	Promoter (<=1kb)	LG12	56188963	56192364	3402	+	56188963	56192364	3402	+	-238	14.5794	2.86e-06	0.0275
NFYC	MA1644.1	AACCAATCAGT	EVM0001064	EVM0001064.1	VPS35	Promoter (<=1kb)	LG13	22488308	22533554	45247	-	22488308	22533554	45247	-	-185	14.381	4.77e-06	0.0371
NFYC	MA1644.1	GGCCAATCAGA	EVM0005446	EVM0005446.1	WDR19	Promoter (<=1kb)	LG06	49842973	49928241	85269	+	49842973	49928241	85269	+	-40	15.4048	4.77e-07	0.0174
NFYC	MA1644.1	AGCCAATCAGG	EVM0003132	EVM0003132.1	WDR61	5' UTR	LG16	30983542	30995738	12197	-	30983542	30995738	12197	-	128	14.5794	2.86e-06	0.0275
NFYC	MA1644.1	AGCCAATCAGC	EVM0019599	EVM0019599.4	Xpo1	5' UTR	LG02	211213571	211276977	63407	-	211213571	211276977	63407	-	242	14.8889	1.19e-06	0.0209
NFYC	MA1644.1	GGCCAATCAGA	EVM0004297	EVM0004297.1	YARS2	5' UTR	LG01	140274339	140286218	11880	-	140274339	140286218	11880	-	212	15.4048	4.77e-07	0.0174
NFYC	MA1644.1	AGCCAATCAGG	EVM0019522	EVM0019522.1	YBX1	Promoter (<=1kb)	LG09	39383364	39393793	10430	+	39383364	39393793	10430	+	-202	14.5794	2.86e-06	0.0275
NFYC	MA1644.1	AGCCAATCAGA	EVM0002284	EVM0002284.3	YIPF1	5' UTR	LG04	209247307	209260373	13067	+	209247307	209260373	13067	+	116	15.5635	2.38e-07	0.0137
NFYC	MA1644.1	AGCCAATCAGG	EVM0002702	EVM0002702.1	YIPF4	5' UTR	LG02	165979993	166002171	22179	+	165979993	166002171	22179	+	65	14.5794	2.86e-06	0.0275
NFYC	MA1644.1	AGCCAATCAGC	EVM0020088	EVM0020088.1	YOD1	Promoter (<=1kb)	LG09	67323144	67324643	1500	+	67323144	67324643	1500	+	-178	14.8889	1.19e-06	0.0209
NFYC	MA1644.1	CGCCAATCAGA	EVM0000989	EVM0000989.1	ZBTB3	Promoter (<=1kb)	LG09	129876617	129877870	1254	+	129876617	129877870	1254	+	-869	14.2698	5.01e-06	0.0381
NFYC	MA1644.1	GGCCAATCAGC	EVM0018161	EVM0018161.1	ZBTB5	Promoter (<=1kb)	LG07	4908647	4933636	24990	-	4908647	4933636	24990	-	-139	14.7302	1.67e-06	0.0215
NFYC	MA1644.1	AGCCAATCAGG	EVM0009068	EVM0009068.1	ZBTB9	Promoter (1-2kb)	LG16	7161252	7162145	894	-	7161252	7162145	894	-	-1016	14.5794	2.86e-06	0.0275
NFYC	MA1644.1	AGCCAATCAGC	EVM0016647	EVM0016647.1	ZDHHC5	Promoter (<=1kb)	LG05	25197646	25235639	37994	-	25197646	25235639	37994	-	-147	14.8889	1.19e-06	0.0209
NFYC	MA1644.1	GACCAATCAGC	EVM0009768	EVM0009768.1	Zfand4	Promoter (1-2kb)	LG10	30314929	30395512	80584	+	30314929	30395512	80584	+	-1011	14.5397	3.34e-06	0.0297
NFYC	MA1644.1	AGCCAATCAGA	EVM0010782	EVM0010782.1	ZFYVE21	Promoter (<=1kb)	LG05	118702018	118731550	29533	+	118702018	118731550	29533	+	-344	15.5635	2.38e-07	0.0137
NFYC	MA1644.1	GACCAATCAGG	EVM0018754	EVM0018754.1	ZNF202	Promoter (<=1kb)	LG11	70606314	70608986	2673	+	70606314	70608986	2673	+	-832	14.2302	5.25e-06	0.0392
NFYC	MA1644.1	GGCCAATCAGA	EVM0014317	EVM0014317.1	ZNF26	5' UTR	Contig00707_ERROPOS287388	65405	90613	25209	+	65405	90613	25209	+	13	15.4048	4.77e-07	0.0174
NFYC	MA1644.1	GGCCAATCACC	EVM0012127	EVM0012127.1	ZNF326	Promoter (<=1kb)	LG04	188415507	188443104	27598	-	188415507	188443104	27598	-	-161	14.0476	6.68e-06	0.0454
NFYC	MA1644.1	AACCAATCAGG	EVM0015278	EVM0015278.1	Znf367	Promoter (<=1kb)	LG08	96718715	96728735	10021	+	96718715	96728735	10021	+	-37	14.3889	4.53e-06	0.0355
NFYC	MA1644.1	AGCCAATCAGA	EVM0016517	EVM0016517.1	ZNF511	Promoter (<=1kb)	LG10	26361151	26373358	12208	-	26361151	26373358	12208	-	-176	15.5635	2.38e-07	0.0137
NFYC	MA1644.1	AGCCAATCAGC	EVM0013960	EVM0013960.1	ZNF574	Promoter (<=1kb)	LG09	153547586	153550401	2816	-	153547586	153550401	2816	-	-278	14.8889	1.19e-06	0.0209
NFYC	MA1644.1	GGCCAATCAGA	EVM0016469	EVM0016469.1	ZNF777	Promoter (<=1kb)	LG04	2256613	2274258	17646	-	2256613	2274258	17646	-	-123	15.4048	4.77e-07	0.0174
NFYC	MA1644.1	AGCCAATCAGC	EVM0009978	EVM0009978.1	Znhit1	Promoter (<=1kb)	LG09	148992725	148994300	1576	+	148992725	148994300	1576	+	-346	14.8889	1.19e-06	0.0209
NFYC	MA1644.1	AGCCAATCACC	EVM0002617	EVM0002617.2	ZRANB3	Promoter (<=1kb)	LG01	16882228	16971956	89729	-	16882228	16971956	89729	-	-350	14.2063	5.72e-06	0.0411
NFYC	MA1644.1	AGCCAATCAGA	EVM0008095	EVM0008095.1	ZSWIM1	Promoter (<=1kb)	LG14	71771873	71773543	1671	+	71771873	71773543	1671	+	-679	15.5635	2.38e-07	0.0137
NFYC	MA1644.1	GTCCAATCAGA	EVM0006624	EVM0006624.1	ZWINT	5' UTR	LG12	19111207	19116208	5002	-	19111207	19116208	5002	-	233	14.4365	3.81e-06	0.0324

## Sheet: Sheet4
Supplemental Table S1 : Statistics of Base Information Before and After ATAC-seq Filtering.
Sample	Clean Data (bp)	Clean Reads Num	Low Quality (%)	HQ Clean Data (bp)	HQ Q20 (%)	HQ Q30 (%)	HQ N (%)	HQ GC (%)
A1	19520281200	130135208	719584 (0.28%)	14791024837	14055463239(95.03%)	12937392165(87.47%)	104002(0.0%)	7549096090(51.04%)
A2	18072673500	120484490	745632 (0.31%)	13378176484	13008249619(97.23%)	12278158837(91.78%)	155582(0.01%)	6700138542(50.08%)
B1	27519529500	183463530	1407832 (0.38%)	19184986541	18677105991(97.35%)	17785786272(92.71%)	261201(0.0%)	8787486139(45.8%)
B2	23468656500	156457710	996868 (0.32%)	15894691199	15482219531(97.41%)	14781409884(93.0%)	560044(0.0%)	7269517674(45.74%)
C1	26220877500	174805850	768916 (0.22%)	18454353120	17875077501(96.86%)	16811739552(91.1%)	19660089(0.11%)	7554195231(40.94%)
C2	26710772100	178071814	845384 (0.24%)	19087212805	18443396048(96.63%)	17241270151(90.33%)	213206(0.0%)	7827174581(41.0%)
Clean Data: Total number of base pairs in the raw data; HQ Clean Data: Total number of bases after filtering.
