# Supplementary material for: Dynamic changes in chromatin accessibility reveal the role of NF-Y targeting AURKB in mediating cell cycle during asynchronous oogenesis in the Chinese Alligator (Alligator sinensis)
Source: Front Zool. 2026 Apr 29;23:24. doi: 10.1186/s12983-026-00611-8 (PMC13274144; doi:10.1186/s12983-026-00611-8)
Supplement: Supplementary file 24 — Additional file24 (XLSX 18 KB): Table S14. Protein Interaction Network of NF-Y Transcription Factor Target Genes. [file 12983_2026_611_MOESM24_ESM.xlsx]

## Sheet: Sheet1
Supplemental Table S14: Protein Interaction Network of NF-Y Transcription Factor Target Genes
node1	node2	node1_string_id	node2_string_id	neighborhood_on_chromosome	phylogenetic_cooccurrence	homology	coexpression	experimentally_determined_interaction	database_annotated	automated_textmining	combined_score
ACOT8	BCAT1	8496.A0A151P0E9	8496.A0A151NIS9	0	0	0	0.07	0	0	0.408	0.425
ARL3	MRPS16	8496.A0A151NUN8	8496.A0A151M261	0	0	0	0.265	0.522	0	0	0.633
ARL3	DDOST	8496.A0A151NUN8	8496.A0A151MJQ8	0	0	0	0	0	0.059	0.401	0.412
ARL3	TRIM65	8496.A0A151NUN8	8496.A0A151N3H8	0	0	0	0.053	0.454	0.125	0.045	0.51
ASPM	DDOST	8496.A0A151NCJ1	8496.A0A151MJQ8	0	0	0	0.864	0.054	0	0.224	0.891
ASPM	AURKB	8496.A0A151NCJ1	8496.A0A151MP23	0	0	0	0.376	0.074	0	0.287	0.552
ASPM	RACGAP1	8496.A0A151NCJ1	8496.A0A151MRR8	0	0	0	0.446	0	0	0.147	0.507
ASPM	NUSAP1-1	8496.A0A151NCJ1	8496.A0A151MV05	0	0	0	0.787	0	0	0.273	0.838
ASPM	MCM5	8496.A0A151NCJ1	8496.A0A151NI19	0	0	0	0.38	0	0	0.072	0.4
ASPM	AURKA	8496.A0A151NCJ1	8496.A0A151NYV8	0	0	0	0.376	0.074	0	0.287	0.552
ATG2A	PDIK1L	8496.A0A151MUE5	8496.A0A151MMI2	0	0	0	0.066	0.509	0	0.228	0.615
ATG2A	STK35	8496.A0A151MUE5	8496.A0A151N0D1	0	0	0	0.066	0.509	0	0.228	0.615
AURKA	PSMA3	8496.A0A151NYV8	8496.A0A151M1V3	0	0	0	0	0.098	0.48	0.073	0.527
AURKA	DDOST	8496.A0A151NYV8	8496.A0A151MJQ8	0	0	0	0.301	0.114	0	0.33	0.548
AURKA	ZFAND4	8496.A0A151NYV8	8496.A0A151MKT1	0	0	0	0	0.051	0.414	0.074	0.44
AURKA	CCNG2	8496.A0A151NYV8	8496.A0A151MPS1	0	0	0	0.219	0.151	0.118	0.165	0.446
AURKA	RACGAP1	8496.A0A151NYV8	8496.A0A151MRR8	0	0	0	0.353	0.125	0	0.272	0.551
AURKA	NUSAP1-1	8496.A0A151NYV8	8496.A0A151MV05	0	0	0	0.495	0	0	0.148	0.551
AURKA	MCM3	8496.A0A151NYV8	8496.A0A151NC80	0	0	0	0.374	0	0	0.081	0.4
AURKA	MCM5	8496.A0A151NYV8	8496.A0A151NI19	0	0	0	0.373	0	0	0.14	0.437
AURKA	NUP37	8496.A0A151NYV8	8496.A0A151NI22	0	0	0	0.078	0	0.439	0	0.46
AURKA	REC8-1	8496.A0A151NYV8	8496.A0A151NLZ6	0	0	0	0.077	0.053	0.087	0.706	0.734
AURKA	CKS1B	8496.A0A151NYV8	8496.A0A151NNY6	0	0	0	0.282	0	0	0.221	0.416
AURKB	PSMA3	8496.A0A151MP23	8496.A0A151M1V3	0	0	0	0	0.098	0.48	0.073	0.527
AURKB	DDOST	8496.A0A151MP23	8496.A0A151MJQ8	0	0	0	0.301	0.114	0	0.33	0.548
AURKB	ZFAND4	8496.A0A151MP23	8496.A0A151MKT1	0	0	0	0	0.051	0.414	0.074	0.44
AURKB	MCM3	8496.A0A151MP23	8496.A0A151NC80	0	0	0	0.374	0	0	0.081	0.4
AURKB	CKS1B	8496.A0A151MP23	8496.A0A151NNY6	0	0	0	0.282	0	0	0.221	0.416
AURKB	MCM5	8496.A0A151MP23	8496.A0A151NI19	0	0	0	0.373	0	0	0.14	0.437
AURKB	CCNG2	8496.A0A151MP23	8496.A0A151MPS1	0	0	0	0.219	0.151	0.118	0.165	0.446
AURKB	NUP37	8496.A0A151MP23	8496.A0A151NI22	0	0	0	0.078	0	0.439	0	0.46
AURKB	RACGAP1	8496.A0A151MP23	8496.A0A151MRR8	0	0	0	0.353	0.125	0	0.272	0.551
AURKB	NUSAP1-1	8496.A0A151MP23	8496.A0A151MV05	0	0	0	0.495	0	0	0.148	0.551
AURKB	REC8-1	8496.A0A151MP23	8496.A0A151NLZ6	0	0	0	0.077	0.053	0.087	0.586	0.625
BRPF1	KAT7	8496.A0A151MRL3	8496.A0A151P604	0	0	0	0	0.465	0.3	0.216	0.68
CAT	ZFAND4	8496.A0A151MBG0	8496.A0A151MKT1	0	0	0	0.052	0.084	0.438	0.075	0.488
CCNG2	REC8-1	8496.A0A151MPS1	8496.A0A151NLZ6	0	0	0	0.06	0.207	0.294	0.104	0.465
CCNG2	CKS1B	8496.A0A151MPS1	8496.A0A151NNY6	0	0	0	0.191	0.349	0.109	0.16	0.553
CDK5RAP1	MRPS16	8496.A0A151MM96	8496.A0A151M261	0.125	0	0	0.054	0	0	0.402	0.461
CDK5RAP1	RPS13	8496.A0A151MM96	8496.A0A151MCG6	0.142	0	0	0.096	0	0	0.332	0.436
CHKA	NAP1L4	8496.A0A151NY88	8496.A0A151MCD4	0	0	0	0	0.454	0	0	0.454
CKS1B	PSMA3	8496.A0A151NNY6	8496.A0A151M1V3	0	0	0	0	0.095	0.441	0	0.472
CKS1B	ZFAND4	8496.A0A151NNY6	8496.A0A151MKT1	0	0	0	0.042	0.243	0.335	0.056	0.483
DCP2	KHSRP	8496.A0A151PIK1	8496.A0A151NTW1	0	0	0	0	0	0.439	0.133	0.492
DDOST	RACGAP1	8496.A0A151MJQ8	8496.A0A151MRR8	0	0	0	0.279	0	0.44	0.103	0.606
DDOST	NUSAP1-1	8496.A0A151MJQ8	8496.A0A151MV05	0	0	0	0.757	0	0	0.145	0.783
DEK	SRRM1	8496.A0A151MP67	8496.A0A151MML6	0	0	0	0	0.091	0	0.62	0.639
DNAJA1-2	GRPEL1	8496.A0A151NE08	8496.A0A151P9S2	0.062	0	0	0.346	0.202	0	0.168	0.538
E2F1	SETDB2	8496.A0A151P6C9	8496.A0A151MHH5	0	0	0	0	0.072	0.118	0.329	0.402
E2F1	LIN52	8496.A0A151P6C9	8496.A0A151NKA1	0	0	0	0	0.069	0.44	0.323	0.616
E2F1	SP1	8496.A0A151P6C9	8496.A0A151P4W4	0	0	0	0	0.512	0.127	0.542	0.787
EDF1	RPS13	8496.A0A151MEY5	8496.A0A151MCG6	0	0	0	0.145	0.836	0	0	0.853
EDF1	ZFAND4	8496.A0A151MEY5	8496.A0A151MKT1	0	0	0	0.06	0.448	0	0	0.458
EIF3L	RPS13	8496.A0A151NHQ8	8496.A0A151MCG6	0	0	0	0.14	0.841	0.622	0.072	0.945
EIF3L	ZFAND4	8496.A0A151NHQ8	8496.A0A151MKT1	0	0	0	0.052	0.505	0.118	0	0.549
ETFB	TPT1	8496.A0A151MVN0	8496.A0A151MHP4	0	0	0	0	0	0	0.54	0.54
GINS2	MCM3	8496.A0A151NN83	8496.A0A151NC80	0	0	0	0.268	0.789	0.114	0.494	0.921
GINS2	MCM5	8496.A0A151NN83	8496.A0A151NI19	0	0	0	0.297	0.965	0.127	0.698	0.992
GK	PSMA3	8496.A0A151NTM4	8496.A0A151M1V3	0	0	0	0.048	0.248	0.187	0.092	0.4
GK	ZFAND4	8496.A0A151NTM4	8496.A0A151MKT1	0	0	0	0	0.196	0.438	0.065	0.54
GRPEL1	IMP4	8496.A0A151P9S2	8496.A0A151N2B3	0	0	0	0.512	0	0	0	0.512
GRPEL1	TIMM50	8496.A0A151P9S2	8496.A0A151N2D5	0	0	0	0.101	0.05	0.292	0.538	0.683
HERPUD1	SEL1L	8496.A0A151MRC7	8496.A0A151M5F4	0	0	0	0	0.091	0	0.407	0.437
HERPUD1	SYVN1	8496.A0A151MRC7	8496.A0A151MTK5	0	0	0	0.047	0.47	0	0.219	0.571
IMMT	TIMM50	8496.A0A151P939	8496.A0A151N2D5	0	0	0	0	0.091	0	0.624	0.643
IMP4	TICRR	8496.A0A151N2B3	8496.A0A151M992	0	0	0	0.235	0.499	0	0	0.6
IMP4	RPS13	8496.A0A151N2B3	8496.A0A151MCG6	0	0	0	0.104	0.853	0.443	0	0.92
IMP4	NOP2	8496.A0A151N2B3	8496.A0A151MCR7	0	0	0	0.639	0.067	0	0.277	0.735
IMP4	MAGT1	8496.A0A151N2B3	8496.A0A151NN88	0	0	0	0	0	0	0.402	0.402
IPO5	XPO1	8496.A0A151NRE3	8496.A0A151MGJ9	0	0	0	0.111	0.245	0	0.61	0.715
KAT7	KLF6	8496.A0A151P604	8496.A0A151PD38	0	0	0	0	0.095	0	0.41	0.443
KDM4A	PIAS4	8496.A0A151M685	8496.A0A151NW96	0	0	0	0.059	0.05	0.437	0.115	0.494
KLF6	SP1	8496.A0A151PD38	8496.A0A151P4W4	0	0	0.745	0	0.457	0.147	0.14	0.566
LAMP1	VPS35	8496.A0A151NWT3	8496.A0A151MRV4	0	0	0	0	0.067	0	0.54	0.552
LENG1	SRRM1	8496.A0A151M4Q9	8496.A0A151MML6	0	0	0	0.042	0.146	0.339	0.091	0.442
LENG1	SNRPF	8496.A0A151M4Q9	8496.A0A151PJ11	0	0	0	0.054	0.345	0.253	0.198	0.579
LIMK2	TUBGCP5	8496.A0A151NUL7	8496.A0A151NX78	0	0	0	0	0	0	0.606	0.606
MAPK7	PPP2R1A	8496.A0A151PG23	8496.A0A151MCG2	0	0	0	0.05	0	0.43	0.098	0.468
MAPK7	XPO1	8496.A0A151PG23	8496.A0A151MGJ9	0	0	0	0	0.108	0.319	0.146	0.435
MAT2B	MRPS16	8496.A0A151M6F5	8496.A0A151M261	0	0	0	0.047	0.487	0	0.074	0.507
MAT2B	RPS13	8496.A0A151M6F5	8496.A0A151MCG6	0.054	0	0	0.097	0.514	0.372	0.088	0.718
MCM3	MCM5	8496.A0A151NC80	8496.A0A151NI19	0	0	0.716	0.787	0.789	0.735	0.538	0.993
MCM5	ZFAND4	8496.A0A151NI19	8496.A0A151MKT1	0	0	0	0	0.051	0.438	0.054	0.451
MPC1	SNRPF	8496.A0A151M2G9	8496.A0A151PJ11	0	0	0	0.616	0	0	0	0.616
MRPS16	UNG	8496.A0A151M261	8496.A0A151NSI0	0.109	0	0	0	0	0	0.701	0.722
MRPS16	TRIM65	8496.A0A151M261	8496.A0A151N3H8	0	0	0	0.105	0.746	0	0.087	0.774
MRPS16	RPS13	8496.A0A151M261	8496.A0A151MCG6	0.106	0	0	0.931	0.965	0.881	0.701	0.999
NUP37	SRRM1	8496.A0A151NI22	8496.A0A151MML6	0	0	0	0	0.059	0.613	0	0.62
NUP37	SNRPF	8496.A0A151NI22	8496.A0A151PJ11	0	0	0	0.194	0.051	0.447	0	0.54
NUSAP1-1	RACGAP1	8496.A0A151MV05	8496.A0A151MRR8	0	0	0	0.508	0	0	0.138	0.557
PABPN1	SRRM1	8496.A0A151NQK5	8496.A0A151MML6	0	0	0	0.071	0.098	0.59	0.335	0.74
PABPN1	RBM23	8496.A0A151NQK5	8496.A0A151N2N4	0	0.306	0	0.076	0.116	0.101	0.114	0.466
PEX1	ZFAND4	8496.A0A151MQ40	8496.A0A151MKT1	0	0	0	0.07	0.18	0.93	0.128	0.947
PIAS4	RIF1	8496.A0A151NW96	8496.A0A151M0K1	0	0	0	0	0.091	0.551	0.273	0.677
PIAS4	RNF4	8496.A0A151NW96	8496.A0A151P9F7	0	0	0	0	0.091	0.127	0.446	0.521
POLR2G	PPP2R1A	8496.A0A151MSQ9	8496.A0A151MCG2	0	0	0	0	0.488	0	0	0.487
POLR2G	ZFAND4	8496.A0A151MSQ9	8496.A0A151MKT1	0	0	0	0.048	0.051	0.438	0.087	0.474
POLR2G	SNRPF	8496.A0A151MSQ9	8496.A0A151PJ11	0	0	0	0.194	0.525	0.127	0	0.636
POLR2G	TIMM50	8496.A0A151MSQ9	8496.A0A151N2D5	0	0	0	0	0.303	0.438	0.221	0.668
PPP2R1A	RIF1	8496.A0A151MCG2	8496.A0A151M0K1	0	0	0	0.043	0.197	0.437	0	0.529
PPP2R1A	PSMA3	8496.A0A151MCG2	8496.A0A151M1V3	0	0	0	0.07	0	0.438	0.082	0.478
PPP2R1A	PPP6R3	8496.A0A151MCG2	8496.A0A151P501	0	0	0	0	0.043	0	0.544	0.545
PPP2R1A	REC8-1	8496.A0A151MCG2	8496.A0A151NLZ6	0	0	0	0	0	0.9	0.224	0.919
PSMA3	ZFAND4	8496.A0A151M1V3	8496.A0A151MKT1	0	0	0	0.05	0.515	0.438	0	0.718
RBM23	TCERG1	8496.A0A151N2N4	8496.A0A151M6W3	0	0	0	0.078	0.134	0.537	0	0.598
RBM23	SRRM1	8496.A0A151N2N4	8496.A0A151MML6	0	0	0	0.145	0.054	0.537	0.296	0.701
RNF4	ZFAND4	8496.A0A151P9F7	8496.A0A151MKT1	0	0	0	0	0.293	0.209	0	0.416
RNF4	SP1	8496.A0A151P9F7	8496.A0A151P4W4	0	0	0	0	0.514	0	0	0.514
RNF5	SEL1L	8496.A0A151PJ64	8496.A0A151M5F4	0	0	0	0.045	0	0.597	0.284	0.7
RNF5	ZFAND4	8496.A0A151PJ64	8496.A0A151MKT1	0	0	0	0	0.134	0.353	0.064	0.429
RPS13	SARS2	8496.A0A151MCG6	8496.A0A151NL61	0.123	0	0	0.105	0	0	0.368	0.46
RPS13	TRIM65	8496.A0A151MCG6	8496.A0A151N3H8	0	0	0	0.145	0.744	0	0	0.771
RPS13	ZFAND4	8496.A0A151MCG6	8496.A0A151MKT1	0	0	0	0.198	0.587	0.438	0.071	0.803
RPS13	TPT1	8496.A0A151MCG6	8496.A0A151MHP4	0	0	0	0.923	0.12	0	0.09	0.932
SEL1L	SYVN1	8496.A0A151M5F4	8496.A0A151MTK5	0	0	0	0.073	0.587	0.44	0.376	0.848
SETD1B	ZFAND4	8496.A0A151NSI1	8496.A0A151MKT1	0	0	0	0.043	0.491	0.133	0.235	0.633
SNRNP40	TCERG1	8496.A0A151PGU9	8496.A0A151M6W3	0	0	0	0.102	0.788	0	0	0.801
SNRNP40	SRRM1	8496.A0A151PGU9	8496.A0A151MML6	0	0	0	0.078	0.525	0	0.072	0.558
SNRNP40	SNRPF	8496.A0A151PGU9	8496.A0A151PJ11	0	0	0	0.219	0.849	0.637	0	0.953
SNRPF	TCERG1	8496.A0A151PJ11	8496.A0A151M6W3	0	0	0	0	0.575	0	0	0.575
SNRPF	TICRR	8496.A0A151PJ11	8496.A0A151M992	0	0	0	0.054	0.345	0.192	0.128	0.505
SNRPF	SRRM1	8496.A0A151PJ11	8496.A0A151MML6	0	0	0	0	0.586	0	0	0.586
SRRM1	TCERG1	8496.A0A151MML6	8496.A0A151M6W3	0	0	0	0.257	0.522	0.626	0.335	0.899
SRRM1	TICRR	8496.A0A151MML6	8496.A0A151M992	0	0	0	0.042	0.146	0.339	0.091	0.442
SYVN1	ZFAND4	8496.A0A151MTK5	8496.A0A151MKT1	0	0	0	0	0.26	0.29	0.058	0.461
TIMM50	TOM1	8496.A0A151N2D5	8496.A0A151NHW5	0	0	0	0	0	0	0.42	0.42
