# Supplementary material for: Dynamic changes in chromatin accessibility reveal the role of NF-Y targeting AURKB in mediating cell cycle during asynchronous oogenesis in the Chinese Alligator (Alligator sinensis)
Source: Front Zool. 2026 Apr 29;23:24. doi: 10.1186/s12983-026-00611-8 (PMC13274144; doi:10.1186/s12983-026-00611-8)
Supplement: Supplementary file 25 — Additional file25 (XLSX 12 KB): Table S15. Promoter-TSS Sequence Features of AURKA/AURKB in the Chinese Alligator. [file 12983_2026_611_MOESM25_ESM.xlsx]

## Sheet: Sheet1
Supplemental Table S15: Promoter-TSS Sequence Features of AURKA/AURKB in the Chinese Alligator
Gene Symbol	Transcript ID	DNA Sequences of Promoter Regions and Vicinity of Transcription Start Sites (TSS)
AURKA	>EVM0019247.1	GGAGCCGGCCCTGGAGGGAGGCAGGGAGGGAAGGGAAGGGACGGCCGCGTCAACGCGCAT GCGTGCAGCCCGCCGCGCCCGGCAGCCACGTGACCCGTCCATGGACTCCCCCAGCACGTC CAACACGCGGGCCCGATCCTGGGGGGTGGGGGCAGCCTGGGCAGAGGGGTCTCATGATCC CTGCGGGTGAAGGGAGTCTGGTGGAGATGGATGAAGGGCAGCTGAGGCTGCTGTGGCTCC TGGGGAGACAGCAAGTGGGGGACTGGGCAGCCCAGGCCTGAGGGGAGTGGGTTCAGATCC CTGCTGCGGGCAGGTGGGGTCTCAGGGAGCAGCCTGGGTGCAATGGTGGCCTTAAGGGTG TTGGGGCCGCGGGCCTGTGGGTCGTCTGGAGGG…
AURKB	>EVM0001707.1	GGAGCAGTGCATGTGGCTGCACAGCCTCTCCGCAAGGCAGCAAGACCCATGAGAGTGGAG CCTGAGCAGTGGATTTAAAACAATTTTTTTTTGGAAAAGTATGTTTTTATTCAAATATTA TAAAAGCCTAAGTCTGTCTGTCTGTCTGTAACACTTTATTTGTGCTCTGATTGGCTGACA AACAGCCAATCAGAGTGCAAAGCAGCATTCTCACAGAAGGCAGCCCTCCGCCTGGATGGT GGGGGCAGGGGACCGGGGGGGGGGGAAGGGCCAGCAGGGCCCCGTCCCCCTGCAGGTAAT GCGGGGTGTGGGAGCGGGCCCGGGCCCACGGTGGTGGGGAGGGGAGCAGGCAGGACCCAA GCAGCAGAAGGGAAGCAGGAGCAGGTCGGGGGG…
