# Supplementary material for: Dynamic changes in chromatin accessibility reveal the role of NF-Y targeting AURKB in mediating cell cycle during asynchronous oogenesis in the Chinese Alligator (Alligator sinensis)
Source: Front Zool. 2026 Apr 29;23:24. doi: 10.1186/s12983-026-00611-8 (PMC13274144; doi:10.1186/s12983-026-00611-8)
Supplement: Supplementary file 26 — Additional file26 (XLSX 14 KB): Table S16. Prediction of Transcription Factor Binding Sites in Promoter-TSS Sequence of AURKA and AURKB Genes in the Chinese Alligator. [file 12983_2026_611_MOESM26_ESM.xlsx]

## Sheet: Sheet1
Supplemental Table S16: Prediction of Transcription Factor Binding Sites in Promoter-TSS Sequence of AURKA and AURKB Genes in the Chinese Alligator
Gene Symbol	Transcript ID	Transcription Factor	Start	End
AURKA	EVM0019247.1	NFYC	1820	1830
AURKA	EVM0019247.1	NFYA	1820	1830
AURKA	EVM0019247.1	PATZ1	141	152
AURKA	EVM0019247.1	KLF5	143	152
AURKA	EVM0019247.1	KLF5	1636	1645
AURKA	EVM0019247.1	Arntl	86	95
AURKA	EVM0019247.1	SP2	1703	1711
AURKA	EVM0019247.1	SP2	1770	1778
AURKA	EVM0019247.1	PATZ1	1634	1645
AURKA	EVM0019247.1	SP2	1463	1471
AURKA	EVM0019247.1	HAP5	1821	1835
AURKA	EVM0019247.1	KLF10	143	151
AURKA	EVM0019247.1	KLF10	1636	1644
AURKA	EVM0019247.1	KLF15	1769	1779
AURKA	EVM0019247.1	SP1	1703	1711
AURKA	EVM0019247.1	SP1	1770	1778
AURKA	EVM0019247.1	KLF5	1807	1816
AURKA	EVM0019247.1	KLF15	1797	1807
AURKB	EVM0001707.1	NFYC	166	176
AURKB	EVM0001707.1	NFYC	184	194
AURKB	EVM0001707.1	NFYC	1167	1177
AURKB	EVM0001707.1	KLF5	722	731
AURKB	EVM0001707.1	KLF5	727	736
AURKB	EVM0001707.1	PATZ1	1856	1867
AURKB	EVM0001707.1	SP1	718	726
AURKB	EVM0001707.1	SP1	723	731
AURKB	EVM0001707.1	SP1	728	736
AURKB	EVM0001707.1	SP1	915	923
AURKB	EVM0001707.1	SP1	998	1006
AURKB	EVM0001707.1	SP1	1565	1573
AURKB	EVM0001707.1	SP1	1857	1865
AURKB	EVM0001707.1	SP2	718	726
AURKB	EVM0001707.1	SP2	723	731
AURKB	EVM0001707.1	SP2	728	736
AURKB	EVM0001707.1	SP2	915	923
AURKB	EVM0001707.1	SP2	998	1006
AURKB	EVM0001707.1	SP2	1565	1573
AURKB	EVM0001707.1	SP2	1857	1865
AURKB	EVM0001707.1	SP4	718	726
AURKB	EVM0001707.1	SP4	723	731
AURKB	EVM0001707.1	SP4	728	736
AURKB	EVM0001707.1	SP4	915	923
AURKB	EVM0001707.1	SP4	998	1006
AURKB	EVM0001707.1	SP4	1565	1573
AURKB	EVM0001707.1	SP4	1857	1865
AURKB	EVM0001707.1	KLF12	718	726
AURKB	EVM0001707.1	KLF12	723	731
AURKB	EVM0001707.1	KLF12	728	736
AURKB	EVM0001707.1	KLF12	915	923
AURKB	EVM0001707.1	KLF12	998	1006
AURKB	EVM0001707.1	KLF12	1565	1573
AURKB	EVM0001707.1	KLF12	1857	1865
AURKB	EVM0001707.1	KLF10	718	726
AURKB	EVM0001707.1	KLF10	723	731
AURKB	EVM0001707.1	KLF10	728	736
AURKB	EVM0001707.1	KLF10	915	923
AURKB	EVM0001707.1	KLF10	998	1006
AURKB	EVM0001707.1	KLF10	1565	1573
AURKB	EVM0001707.1	KLF10	1857	1865
AURKB	EVM0001707.1	NFYA	166	176
AURKB	EVM0001707.1	NFYA	184	194
AURKB	EVM0001707.1	NFYA	1167	1177
AURKB	EVM0001707.1	PATZ1	996	1007
AURKB	EVM0001707.1	KLF15	722	732
AURKB	EVM0001707.1	KLF15	727	737
AURKB	EVM0001707.1	KLF15	997	1007
AURKB	EVM0001707.1	KLF15	1856	1866
AURKB	EVM0001707.1	PATZ1	722	733
AURKB	EVM0001707.1	PATZ1	727	738
AURKB	EVM0001707.1	KLF5	717	726
AURKB	EVM0001707.1	PATZ1	913	924
AURKB	EVM0001707.1	SP4	336	344
AURKB	EVM0001707.1	KLF15	914	924
AURKB	EVM0001707.1	KLF10	1155	1163
AURKB	EVM0001707.1	KLF5	915	924
AURKB	EVM0001707.1	KLF5	998	1007
AURKB	EVM0001707.1	KLF5	1856	1865
AURKB	EVM0001707.1	KLF5	1794	1803
AURKB	EVM0001707.1	SP1	336	344
AURKB	EVM0001707.1	SP2	1330	1338
AURKB	EVM0001707.1	KLF5	336	345
AURKB	EVM0001707.1	KLF5	1565	1574
AURKB	EVM0001707.1	SP2	976	984
AURKB	EVM0001707.1	KLF12	1155	1163
AURKB	EVM0001707.1	KLF15	717	727
AURKB	EVM0001707.1	KLF5	1329	1338
AURKB	EVM0001707.1	PATZ1	1818	1829
AURKB	EVM0001707.1	KLF15	1283	1293
AURKB	EVM0001707.1	KLF10	1794	1802
AURKB	EVM0001707.1	SP1	1330	1338
AURKB	EVM0001707.1	HAP5	185	199
AURKB	EVM0001707.1	KLF15	1564	1574
AURKB	EVM0001707.1	KLF5	303	312
AURKB	EVM0001707.1	KLF15	1329	1339
AURKB	EVM0001707.1	HAP5	161	175
AURKB	EVM0001707.1	KLF15	975	985
AURKB	EVM0001707.1	KLF15	1819	1829
AURKB	EVM0001707.1	KLF5	1154	1163
AURKB	EVM0001707.1	SP2	336	344
AURKB	EVM0001707.1	PATZ1	1283	1294
AURKB	EVM0001707.1	NFYA	1495	1505
