# Supplementary material for: Dynamic changes in chromatin accessibility reveal the role of NF-Y targeting AURKB in mediating cell cycle during asynchronous oogenesis in the Chinese Alligator (Alligator sinensis)
Source: Front Zool. 2026 Apr 29;23:24. doi: 10.1186/s12983-026-00611-8 (PMC13274144; doi:10.1186/s12983-026-00611-8)
Supplement: Supplementary file 27 — Additional file27 (XLSX 13 KB): Table S17. Semiquantitative Profiling of NF-Y Complex Expression During Early Oogenesis in the Chinese Alligator. [file 12983_2026_611_MOESM27_ESM.xlsx]

## Sheet: Sheet1
Supplemental Table S17: Semiquantitative Profiling of NF-Y Complex Expression During Early Oogenesis in the Chinese Alligator
Label	Area	Mean	intDEN	IOD
AH-NC-1	488	0.13	63.525	94873
AH-NC-2	95	0.107	10.201	19044
AH-NC-3	221	0.101	22.336	44982
BH-NC-1	1462	0.384	561.425	156164
BH-NC-2	874	0.336	294.029	104002
BH-NC-3	1519	0.322	488.682	186891
CH-NC-1	696	0.266	184.987	96859
CH-NC-2	770	0.302	232.526	100447
CH-NC-3	761	0.307	233.629	98239
AH-NFYA-1	154877	0.103	15891.5	31455991
AH-NFYA-2	160711	0.109	17576.1	32201230
AH-NFYA-3	164218	0.112	18386.2	32741714
BH-NFYA-1	173599	0.308	53428.8	21980848
BH-NFYA-2	149293	0.301	44994.8	19173404
BH-NFYA-3	114923	0.298	34278.5	14861766
CH-NFYA-1	135917	0.28	38037.6	18340622
CH-NFYA-2	140434	0.275	38663.3	19123166
CH-NFYA-3	162596	0.278	45274.4	22026343
AH-NFYB-1	50952	0.1	5096.17	10434770
AH-NFYB-2	33670	0.098	3312.5	6924825
AH-NFYB-3	31227	0.104	3243.38	6349578
BH-NFYB-1	49501	0.285	14096.4	6603842
BH-NFYB-2	51272	0.286	14655.1	6829054
BH-NFYB-3	53005	0.288	15251.1	7033182
CH-NFYB-1	129354	0.297	38373.2	16897846
CH-NFYB-2	117670	0.298	35102.5	15332660
CH-NFYB-3	117103	0.299	35041.7	15228237
AH-NFYC-1	19005	0.085	1610.28	4021011
AH-NFYC-2	11134	0.096	1068.04	2305499
AH-NFYC-3	18076	0.093	1683.32	3759968
BH-NFYC-1	41059	0.287	11773.7	5468379
BH-NFYC-2	35168	0.284	9981.39	4713170
BH-NFYC-3	42681	0.281	11983	5755027
CH-NFYC-1	136691	0.212	28956.8	21458103
CH-NFYC-2	141400	0.212	29952.8	22198545
CH-NFYC-3	144722	0.212	30629	22730510
Note: Labels follow the format: Stage-Component-Sample.
