# Supplementary material for: Dynamic changes in chromatin accessibility reveal the role of NF-Y targeting AURKB in mediating cell cycle during asynchronous oogenesis in the Chinese Alligator (Alligator sinensis)
Source: Front Zool. 2026 Apr 29;23:24. doi: 10.1186/s12983-026-00611-8 (PMC13274144; doi:10.1186/s12983-026-00611-8)
Supplement: Supplementary file 28 — Additional file28 (XLSX 12 KB): Table S18. Semiquantitative Profiling of AURKA and AURKB Expression Dynamics in Early Oogenesis in the Chinese Alligator. [file 12983_2026_611_MOESM28_ESM.xlsx]

## Sheet: Sheet1
Supplemental Table S18: Semiquantitative Profiling of AURKA and AURKB Expression Dynamics in Early Oogenesis in the Chinese Alligator
Label	Area	Mean	intDEN	Fluorescence Intensity
AH-AURKA-1	13	113.462	1475	1475
AH-AURKA-2	19	56.789	1079	1079
AH-AURKA-3	23	58.13	1337	1337
BH-AURKA-1	3069	140.786	432072	432072
BH-AURKA-2	785	134.436	105532	105532
BH-AURKA-3	2518	133.401	335904	335904
CH-AURKA-1	1396	133.205	185954	185954
CH-AURKA-2	1259	126.564	159344	159344
CH-AURKA-3	1864	143.999	268414	268414
AH-AURKB-1	1751	163.752	286730	286730
AH-AURKB-2	1812	172.809	313130	313130
AH-AURKB-3	1456	157.143	228800	228800
BH-AURKB-1	2727	141.971	387156	387156
BH-AURKB-2	2981	145.218	432895	432895
BH-AURKB-3	1869	149.216	278885	278885
CH-AURKB-1	5625	151.183	850407	850407
CH-AURKB-2	8484	151.682	1286867	1286867
CH-AURKB-3	11629	140.912	1638663	1638663
Note: Labels follow the format: Stage-Component-Sample.
