# Supplementary material for: Dynamic changes in chromatin accessibility reveal the role of NF-Y targeting AURKB in mediating cell cycle during asynchronous oogenesis in the Chinese Alligator (Alligator sinensis)
Source: Front Zool. 2026 Apr 29;23:24. doi: 10.1186/s12983-026-00611-8 (PMC13274144; doi:10.1186/s12983-026-00611-8)
Supplement: Supplementary file 29 — Additional file29 (XLSX 2761 KB): Table S19. Dual-Luciferase Reporter Assay Results. [file 12983_2026_611_MOESM29_ESM.xlsx]

## Sheet: Sheet1
Supplemental Table S19: Dual-Luciferase Reporter Assay Results
Group	Sample	firefly	Renilla	firefly/renilla
CTRL	CTRL-1	8220	172830	0.0475612
CTRL	CTRL-2	8770	171230	0.0512177
CTRL	CTRL-3	8610	166360	0.0517552
CTRL	NFYA-1	8610	165340	0.0520745
CTRL	NFYA-2	8660	168970	0.0512517
CTRL	NFYA-3	8110	166330	0.0487585
WT	CTRL-1	8660	176580	0.0490429
WT	CTRL-2	8440	177870	0.0474504
WT	CTRL-3	8760	179090	0.048914
WT	NFYA-1	18540	166580	0.111298
WT	NFYA-2	18840	169970	0.110843
WT	NFYA-3	18980	164230	0.11557
MUT-all	CTRL-1	9090	199610	0.0455388
MUT-all	CTRL-2	9190	185850	0.0494485
MUT-all	CTRL-3	9070	189630	0.04783
MUT-all	NFYA-1	9400	175640	0.0535186
MUT-all	NFYA-2	9890	190650	0.0518752
MUT-all	NFYA-3	9640	172450	0.0559003
MUT-1	CTRL-1	9910	178791	0.0554278
MUT-1	CTRL-2	9670	177470	0.0544881
MUT-1	CTRL-3	8980	176330	0.0509272
MUT-1	NFYA-1	9910	187870	0.0527492
MUT-1	NFYA-2	9880	189630	0.0521015
MUT-1	NFYA-3	9760	188840	0.051684
MUT-2	CTRL-1	7470	189840	0.0393489
MUT-2	CTRL-2	7410	183360	0.0404123
MUT-2	CTRL-3	7630	185640	0.0411011
MUT-2	NFYA-1	15640	193310	0.0809063
MUT-2	NFYA-2	18640	183640	0.101503
MUT-2	NFYA-3	16580	196410	0.0844153
MUT-3	CTRL-1	8970	167470	0.0535618
MUT-3	CTRL-2	8810	167410	0.0526253
MUT-3	CTRL-3	8110	163290	0.0496662
MUT-3	NFYA-1	13320	163270	0.0815827
MUT-3	NFYA-2	16520	166990	0.0989281
MUT-3	NFYA-3	17450	174790	0.0998341
