# Supplementary material for: Dynamic changes in chromatin accessibility reveal the role of NF-Y targeting AURKB in mediating cell cycle during asynchronous oogenesis in the Chinese Alligator (Alligator sinensis)
Source: Front Zool. 2026 Apr 29;23:24. doi: 10.1186/s12983-026-00611-8 (PMC13274144; doi:10.1186/s12983-026-00611-8)
Supplement: Supplementary file 30 — Additional file30 (XLSX 11 KB): Table S2. Statistics of Base Information Before and After ATAC-seq Filtering. [file 12983_2026_611_MOESM30_ESM.xlsx]

## Sheet: Sheet1
Supplemental Table S2: Statistics of Base Information Before and After ATAC-seq Filtering
Sample	Clean Data (bp)	Clean Reads Num	Low Quality (%)	HQ Clean Data (bp)	HQ Q20 (%)	HQ Q30 (%)	HQ N (%)	HQ GC (%)
A1	19520281200	130135208	719584 (0.28%)	14791024837	14055463239(95.03%)	12937392165(87.47%)	104002(0.0%)	7549096090(51.04%)
A2	18072673500	120484490	745632 (0.31%)	13378176484	13008249619(97.23%)	12278158837(91.78%)	155582(0.01%)	6700138542(50.08%)
B1	27519529500	183463530	1407832 (0.38%)	19184986541	18677105991(97.35%)	17785786272(92.71%)	261201(0.0%)	8787486139(45.8%)
B2	23468656500	156457710	996868 (0.32%)	15894691199	15482219531(97.41%)	14781409884(93.0%)	560044(0.0%)	7269517674(45.74%)
C1	26220877500	174805850	768916 (0.22%)	18454353120	17875077501(96.86%)	16811739552(91.1%)	19660089(0.11%)	7554195231(40.94%)
C2	26710772100	178071814	845384 (0.24%)	19087212805	18443396048(96.63%)	17241270151(90.33%)	213206(0.0%)	7827174581(41.0%)
Clean Data: Total number of base pairs in the raw data; HQ Clean Data: Total number of bases after filtering.
