# Supplementary material for: Dynamic changes in chromatin accessibility reveal the role of NF-Y targeting AURKB in mediating cell cycle during asynchronous oogenesis in the Chinese Alligator (Alligator sinensis)
Source: Front Zool. 2026 Apr 29;23:24. doi: 10.1186/s12983-026-00611-8 (PMC13274144; doi:10.1186/s12983-026-00611-8)
Supplement: Supplementary file 31 — Additional file31 (XLSX 10 KB): Table S3. Statistics of Gene Reference Genomes for Sample Comparisons. [file 12983_2026_611_MOESM31_ESM.xlsx]

## Sheet: Sheet1
Supplemental Table S3: Statistics of Gene Reference Genomes for Sample Comparisons
Sample ID	Total Reads	UnMapped Reads	Mapped Reads	Multi Mapped Reads	Unique Mapped Reads	Duplicate Reads
A1	129738698	75293781	54444917	8857195	45587722	9396974
		0.5803	0.4197	0.0683	0.3514	0.1726
A2	120048716	72110966	47937750	8105890	39831860	9646232
		0.6007	0.3993	0.0675	0.3318	0.2012
B1	182702370	49492912	133209458	21255811	111953647	28493010
		0.2709	0.7291	0.1163	0.6128	0.2139
B2	155927758	42026753	113901005	18301896	95599109	24160018
		0.2695	0.7305	0.1174	0.6131	0.2121
C1	174380198	103873369	70506829	11483722	59023107	7508818
		0.5957	0.4043	0.0659	0.3385	0.1065
C2	177599144	105426762	72172382	11694843	60477539	13856482
		0.5936	0.4064	0.0658	0.3405	0.192
