# Supplementary material for: Dynamic changes in chromatin accessibility reveal the role of NF-Y targeting AURKB in mediating cell cycle during asynchronous oogenesis in the Chinese Alligator (Alligator sinensis)
Source: Front Zool. 2026 Apr 29;23:24. doi: 10.1186/s12983-026-00611-8 (PMC13274144; doi:10.1186/s12983-026-00611-8)
Supplement: Supplementary file 32 — Additional file32 (XLSX 10 KB): Table S4. Statistical Table of Peak Numbers for Each Sample. [file 12983_2026_611_MOESM32_ESM.xlsx]

## Sheet: Sheet1
Supplemental Table S4: Statistical Table of Peak Numbers for Each Sample
Sample Id	Peak Number	Total Length	Average Length	Total Pileup	Average Pileup
A1	8360	2685011	321	118553	14
A2	7483	2481363	331	117574	15
B1	13672	4205148	307	267119	19
B2	11607	3484698	300	212793	18
C1	3498	1037655	296	57218	16
C2	4916	1371210	278	69008	14
