# Supplementary material for: Dynamic changes in chromatin accessibility reveal the role of NF-Y targeting AURKB in mediating cell cycle during asynchronous oogenesis in the Chinese Alligator (Alligator sinensis)
Source: Front Zool. 2026 Apr 29;23:24. doi: 10.1186/s12983-026-00611-8 (PMC13274144; doi:10.1186/s12983-026-00611-8)
Supplement: Supplementary file 33 — Additional file33 (XLSX 10 KB): Table S5. Statistical Table of Peak Numbers in Each Group. [file 12983_2026_611_MOESM33_ESM.xlsx]

## Sheet: Sheet1
Supplemental Table S5: Statistical Table of Peak Numbers in Each Group
Sample	Peak Number	Total Length	Average Length
A	4209	1916455	455
B	3635	1670266	459
C	1236	556491	450
