# Supplementary material for: Dynamic changes in chromatin accessibility reveal the role of NF-Y targeting AURKB in mediating cell cycle during asynchronous oogenesis in the Chinese Alligator (Alligator sinensis)
Source: Front Zool. 2026 Apr 29;23:24. doi: 10.1186/s12983-026-00611-8 (PMC13274144; doi:10.1186/s12983-026-00611-8)
Supplement: Supplementary file 34 — Additional file34 (XLSX 10 KB): Table S6. Distribution of Common Peaks Across Functional Genomic Elements. [file 12983_2026_611_MOESM34_ESM.xlsx]

## Sheet: Sheet1
Supplemental Table S6: Distribution of Common Peaks Across Functional Genomic Elements
Sample	Peak Count	Promoter	5'UTR	3'UTR	1st_exon
A	4209	1732-41.15%	651-15.47%	13-0.31%	156-3.71%
B	3635	1149-31.61%	360-9.90%	20-0.55%	77-2.12%
C	1236	214-17.31%	56-4.53%	6-0.49%	13-1.05%
