# Supplementary material for: Dynamic changes in chromatin accessibility reveal the role of NF-Y targeting AURKB in mediating cell cycle during asynchronous oogenesis in the Chinese Alligator (Alligator sinensis)
Source: Front Zool. 2026 Apr 29;23:24. doi: 10.1186/s12983-026-00611-8 (PMC13274144; doi:10.1186/s12983-026-00611-8)
Supplement: Supplementary file 35 — Additional file35 (XLSX 328 KB): Table S7. GO Enrichment Analysis of Genes Associated with DARs. [file 12983_2026_611_MOESM35_ESM.xlsx]

## Sheet: Sheet1
Supplemental Table S7: GO Enrichment Analysis of Genes Associated with DARs
Comparison groups	Classification	#	GO ID	Description	Differential peak-associated genes	All	pvalue	p.adjust
AH-vs-BH GO Enrichment	Cellular Component	1	GO:0043231	intracellular membrane-bounded organelle	881 (83.67%)	10317 (62.37%)	0	0
AH-vs-BH GO Enrichment	Cellular Component	2	GO:0043229	intracellular organelle	925 (87.84%)	11207 (67.75%)	0	0
AH-vs-BH GO Enrichment	Cellular Component	3	GO:0043227	membrane-bounded organelle	898 (85.28%)	10667 (64.48%)	0	0
AH-vs-BH GO Enrichment	Cellular Component	4	GO:0043226	organelle	930 (88.32%)	11438 (69.15%)	0	0
AH-vs-BH GO Enrichment	Cellular Component	5	GO:0005622	intracellular anatomical structure	995 (94.49%)	12938 (78.21%)	0	0
AH-vs-BH GO Enrichment	Cellular Component	6	GO:0031981	nuclear lumen	408 (38.75%)	3816 (23.07%)	0	0
AH-vs-BH GO Enrichment	Cellular Component	7	GO:0070013	intracellular organelle lumen	481 (45.68%)	4837 (29.24%)	0	0
AH-vs-BH GO Enrichment	Cellular Component	8	GO:0031974	membrane-enclosed lumen	481 (45.68%)	4839 (29.25%)	0	0
AH-vs-BH GO Enrichment	Cellular Component	9	GO:0043233	organelle lumen	481 (45.68%)	4839 (29.25%)	0	0
AH-vs-BH GO Enrichment	Cellular Component	10	GO:0005634	nucleus	590 (56.03%)	6524 (39.44%)	0	0
AH-vs-BH GO Enrichment	Cellular Component	11	GO:0005737	cytoplasm	834 (79.2%)	10712 (64.76%)	0	0
AH-vs-BH GO Enrichment	Cellular Component	12	GO:0005654	nucleoplasm	346 (32.86%)	3265 (19.74%)	0	0
AH-vs-BH GO Enrichment	Cellular Component	13	GO:0032991	protein-containing complex	545 (51.76%)	6119 (36.99%)	0	0
AH-vs-BH GO Enrichment	Cellular Component	14	GO:1902494	catalytic complex	224 (21.27%)	1961 (11.85%)	0	0
AH-vs-BH GO Enrichment	Cellular Component	15	GO:1990904	ribonucleoprotein complex	140 (13.3%)	1033 (6.24%)	0	0
AH-vs-BH GO Enrichment	Cellular Component	16	GO:0031090	organelle membrane	329 (31.24%)	3394 (20.52%)	0	0
AH-vs-BH GO Enrichment	Cellular Component	17	GO:0031967	organelle envelope	161 (15.29%)	1304 (7.88%)	0	0
AH-vs-BH GO Enrichment	Cellular Component	18	GO:0005730	nucleolus	127 (12.06%)	937 (5.66%)	0	0
AH-vs-BH GO Enrichment	Cellular Component	19	GO:0031975	envelope	175 (16.62%)	1484 (8.97%)	0	0
AH-vs-BH GO Enrichment	Cellular Component	20	GO:0005829	cytosol	419 (39.79%)	4778 (28.88%)	0	0
AH-vs-BH GO Enrichment	Cellular Component	21	GO:0043228	non-membrane-bounded organelle	386 (36.66%)	4324 (26.14%)	0	0
AH-vs-BH GO Enrichment	Cellular Component	22	GO:0043232	intracellular non-membrane-bounded organelle	383 (36.37%)	4282 (25.89%)	0	0
AH-vs-BH GO Enrichment	Cellular Component	23	GO:0005739	mitochondrion	187 (17.76%)	1730 (10.46%)	0	0
AH-vs-BH GO Enrichment	Cellular Component	24	GO:0140535	intracellular protein-containing complex	143 (13.58%)	1221 (7.38%)	0	0
AH-vs-BH GO Enrichment	Cellular Component	25	GO:0005740	mitochondrial envelope	106 (10.07%)	826 (4.99%)	0	0
AH-vs-BH GO Enrichment	Cellular Component	26	GO:0140513	nuclear protein-containing complex	170 (16.14%)	1652 (9.99%)	0	0
AH-vs-BH GO Enrichment	Cellular Component	27	GO:0031966	mitochondrial membrane	96 (9.12%)	771 (4.66%)	0	0
AH-vs-BH GO Enrichment	Cellular Component	28	GO:0005746	mitochondrial respirasome	24 (2.28%)	85 (0.51%)	0	0
AH-vs-BH GO Enrichment	Cellular Component	29	GO:1990234	transferase complex	123 (11.68%)	1100 (6.65%)	0	0
AH-vs-BH GO Enrichment	Cellular Component	30	GO:0005694	chromosome	136 (12.92%)	1259 (7.61%)	0	0
AH-vs-BH GO Enrichment	Cellular Component	31	GO:0098798	mitochondrial protein-containing complex	55 (5.22%)	352 (2.13%)	0	0
AH-vs-BH GO Enrichment	Cellular Component	32	GO:0098800	inner mitochondrial membrane protein complex	36 (3.42%)	181 (1.09%)	0	0
AH-vs-BH GO Enrichment	Cellular Component	33	GO:0019866	organelle inner membrane	75 (7.12%)	567 (3.43%)	0	0
AH-vs-BH GO Enrichment	Cellular Component	34	GO:0070469	respirasome	25 (2.37%)	97 (0.59%)	0	0
AH-vs-BH GO Enrichment	Cellular Component	35	GO:0098803	respiratory chain complex	23 (2.18%)	84 (0.51%)	0	0
AH-vs-BH GO Enrichment	Cellular Component	36	GO:1905368	peptidase complex	34 (3.23%)	170 (1.03%)	0	0
AH-vs-BH GO Enrichment	Cellular Component	37	GO:0005743	mitochondrial inner membrane	67 (6.36%)	507 (3.06%)	0	0
AH-vs-BH GO Enrichment	Cellular Component	38	GO:0016604	nuclear body	84 (7.98%)	732 (4.43%)	0	3e-06
AH-vs-BH GO Enrichment	Cellular Component	39	GO:0005789	endoplasmic reticulum membrane	110 (10.45%)	1055 (6.38%)	0	4e-06
AH-vs-BH GO Enrichment	Cellular Component	40	GO:0098827	endoplasmic reticulum subcompartment	110 (10.45%)	1058 (6.4%)	0	5e-06
AH-vs-BH GO Enrichment	Cellular Component	41	GO:0098588	bounding membrane of organelle	184 (17.47%)	2023 (12.23%)	0	5e-06
AH-vs-BH GO Enrichment	Cellular Component	42	GO:1905369	endopeptidase complex	26 (2.47%)	132 (0.8%)	0	6e-06
AH-vs-BH GO Enrichment	Cellular Component	43	GO:0042175	nuclear outer membrane-endoplasmic reticulum membrane network	112 (10.64%)	1092 (6.6%)	0	7e-06
AH-vs-BH GO Enrichment	Cellular Component	44	GO:0031301	integral component of organelle membrane	51 (4.84%)	381 (2.3%)	0	9e-06
AH-vs-BH GO Enrichment	Cellular Component	45	GO:0031984	organelle subcompartment	155 (14.72%)	1668 (10.08%)	1e-06	1.5e-05
AH-vs-BH GO Enrichment	Cellular Component	46	GO:0061695	transferase complex, transferring phosphorus-containing groups	54 (5.13%)	422 (2.55%)	1e-06	1.8e-05
AH-vs-BH GO Enrichment	Cellular Component	47	GO:0031300	intrinsic component of organelle membrane	52 (4.94%)	405 (2.45%)	1e-06	2.5e-05
AH-vs-BH GO Enrichment	Cellular Component	48	GO:0000502	proteasome complex	23 (2.18%)	118 (0.71%)	1e-06	3e-05
AH-vs-BH GO Enrichment	Cellular Component	49	GO:0030176	integral component of endoplasmic reticulum membrane	30 (2.85%)	183 (1.11%)	2e-06	3.7e-05
AH-vs-BH GO Enrichment	Cellular Component	50	GO:0031227	intrinsic component of endoplasmic reticulum membrane	30 (2.85%)	188 (1.14%)	3e-06	6.4e-05
AH-vs-BH GO Enrichment	Cellular Component	51	GO:0005840	ribosome	46 (4.37%)	356 (2.15%)	4e-06	8.1e-05
AH-vs-BH GO Enrichment	Cellular Component	52	GO:0070069	cytochrome complex	11 (1.04%)	36 (0.22%)	9e-06	0.000198
AH-vs-BH GO Enrichment	Cellular Component	53	GO:0005774	vacuolar membrane	48 (4.56%)	396 (2.39%)	1.3e-05	0.000278
AH-vs-BH GO Enrichment	Cellular Component	54	GO:0022627	cytosolic small ribosomal subunit	18 (1.71%)	93 (0.56%)	2e-05	0.000412
AH-vs-BH GO Enrichment	Cellular Component	55	GO:0030684	preribosome	24 (2.28%)	148 (0.89%)	2.1e-05	0.000414
AH-vs-BH GO Enrichment	Cellular Component	56	GO:0140534	endoplasmic reticulum protein-containing complex	24 (2.28%)	148 (0.89%)	2.1e-05	0.000414
AH-vs-BH GO Enrichment	Cellular Component	57	GO:0098852	lytic vacuole membrane	37 (3.51%)	281 (1.7%)	2.1e-05	0.000414
AH-vs-BH GO Enrichment	Cellular Component	58	GO:0005747	mitochondrial respiratory chain complex I	12 (1.14%)	46 (0.28%)	2.1e-05	0.000414
AH-vs-BH GO Enrichment	Cellular Component	59	GO:0045271	respiratory chain complex I	12 (1.14%)	46 (0.28%)	2.1e-05	0.000414
AH-vs-BH GO Enrichment	Cellular Component	60	GO:0005635	nuclear envelope	56 (5.32%)	499 (3.02%)	2.5e-05	0.000464
AH-vs-BH GO Enrichment	Cellular Component	61	GO:0030880	RNA polymerase complex	32 (3.04%)	230 (1.39%)	2.5e-05	0.000464
AH-vs-BH GO Enrichment	Cellular Component	62	GO:0055029	nuclear DNA-directed RNA polymerase complex	31 (2.94%)	221 (1.34%)	2.8e-05	0.000517
AH-vs-BH GO Enrichment	Cellular Component	63	GO:0015935	small ribosomal subunit	20 (1.9%)	114 (0.69%)	3.1e-05	0.000555
AH-vs-BH GO Enrichment	Cellular Component	64	GO:0031970	organelle envelope lumen	20 (1.9%)	114 (0.69%)	3.1e-05	0.000555
AH-vs-BH GO Enrichment	Cellular Component	65	GO:0000428	DNA-directed RNA polymerase complex	31 (2.94%)	223 (1.35%)	3.4e-05	0.000589
AH-vs-BH GO Enrichment	Cellular Component	66	GO:0030964	NADH dehydrogenase complex	12 (1.14%)	48 (0.29%)	3.4e-05	0.000589
AH-vs-BH GO Enrichment	Cellular Component	67	GO:0005777	peroxisome	24 (2.28%)	156 (0.94%)	5e-05	0.000833
AH-vs-BH GO Enrichment	Cellular Component	68	GO:0042579	microbody	24 (2.28%)	156 (0.94%)	5e-05	0.000833
AH-vs-BH GO Enrichment	Cellular Component	69	GO:0016591	RNA polymerase II, holoenzyme	25 (2.37%)	166 (1%)	5e-05	0.000833
AH-vs-BH GO Enrichment	Cellular Component	70	GO:0005758	mitochondrial intermembrane space	18 (1.71%)	101 (0.61%)	6.2e-05	0.001006
AH-vs-BH GO Enrichment	Cellular Component	71	GO:0005684	U2-type spliceosomal complex	17 (1.61%)	93 (0.56%)	7e-05	0.001132
AH-vs-BH GO Enrichment	Cellular Component	72	GO:0044391	ribosomal subunit	32 (3.04%)	243 (1.47%)	7.4e-05	0.001166
AH-vs-BH GO Enrichment	Cellular Component	73	GO:0000228	nuclear chromosome	71 (6.74%)	704 (4.26%)	7.5e-05	0.001169
AH-vs-BH GO Enrichment	Cellular Component	74	GO:0005773	vacuole	75 (7.12%)	755 (4.56%)	7.7e-05	0.001186
AH-vs-BH GO Enrichment	Cellular Component	75	GO:0000785	chromatin	69 (6.55%)	680 (4.11%)	7.8e-05	0.00119
AH-vs-BH GO Enrichment	Cellular Component	76	GO:0022626	cytosolic ribosome	29 (2.75%)	212 (1.28%)	8e-05	0.001197
AH-vs-BH GO Enrichment	Cellular Component	77	GO:0005751	mitochondrial respiratory chain complex IV	7 (0.66%)	19 (0.11%)	0.000106	0.001571
AH-vs-BH GO Enrichment	Cellular Component	78	GO:0015030	Cajal body	12 (1.14%)	54 (0.33%)	0.000118	0.001723
AH-vs-BH GO Enrichment	Cellular Component	79	GO:0016281	eukaryotic translation initiation factor 4F complex	6 (0.57%)	14 (0.08%)	0.000126	0.001824
AH-vs-BH GO Enrichment	Cellular Component	80	GO:0045277	respiratory chain complex IV	7 (0.66%)	21 (0.13%)	0.000219	0.003119
AH-vs-BH GO Enrichment	Cellular Component	81	GO:0012505	endomembrane system	315 (29.91%)	4177 (25.25%)	0.000226	0.003188
AH-vs-BH GO Enrichment	Cellular Component	82	GO:0005744	TIM23 mitochondrial import inner membrane translocase complex	7 (0.66%)	22 (0.13%)	0.000303	0.004219
AH-vs-BH GO Enrichment	Cellular Component	83	GO:0072546	EMC complex	5 (0.47%)	11 (0.07%)	0.000346	0.004719
AH-vs-BH GO Enrichment	Cellular Component	84	GO:0000323	lytic vacuole	60 (5.7%)	601 (3.63%)	0.000348	0.004719
AH-vs-BH GO Enrichment	Cellular Component	85	GO:0005819	spindle	44 (4.18%)	405 (2.45%)	0.000364	0.004843
AH-vs-BH GO Enrichment	Cellular Component	86	GO:0033202	DNA helicase complex	14 (1.33%)	78 (0.47%)	0.000365	0.004843
AH-vs-BH GO Enrichment	Cellular Component	87	GO:0098556	cytoplasmic side of rough endoplasmic reticulum membrane	6 (0.57%)	17 (0.1%)	0.000441	0.005784
AH-vs-BH GO Enrichment	Cellular Component	88	GO:0005815	microtubule organizing center	68 (6.46%)	710 (4.29%)	0.000466	0.005863
AH-vs-BH GO Enrichment	Cellular Component	89	GO:0042470	melanosome	18 (1.71%)	118 (0.71%)	0.000467	0.005863
AH-vs-BH GO Enrichment	Cellular Component	90	GO:0048770	pigment granule	18 (1.71%)	118 (0.71%)	0.000467	0.005863
AH-vs-BH GO Enrichment	Cellular Component	91	GO:0015630	microtubule cytoskeleton	107 (10.16%)	1227 (7.42%)	0.000468	0.005863
AH-vs-BH GO Enrichment	Cellular Component	92	GO:0005765	lysosomal membrane	30 (2.85%)	248 (1.5%)	0.000538	0.006664
AH-vs-BH GO Enrichment	Cellular Component	93	GO:0005681	spliceosomal complex	27 (2.56%)	215 (1.3%)	0.000559	0.006747
AH-vs-BH GO Enrichment	Cellular Component	94	GO:0005750	mitochondrial respiratory chain complex III	5 (0.47%)	12 (0.07%)	0.000562	0.006747
AH-vs-BH GO Enrichment	Cellular Component	95	GO:0045275	respiratory chain complex III	5 (0.47%)	12 (0.07%)	0.000562	0.006747
AH-vs-BH GO Enrichment	Cellular Component	96	GO:0098796	membrane protein complex	130 (12.35%)	1554 (9.39%)	0.000634	0.007532
AH-vs-BH GO Enrichment	Cellular Component	97	GO:0030496	midbody	24 (2.28%)	184 (1.11%)	0.000644	0.00757
AH-vs-BH GO Enrichment	Cellular Component	98	GO:0098687	chromosomal region	49 (4.65%)	481 (2.91%)	0.000759	0.008827
AH-vs-BH GO Enrichment	Cellular Component	99	GO:0030687	preribosome, large subunit precursor	11 (1.04%)	57 (0.34%)	0.000812	0.009356
AH-vs-BH GO Enrichment	Cellular Component	100	GO:0005813	centrosome	49 (4.65%)	485 (2.93%)	0.000909	0.010365
AH-vs-BH GO Enrichment	Cellular Component	101	GO:0005741	mitochondrial outer membrane	27 (2.56%)	224 (1.35%)	0.001051	0.011866
AH-vs-BH GO Enrichment	Cellular Component	102	GO:1990204	oxidoreductase complex	23 (2.18%)	180 (1.09%)	0.001098	0.012268
AH-vs-BH GO Enrichment	Cellular Component	103	GO:0019867	outer membrane	38 (3.61%)	355 (2.15%)	0.001172	0.012975
AH-vs-BH GO Enrichment	Cellular Component	104	GO:0098554	cytoplasmic side of endoplasmic reticulum membrane	7 (0.66%)	27 (0.16%)	0.001194	0.013091
AH-vs-BH GO Enrichment	Cellular Component	105	GO:0030173	integral component of Golgi membrane	10 (0.95%)	51 (0.31%)	0.001221	0.013261
AH-vs-BH GO Enrichment	Cellular Component	106	GO:0030867	rough endoplasmic reticulum membrane	12 (1.14%)	69 (0.42%)	0.001256	0.013504
AH-vs-BH GO Enrichment	Cellular Component	107	GO:0031597	cytosolic proteasome complex	11 (1.04%)	60 (0.36%)	0.001267	0.013504
AH-vs-BH GO Enrichment	Cellular Component	108	GO:0031965	nuclear membrane	35 (3.32%)	321 (1.94%)	0.00131	0.013824
AH-vs-BH GO Enrichment	Cellular Component	109	GO:0000775	chromosome, centromeric region	35 (3.32%)	323 (1.95%)	0.001458	0.015249
AH-vs-BH GO Enrichment	Cellular Component	110	GO:0016607	nuclear speck	40 (3.8%)	384 (2.32%)	0.001478	0.015319
AH-vs-BH GO Enrichment	Cellular Component	111	GO:0070847	core mediator complex	4 (0.38%)	9 (0.05%)	0.001588	0.016309
AH-vs-BH GO Enrichment	Cellular Component	112	GO:0000793	condensed chromosome	36 (3.42%)	339 (2.05%)	0.001788	0.018204
AH-vs-BH GO Enrichment	Cellular Component	113	GO:0000324	fungal-type vacuole	12 (1.14%)	72 (0.44%)	0.001837	0.018536
AH-vs-BH GO Enrichment	Cellular Component	114	GO:0043601	nuclear replisome	10 (0.95%)	54 (0.33%)	0.001924	0.019242
AH-vs-BH GO Enrichment	Cellular Component	115	GO:0005783	endoplasmic reticulum	146 (13.87%)	1831 (11.07%)	0.002122	0.021036
AH-vs-BH GO Enrichment	Cellular Component	116	GO:0009379	Holliday junction helicase complex	11 (1.04%)	64 (0.39%)	0.00218	0.021254
AH-vs-BH GO Enrichment	Cellular Component	117	GO:0042575	DNA polymerase complex	14 (1.33%)	93 (0.56%)	0.002181	0.021254
AH-vs-BH GO Enrichment	Cellular Component	118	GO:0030894	replisome	10 (0.95%)	55 (0.33%)	0.00222	0.02145
AH-vs-BH GO Enrichment	Cellular Component	119	GO:0031968	organelle outer membrane	28 (2.66%)	248 (1.5%)	0.002303	0.021988
AH-vs-BH GO Enrichment	Cellular Component	120	GO:0036452	ESCRT complex	8 (0.76%)	38 (0.23%)	0.002315	0.021988
AH-vs-BH GO Enrichment	Cellular Component	121	GO:0031228	intrinsic component of Golgi membrane	10 (0.95%)	56 (0.34%)	0.002552	0.024042
AH-vs-BH GO Enrichment	Cellular Component	122	GO:0000322	storage vacuole	12 (1.14%)	75 (0.45%)	0.002623	0.024507
AH-vs-BH GO Enrichment	Cellular Component	123	GO:0016605	PML body	14 (1.33%)	97 (0.59%)	0.00325	0.029833
AH-vs-BH GO Enrichment	Cellular Component	124	GO:0001891	phagocytic cup	6 (0.57%)	24 (0.15%)	0.003271	0.029833
AH-vs-BH GO Enrichment	Cellular Component	125	GO:0005839	proteasome core complex	6 (0.57%)	24 (0.15%)	0.003271	0.029833
AH-vs-BH GO Enrichment	Cellular Component	126	GO:0035861	site of double-strand break	10 (0.95%)	58 (0.35%)	0.003334	0.030161
AH-vs-BH GO Enrichment	Cellular Component	127	GO:0005785	signal recognition particle receptor complex	4 (0.38%)	11 (0.07%)	0.003753	0.033162
AH-vs-BH GO Enrichment	Cellular Component	128	GO:0030681	multimeric ribonuclease P complex	4 (0.38%)	11 (0.07%)	0.003753	0.033162
AH-vs-BH GO Enrichment	Cellular Component	129	GO:0071006	U2-type catalytic step 1 spliceosome	4 (0.38%)	11 (0.07%)	0.003753	0.033162
AH-vs-BH GO Enrichment	Cellular Component	130	GO:0000922	spindle pole	19 (1.8%)	153 (0.92%)	0.003935	0.034389
AH-vs-BH GO Enrichment	Cellular Component	131	GO:0005764	lysosome	52 (4.94%)	560 (3.39%)	0.003952	0.034389
AH-vs-BH GO Enrichment	Cellular Component	132	GO:0042565	RNA nuclear export complex	2 (0.19%)	2 (0.01%)	0.004049	0.034936
AH-vs-BH GO Enrichment	Cellular Component	133	GO:0005838	proteasome regulatory particle	6 (0.57%)	25 (0.15%)	0.004076	0.034936
AH-vs-BH GO Enrichment	Cellular Component	134	GO:0071007	U2-type catalytic step 2 spliceosome	7 (0.66%)	33 (0.2%)	0.004115	0.035005
AH-vs-BH GO Enrichment	Cellular Component	135	GO:0090734	site of DNA damage	10 (0.95%)	60 (0.36%)	0.004295	0.036265
AH-vs-BH GO Enrichment	Cellular Component	136	GO:0005657	replication fork	16 (1.52%)	122 (0.74%)	0.00458	0.038394
AH-vs-BH GO Enrichment	Cellular Component	137	GO:0005793	endoplasmic reticulum-Golgi intermediate compartment	15 (1.42%)	112 (0.68%)	0.004879	0.040204
AH-vs-BH GO Enrichment	Cellular Component	138	GO:1902555	endoribonuclease complex	7 (0.66%)	34 (0.21%)	0.004902	0.040204
AH-vs-BH GO Enrichment	Cellular Component	139	GO:1905348	endonuclease complex	7 (0.66%)	34 (0.21%)	0.004902	0.040204
AH-vs-BH GO Enrichment	Cellular Component	140	GO:0000779	condensed chromosome, centromeric region	25 (2.37%)	226 (1.37%)	0.005	0.040718
AH-vs-BH GO Enrichment	Cellular Component	141	GO:0000139	Golgi membrane	62 (5.89%)	700 (4.23%)	0.005102	0.041247
AH-vs-BH GO Enrichment	Cellular Component	142	GO:0005759	mitochondrial matrix	47 (4.46%)	503 (3.04%)	0.00531	0.04263
AH-vs-BH GO Enrichment	Cellular Component	143	GO:0071012	catalytic step 1 spliceosome	4 (0.38%)	12 (0.07%)	0.005348	0.042632
AH-vs-BH GO Enrichment	Cellular Component	144	GO:0009376	HslUV protease complex	7 (0.66%)	35 (0.21%)	0.005798	0.045898
AH-vs-BH GO Enrichment	Molecular Function	1	GO:0003723	RNA binding	175 (17.11%)	1411 (8.18%)	0	0
AH-vs-BH GO Enrichment	Molecular Function	2	GO:0003676	nucleic acid binding	331 (32.36%)	3895 (22.58%)	0	0
AH-vs-BH GO Enrichment	Molecular Function	3	GO:1901363	heterocyclic compound binding	485 (47.41%)	6600 (38.27%)	0	0
AH-vs-BH GO Enrichment	Molecular Function	4	GO:0015453	oxidoreduction-driven active transmembrane transporter activity	25 (2.44%)	102 (0.59%)	0	0
AH-vs-BH GO Enrichment	Molecular Function	5	GO:0097159	organic cyclic compound binding	488 (47.7%)	6668 (38.66%)	0	0
AH-vs-BH GO Enrichment	Molecular Function	6	GO:0003729	mRNA binding	50 (4.89%)	335 (1.94%)	0	0
AH-vs-BH GO Enrichment	Molecular Function	7	GO:0003824	catalytic activity	547 (53.47%)	7687 (44.57%)	0	1e-06
AH-vs-BH GO Enrichment	Molecular Function	8	GO:0043021	ribonucleoprotein complex binding	50 (4.89%)	400 (2.32%)	0	0.00011
AH-vs-BH GO Enrichment	Molecular Function	9	GO:0009055	electron transfer activity	32 (3.13%)	212 (1.23%)	1e-06	0.000209
AH-vs-BH GO Enrichment	Molecular Function	10	GO:0140297	DNA-binding transcription factor binding	35 (3.42%)	247 (1.43%)	1e-06	0.000253
AH-vs-BH GO Enrichment	Molecular Function	11	GO:0008135	translation factor activity, RNA binding	26 (2.54%)	156 (0.9%)	2e-06	0.000253
AH-vs-BH GO Enrichment	Molecular Function	12	GO:0015399	primary active transmembrane transporter activity	60 (5.87%)	537 (3.11%)	2e-06	0.000253
AH-vs-BH GO Enrichment	Molecular Function	13	GO:0061629	RNA polymerase II-specific DNA-binding transcription factor binding	31 (3.03%)	211 (1.22%)	3e-06	0.00038
AH-vs-BH GO Enrichment	Molecular Function	14	GO:0019899	enzyme binding	190 (18.57%)	2371 (13.75%)	5e-06	0.000688
AH-vs-BH GO Enrichment	Molecular Function	15	GO:0003743	translation initiation factor activity	20 (1.96%)	109 (0.63%)	6e-06	0.000688
AH-vs-BH GO Enrichment	Molecular Function	16	GO:0003713	transcription coactivator activity	40 (3.91%)	328 (1.9%)	1.2e-05	0.001373
AH-vs-BH GO Enrichment	Molecular Function	17	GO:0005488	binding	857 (83.77%)	13562 (78.64%)	1.3e-05	0.00138
AH-vs-BH GO Enrichment	Molecular Function	18	GO:0008137	NADH dehydrogenase (ubiquinone) activity	12 (1.17%)	48 (0.28%)	1.7e-05	0.001716
AH-vs-BH GO Enrichment	Molecular Function	19	GO:0003735	structural constituent of ribosome	35 (3.42%)	276 (1.6%)	1.8e-05	0.001716
AH-vs-BH GO Enrichment	Molecular Function	20	GO:0090079	translation regulator activity, nucleic acid binding	26 (2.54%)	178 (1.03%)	1.9e-05	0.001716
AH-vs-BH GO Enrichment	Molecular Function	21	GO:0016491	oxidoreductase activity	109 (10.65%)	1245 (7.22%)	2.2e-05	0.001887
AH-vs-BH GO Enrichment	Molecular Function	22	GO:0045182	translation regulator activity	29 (2.83%)	212 (1.23%)	2.3e-05	0.001887
AH-vs-BH GO Enrichment	Molecular Function	23	GO:0032549	ribonucleoside binding	43 (4.2%)	377 (2.19%)	3e-05	0.002383
AH-vs-BH GO Enrichment	Molecular Function	24	GO:0043022	ribosome binding	36 (3.52%)	297 (1.72%)	3.7e-05	0.002694
AH-vs-BH GO Enrichment	Molecular Function	25	GO:0004197	cysteine-type endopeptidase activity	18 (1.76%)	104 (0.6%)	3.7e-05	0.002694
AH-vs-BH GO Enrichment	Molecular Function	26	GO:0031369	translation initiation factor binding	11 (1.08%)	44 (0.26%)	3.8e-05	0.002694
AH-vs-BH GO Enrichment	Molecular Function	27	GO:0050136	NADH dehydrogenase (quinone) activity	12 (1.17%)	52 (0.3%)	4e-05	0.002752
AH-vs-BH GO Enrichment	Molecular Function	28	GO:0008234	cysteine-type peptidase activity	30 (2.93%)	231 (1.34%)	4.5e-05	0.002932
AH-vs-BH GO Enrichment	Molecular Function	29	GO:0032550	purine ribonucleoside binding	42 (4.11%)	372 (2.16%)	4.6e-05	0.002932
AH-vs-BH GO Enrichment	Molecular Function	30	GO:0140104	molecular carrier activity	13 (1.27%)	61 (0.35%)	4.8e-05	0.002932
AH-vs-BH GO Enrichment	Molecular Function	31	GO:0001882	nucleoside binding	43 (4.2%)	386 (2.24%)	5.2e-05	0.003091
AH-vs-BH GO Enrichment	Molecular Function	32	GO:0001883	purine nucleoside binding	42 (4.11%)	376 (2.18%)	5.9e-05	0.003414
AH-vs-BH GO Enrichment	Molecular Function	33	GO:0019843	rRNA binding	24 (2.35%)	169 (0.98%)	6.1e-05	0.003414
AH-vs-BH GO Enrichment	Molecular Function	34	GO:0140096	catalytic activity, acting on a protein	230 (22.48%)	3082 (17.87%)	6.5e-05	0.003533
AH-vs-BH GO Enrichment	Molecular Function	35	GO:0019003	GDP binding	14 (1.37%)	72 (0.42%)	7.2e-05	0.003722
AH-vs-BH GO Enrichment	Molecular Function	36	GO:0003955	NAD(P)H dehydrogenase (quinone) activity	12 (1.17%)	55 (0.32%)	7.3e-05	0.003722
AH-vs-BH GO Enrichment	Molecular Function	37	GO:0140640	catalytic activity, acting on a nucleic acid	108 (10.56%)	1272 (7.38%)	8.4e-05	0.004109
AH-vs-BH GO Enrichment	Molecular Function	38	GO:0140296	general transcription initiation factor binding	12 (1.17%)	56 (0.32%)	8.8e-05	0.004109
AH-vs-BH GO Enrichment	Molecular Function	39	GO:0051536	iron-sulfur cluster binding	28 (2.74%)	217 (1.26%)	8.9e-05	0.004109
AH-vs-BH GO Enrichment	Molecular Function	40	GO:0140142	nucleocytoplasmic carrier activity	8 (0.78%)	26 (0.15%)	8.9e-05	0.004109
AH-vs-BH GO Enrichment	Molecular Function	41	GO:0051540	metal cluster binding	28 (2.74%)	218 (1.26%)	9.6e-05	0.004316
AH-vs-BH GO Enrichment	Molecular Function	42	GO:0016922	nuclear receptor binding	22 (2.15%)	153 (0.89%)	0.000101	0.004442
AH-vs-BH GO Enrichment	Molecular Function	43	GO:0003954	NADH dehydrogenase activity	12 (1.17%)	57 (0.33%)	0.000105	0.004445
AH-vs-BH GO Enrichment	Molecular Function	44	GO:0008094	ATP-dependent activity, acting on DNA	27 (2.64%)	208 (1.21%)	0.000106	0.004445
AH-vs-BH GO Enrichment	Molecular Function	45	GO:0017025	TBP-class protein binding	9 (0.88%)	34 (0.2%)	0.00012	0.004895
AH-vs-BH GO Enrichment	Molecular Function	46	GO:0016679	oxidoreductase activity, acting on diphenols and related substances as donors	6 (0.59%)	15 (0.09%)	0.000135	0.005412
AH-vs-BH GO Enrichment	Molecular Function	47	GO:0008121	ubiquinol-cytochrome-c reductase activity	5 (0.49%)	10 (0.06%)	0.000143	0.005591
AH-vs-BH GO Enrichment	Molecular Function	48	GO:0016740	transferase activity	255 (24.93%)	3514 (20.38%)	0.000155	0.005824
AH-vs-BH GO Enrichment	Molecular Function	49	GO:0001098	basal transcription machinery binding	11 (1.08%)	51 (0.3%)	0.000161	0.005824
AH-vs-BH GO Enrichment	Molecular Function	50	GO:0001099	basal RNA polymerase II transcription machinery binding	11 (1.08%)	51 (0.3%)	0.000161	0.005824
AH-vs-BH GO Enrichment	Molecular Function	51	GO:0005525	GTP binding	56 (5.47%)	573 (3.32%)	0.000161	0.005824
AH-vs-BH GO Enrichment	Molecular Function	52	GO:0008134	transcription factor binding	76 (7.43%)	843 (4.89%)	0.000165	0.00583
AH-vs-BH GO Enrichment	Molecular Function	53	GO:0061650	ubiquitin-like protein conjugating enzyme activity	9 (0.88%)	36 (0.21%)	0.000193	0.006701
AH-vs-BH GO Enrichment	Molecular Function	54	GO:0016655	oxidoreductase activity, acting on NAD(P)H, quinone or similar compound as acceptor	17 (1.66%)	108 (0.63%)	0.000202	0.006884
AH-vs-BH GO Enrichment	Molecular Function	55	GO:0003678	DNA helicase activity	22 (2.15%)	162 (0.94%)	0.000235	0.007878
AH-vs-BH GO Enrichment	Molecular Function	56	GO:0016787	hydrolase activity	260 (25.42%)	3618 (20.98%)	0.000248	0.008164
AH-vs-BH GO Enrichment	Molecular Function	57	GO:0032561	guanyl ribonucleotide binding	57 (5.57%)	597 (3.46%)	0.000259	0.008373
AH-vs-BH GO Enrichment	Molecular Function	58	GO:0051427	hormone receptor binding	25 (2.44%)	197 (1.14%)	0.000268	0.008529
AH-vs-BH GO Enrichment	Molecular Function	59	GO:0019001	guanyl nucleotide binding	57 (5.57%)	599 (3.47%)	0.000282	0.008809
AH-vs-BH GO Enrichment	Molecular Function	60	GO:0140098	catalytic activity, acting on RNA	70 (6.84%)	776 (4.5%)	0.000292	0.008957
AH-vs-BH GO Enrichment	Molecular Function	61	GO:0004386	helicase activity	34 (3.32%)	305 (1.77%)	0.000302	0.009124
AH-vs-BH GO Enrichment	Molecular Function	62	GO:0009378	four-way junction helicase activity	13 (1.27%)	73 (0.42%)	0.000324	0.00963
AH-vs-BH GO Enrichment	Molecular Function	63	GO:0003712	transcription coregulator activity	57 (5.57%)	605 (3.51%)	0.000363	0.010409
AH-vs-BH GO Enrichment	Molecular Function	64	GO:0017111	nucleoside-triphosphatase activity	95 (9.29%)	1134 (6.58%)	0.000364	0.010409
AH-vs-BH GO Enrichment	Molecular Function	65	GO:0008192	RNA guanylyltransferase activity	4 (0.39%)	7 (0.04%)	0.000373	0.010409
AH-vs-BH GO Enrichment	Molecular Function	66	GO:0071532	ankyrin repeat binding	4 (0.39%)	7 (0.04%)	0.000373	0.010409
AH-vs-BH GO Enrichment	Molecular Function	67	GO:0070568	guanylyltransferase activity	5 (0.49%)	12 (0.07%)	0.000405	0.011153
AH-vs-BH GO Enrichment	Molecular Function	68	GO:0016462	pyrophosphatase activity	98 (9.58%)	1182 (6.85%)	0.00042	0.011389
AH-vs-BH GO Enrichment	Molecular Function	69	GO:0017069	snRNA binding	10 (0.98%)	48 (0.28%)	0.000428	0.011429
AH-vs-BH GO Enrichment	Molecular Function	70	GO:0016817	hydrolase activity, acting on acid anhydrides	101 (9.87%)	1234 (7.16%)	0.000537	0.01414
AH-vs-BH GO Enrichment	Molecular Function	71	GO:0140101	catalytic activity, acting on a tRNA	28 (2.74%)	243 (1.41%)	0.00059	0.015313
AH-vs-BH GO Enrichment	Molecular Function	72	GO:0042134	rRNA primary transcript binding	4 (0.39%)	8 (0.05%)	0.000711	0.018187
AH-vs-BH GO Enrichment	Molecular Function	73	GO:0022804	active transmembrane transporter activity	70 (6.84%)	802 (4.65%)	0.000731	0.018455
AH-vs-BH GO Enrichment	Molecular Function	74	GO:0005048	signal sequence binding	12 (1.17%)	70 (0.41%)	0.000777	0.019346
AH-vs-BH GO Enrichment	Molecular Function	75	GO:0045504	dynein heavy chain binding	5 (0.49%)	14 (0.08%)	0.000928	0.022795
AH-vs-BH GO Enrichment	Molecular Function	76	GO:0016818	hydrolase activity, acting on acid anhydrides, in phosphorus-containing anhydrides	99 (9.68%)	1228 (7.12%)	0.001006	0.024391
AH-vs-BH GO Enrichment	Molecular Function	77	GO:0019783	ubiquitin-like protein-specific protease activity	17 (1.66%)	124 (0.72%)	0.001038	0.024848
AH-vs-BH GO Enrichment	Molecular Function	78	GO:0051539	4 iron, 4 sulfur cluster binding	22 (2.15%)	181 (1.05%)	0.001091	0.02549
AH-vs-BH GO Enrichment	Molecular Function	79	GO:0008186	ATP-dependent activity, acting on RNA	20 (1.96%)	158 (0.92%)	0.001093	0.02549
AH-vs-BH GO Enrichment	Molecular Function	80	GO:0016779	nucleotidyltransferase activity	42 (4.11%)	432 (2.5%)	0.001132	0.026076
AH-vs-BH GO Enrichment	Molecular Function	81	GO:0004129	cytochrome-c oxidase activity	9 (0.88%)	46 (0.27%)	0.001323	0.030098
AH-vs-BH GO Enrichment	Molecular Function	82	GO:0004549	tRNA-specific ribonuclease activity	6 (0.59%)	22 (0.13%)	0.001408	0.031623
AH-vs-BH GO Enrichment	Molecular Function	83	GO:0016651	oxidoreductase activity, acting on NAD(P)H	21 (2.05%)	173 (1%)	0.001424	0.031623
AH-vs-BH GO Enrichment	Molecular Function	84	GO:0051082	unfolded protein binding	26 (2.54%)	233 (1.35%)	0.001454	0.031897
AH-vs-BH GO Enrichment	Molecular Function	85	GO:0003677	DNA binding	190 (18.57%)	2625 (15.22%)	0.001518	0.03263
AH-vs-BH GO Enrichment	Molecular Function	86	GO:0061631	ubiquitin conjugating enzyme activity	7 (0.68%)	30 (0.17%)	0.001545	0.03263
AH-vs-BH GO Enrichment	Molecular Function	87	GO:0016675	oxidoreductase activity, acting on a heme group of donors	9 (0.88%)	47 (0.27%)	0.001551	0.03263
AH-vs-BH GO Enrichment	Molecular Function	88	GO:0044877	protein-containing complex binding	116 (11.34%)	1497 (8.68%)	0.001563	0.03263
AH-vs-BH GO Enrichment	Molecular Function	89	GO:0000166	nucleotide binding	228 (22.29%)	3222 (18.68%)	0.001576	0.03263
AH-vs-BH GO Enrichment	Molecular Function	90	GO:1901265	nucleoside phosphate binding	228 (22.29%)	3223 (18.69%)	0.001602	0.032798
AH-vs-BH GO Enrichment	Molecular Function	91	GO:0002039	p53 binding	12 (1.17%)	76 (0.44%)	0.001635	0.032833
AH-vs-BH GO Enrichment	Molecular Function	92	GO:0016772	transferase activity, transferring phosphorus-containing groups	127 (12.41%)	1664 (9.65%)	0.001639	0.032833
AH-vs-BH GO Enrichment	Molecular Function	93	GO:0003724	RNA helicase activity	19 (1.86%)	152 (0.88%)	0.001669	0.033068
AH-vs-BH GO Enrichment	Molecular Function	94	GO:0042809	vitamin D receptor binding	5 (0.49%)	16 (0.09%)	0.001832	0.035391
AH-vs-BH GO Enrichment	Molecular Function	95	GO:0003923	GPI-anchor transamidase activity	3 (0.29%)	5 (0.03%)	0.001901	0.035391
AH-vs-BH GO Enrichment	Molecular Function	96	GO:0004484	mRNA guanylyltransferase activity	3 (0.29%)	5 (0.03%)	0.001901	0.035391
AH-vs-BH GO Enrichment	Molecular Function	97	GO:0019114	catechol dioxygenase activity	3 (0.29%)	5 (0.03%)	0.001901	0.035391
AH-vs-BH GO Enrichment	Molecular Function	98	GO:0031493	nucleosomal histone binding	3 (0.29%)	5 (0.03%)	0.001901	0.035391
AH-vs-BH GO Enrichment	Molecular Function	99	GO:1990948	ubiquitin ligase inhibitor activity	3 (0.29%)	5 (0.03%)	0.001901	0.035391
AH-vs-BH GO Enrichment	Molecular Function	100	GO:0005049	nuclear export signal receptor activity	4 (0.39%)	10 (0.06%)	0.001937	0.03569
AH-vs-BH GO Enrichment	Molecular Function	101	GO:0030374	nuclear receptor coactivator activity	9 (0.88%)	49 (0.28%)	0.002104	0.038384
AH-vs-BH GO Enrichment	Molecular Function	102	GO:0061608	nuclear import signal receptor activity	5 (0.49%)	17 (0.1%)	0.00247	0.044633
AH-vs-BH GO Enrichment	Molecular Function	103	GO:0140097	catalytic activity, acting on DNA	54 (5.28%)	615 (3.57%)	0.002508	0.044883
AH-vs-BH GO Enrichment	Molecular Function	104	GO:0005215	transporter activity	140 (13.69%)	1883 (10.92%)	0.002582	0.045754
AH-vs-BH GO Enrichment	Biological Process	1	GO:0044237	cellular metabolic process	863 (81.19%)	11246 (65.44%)	0	0
AH-vs-BH GO Enrichment	Biological Process	2	GO:0008152	metabolic process	892 (83.91%)	12101 (70.41%)	0	0
AH-vs-BH GO Enrichment	Biological Process	3	GO:0044238	primary metabolic process	841 (79.12%)	11270 (65.58%)	0	0
AH-vs-BH GO Enrichment	Biological Process	4	GO:0006807	nitrogen compound metabolic process	817 (76.86%)	10874 (63.27%)	0	0
AH-vs-BH GO Enrichment	Biological Process	5	GO:0071704	organic substance metabolic process	865 (81.37%)	11784 (68.57%)	0	0
AH-vs-BH GO Enrichment	Biological Process	6	GO:0034641	cellular nitrogen compound metabolic process	632 (59.45%)	7749 (45.09%)	0	0
AH-vs-BH GO Enrichment	Biological Process	7	GO:0046483	heterocycle metabolic process	578 (54.37%)	7177 (41.76%)	0	0
AH-vs-BH GO Enrichment	Biological Process	8	GO:0006725	cellular aromatic compound metabolic process	582 (54.75%)	7259 (42.24%)	0	0
AH-vs-BH GO Enrichment	Biological Process	9	GO:0006996	organelle organization	408 (38.38%)	4627 (26.92%)	0	0
AH-vs-BH GO Enrichment	Biological Process	10	GO:0006139	nucleobase-containing compound metabolic process	553 (52.02%)	6822 (39.7%)	0	0
AH-vs-BH GO Enrichment	Biological Process	11	GO:0043170	macromolecule metabolic process	758 (71.31%)	10207 (59.39%)	0	0
AH-vs-BH GO Enrichment	Biological Process	12	GO:1901360	organic cyclic compound metabolic process	590 (55.5%)	7430 (43.23%)	0	0
AH-vs-BH GO Enrichment	Biological Process	13	GO:0006396	RNA processing	169 (15.9%)	1442 (8.39%)	0	0
AH-vs-BH GO Enrichment	Biological Process	14	GO:0044085	cellular component biogenesis	368 (34.62%)	4111 (23.92%)	0	0
AH-vs-BH GO Enrichment	Biological Process	15	GO:0044248	cellular catabolic process	262 (24.65%)	2649 (15.41%)	0	0
AH-vs-BH GO Enrichment	Biological Process	16	GO:0033365	protein localization to organelle	135 (12.7%)	1069 (6.22%)	0	0
AH-vs-BH GO Enrichment	Biological Process	17	GO:0044260	cellular macromolecule metabolic process	670 (63.03%)	8835 (51.41%)	0	0
AH-vs-BH GO Enrichment	Biological Process	18	GO:0007049	cell cycle	227 (21.35%)	2238 (13.02%)	0	0
AH-vs-BH GO Enrichment	Biological Process	19	GO:0010467	gene expression	511 (48.07%)	6321 (36.78%)	0	0
AH-vs-BH GO Enrichment	Biological Process	20	GO:0007005	mitochondrion organization	88 (8.28%)	590 (3.43%)	0	0
AH-vs-BH GO Enrichment	Biological Process	21	GO:0046907	intracellular transport	206 (19.38%)	1994 (11.6%)	0	0
AH-vs-BH GO Enrichment	Biological Process	22	GO:0022613	ribonucleoprotein complex biogenesis	111 (10.44%)	856 (4.98%)	0	0
AH-vs-BH GO Enrichment	Biological Process	23	GO:0072594	establishment of protein localization to organelle	96 (9.03%)	693 (4.03%)	0	0
AH-vs-BH GO Enrichment	Biological Process	24	GO:0071840	cellular component organization or biogenesis	587 (55.22%)	7596 (44.2%)	0	0
AH-vs-BH GO Enrichment	Biological Process	25	GO:0034613	cellular protein localization	212 (19.94%)	2095 (12.19%)	0	0
AH-vs-BH GO Enrichment	Biological Process	26	GO:0090304	nucleic acid metabolic process	488 (45.91%)	6050 (35.2%)	0	0
AH-vs-BH GO Enrichment	Biological Process	27	GO:0070727	cellular macromolecule localization	215 (20.23%)	2139 (12.45%)	0	0
AH-vs-BH GO Enrichment	Biological Process	28	GO:0034622	cellular protein-containing complex assembly	153 (14.39%)	1366 (7.95%)	0	0
AH-vs-BH GO Enrichment	Biological Process	29	GO:0044265	cellular macromolecule catabolic process	151 (14.21%)	1342 (7.81%)	0	0
AH-vs-BH GO Enrichment	Biological Process	30	GO:0009894	regulation of catabolic process	123 (11.57%)	1010 (5.88%)	0	0
AH-vs-BH GO Enrichment	Biological Process	31	GO:0031329	regulation of cellular catabolic process	114 (10.72%)	910 (5.3%)	0	0
AH-vs-BH GO Enrichment	Biological Process	32	GO:0009056	catabolic process	280 (26.34%)	3069 (17.86%)	0	0
AH-vs-BH GO Enrichment	Biological Process	33	GO:0033554	cellular response to stress	244 (22.95%)	2582 (15.02%)	0	0
AH-vs-BH GO Enrichment	Biological Process	34	GO:0022402	cell cycle process	178 (16.75%)	1712 (9.96%)	0	0
AH-vs-BH GO Enrichment	Biological Process	35	GO:0006886	intracellular protein transport	148 (13.92%)	1337 (7.78%)	0	0
AH-vs-BH GO Enrichment	Biological Process	36	GO:0044249	cellular biosynthetic process	559 (52.59%)	7254 (42.21%)	0	0
AH-vs-BH GO Enrichment	Biological Process	37	GO:0034660	ncRNA metabolic process	119 (11.19%)	994 (5.78%)	0	0
AH-vs-BH GO Enrichment	Biological Process	38	GO:0070647	protein modification by small protein conjugation or removal	129 (12.14%)	1113 (6.48%)	0	0
AH-vs-BH GO Enrichment	Biological Process	39	GO:1901576	organic substance biosynthetic process	563 (52.96%)	7335 (42.68%)	0	0
AH-vs-BH GO Enrichment	Biological Process	40	GO:0009057	macromolecule catabolic process	176 (16.56%)	1705 (9.92%)	0	0
AH-vs-BH GO Enrichment	Biological Process	41	GO:0009058	biosynthetic process	566 (53.25%)	7399 (43.05%)	0	0
AH-vs-BH GO Enrichment	Biological Process	42	GO:0022607	cellular component assembly	310 (29.16%)	3534 (20.56%)	0	0
AH-vs-BH GO Enrichment	Biological Process	43	GO:0034645	cellular macromolecule biosynthetic process	452 (42.52%)	5628 (32.75%)	0	0
AH-vs-BH GO Enrichment	Biological Process	44	GO:0016071	mRNA metabolic process	111 (10.44%)	925 (5.38%)	0	0
AH-vs-BH GO Enrichment	Biological Process	45	GO:1903047	mitotic cell cycle process	115 (10.82%)	972 (5.66%)	0	0
AH-vs-BH GO Enrichment	Biological Process	46	GO:0044267	cellular protein metabolic process	446 (41.96%)	5562 (32.36%)	0	0
AH-vs-BH GO Enrichment	Biological Process	47	GO:0006413	translational initiation	44 (4.14%)	227 (1.32%)	0	0
AH-vs-BH GO Enrichment	Biological Process	48	GO:0006605	protein targeting	69 (6.49%)	466 (2.71%)	0	0
AH-vs-BH GO Enrichment	Biological Process	49	GO:0051603	proteolysis involved in cellular protein catabolic process	103 (9.69%)	844 (4.91%)	0	0
AH-vs-BH GO Enrichment	Biological Process	50	GO:0009059	macromolecule biosynthetic process	456 (42.9%)	5746 (33.43%)	0	0
AH-vs-BH GO Enrichment	Biological Process	51	GO:0016070	RNA metabolic process	420 (39.51%)	5205 (30.29%)	0	0
AH-vs-BH GO Enrichment	Biological Process	52	GO:0019941	modification-dependent protein catabolic process	95 (8.94%)	760 (4.42%)	0	0
AH-vs-BH GO Enrichment	Biological Process	53	GO:0043632	modification-dependent macromolecule catabolic process	97 (9.13%)	783 (4.56%)	0	0
AH-vs-BH GO Enrichment	Biological Process	54	GO:0043933	protein-containing complex subunit organization	235 (22.11%)	2543 (14.8%)	0	0
AH-vs-BH GO Enrichment	Biological Process	55	GO:0006091	generation of precursor metabolites and energy	88 (8.28%)	686 (3.99%)	0	0
AH-vs-BH GO Enrichment	Biological Process	56	GO:0016043	cellular component organization	547 (51.46%)	7192 (41.85%)	0	0
AH-vs-BH GO Enrichment	Biological Process	57	GO:0044257	cellular protein catabolic process	106 (9.97%)	895 (5.21%)	0	0
AH-vs-BH GO Enrichment	Biological Process	58	GO:0000278	mitotic cell cycle	130 (12.23%)	1184 (6.89%)	0	0
AH-vs-BH GO Enrichment	Biological Process	59	GO:0045184	establishment of protein localization	234 (22.01%)	2550 (14.84%)	0	0
AH-vs-BH GO Enrichment	Biological Process	60	GO:0030163	protein catabolic process	119 (11.19%)	1057 (6.15%)	0	0
AH-vs-BH GO Enrichment	Biological Process	61	GO:0015031	protein transport	226 (21.26%)	2451 (14.26%)	0	0
AH-vs-BH GO Enrichment	Biological Process	62	GO:0034470	ncRNA processing	92 (8.65%)	744 (4.33%)	0	0
AH-vs-BH GO Enrichment	Biological Process	63	GO:0043604	amide biosynthetic process	142 (13.36%)	1349 (7.85%)	0	0
AH-vs-BH GO Enrichment	Biological Process	64	GO:0051641	cellular localization	296 (27.85%)	3449 (20.07%)	0	0
AH-vs-BH GO Enrichment	Biological Process	65	GO:0033036	macromolecule localization	312 (29.35%)	3689 (21.47%)	0	0
AH-vs-BH GO Enrichment	Biological Process	66	GO:0033108	mitochondrial respiratory chain complex assembly	26 (2.45%)	101 (0.59%)	0	0
AH-vs-BH GO Enrichment	Biological Process	67	GO:0051649	establishment of localization in cell	245 (23.05%)	2743 (15.96%)	0	0
AH-vs-BH GO Enrichment	Biological Process	68	GO:0006511	ubiquitin-dependent protein catabolic process	89 (8.37%)	728 (4.24%)	0	0
AH-vs-BH GO Enrichment	Biological Process	69	GO:0008104	protein localization	279 (26.25%)	3229 (18.79%)	0	0
AH-vs-BH GO Enrichment	Biological Process	70	GO:2000058	regulation of ubiquitin-dependent protein catabolic process	40 (3.76%)	220 (1.28%)	0	0
AH-vs-BH GO Enrichment	Biological Process	71	GO:1901564	organonitrogen compound metabolic process	581 (54.66%)	7840 (45.62%)	0	0
AH-vs-BH GO Enrichment	Biological Process	72	GO:0065003	protein-containing complex assembly	205 (19.29%)	2215 (12.89%)	0	0
AH-vs-BH GO Enrichment	Biological Process	73	GO:0019222	regulation of metabolic process	511 (48.07%)	6733 (39.18%)	0	0
AH-vs-BH GO Enrichment	Biological Process	74	GO:0043043	peptide biosynthetic process	122 (11.48%)	1133 (6.59%)	0	0
AH-vs-BH GO Enrichment	Biological Process	75	GO:1901575	organic substance catabolic process	239 (22.48%)	2685 (15.62%)	0	0
AH-vs-BH GO Enrichment	Biological Process	76	GO:0006412	translation	116 (10.91%)	1061 (6.17%)	0	0
AH-vs-BH GO Enrichment	Biological Process	77	GO:0042254	ribosome biogenesis	84 (7.9%)	684 (3.98%)	0	0
AH-vs-BH GO Enrichment	Biological Process	78	GO:1903050	regulation of proteolysis involved in cellular protein catabolic process	45 (4.23%)	272 (1.58%)	0	0
AH-vs-BH GO Enrichment	Biological Process	79	GO:0043603	cellular amide metabolic process	163 (15.33%)	1675 (9.75%)	0	0
AH-vs-BH GO Enrichment	Biological Process	80	GO:0032434	regulation of proteasomal ubiquitin-dependent protein catabolic process	36 (3.39%)	193 (1.12%)	0	0
AH-vs-BH GO Enrichment	Biological Process	81	GO:0051726	regulation of cell cycle	132 (12.42%)	1281 (7.45%)	0	0
AH-vs-BH GO Enrichment	Biological Process	82	GO:0006518	peptide metabolic process	133 (12.51%)	1294 (7.53%)	0	0
AH-vs-BH GO Enrichment	Biological Process	83	GO:0042775	mitochondrial ATP synthesis coupled electron transport	23 (2.16%)	89 (0.52%)	0	0
AH-vs-BH GO Enrichment	Biological Process	84	GO:0019646	aerobic electron transport chain	22 (2.07%)	82 (0.48%)	0	0
AH-vs-BH GO Enrichment	Biological Process	85	GO:0031323	regulation of cellular metabolic process	474 (44.59%)	6216 (36.17%)	0	0
AH-vs-BH GO Enrichment	Biological Process	86	GO:0051301	cell division	109 (10.25%)	1002 (5.83%)	0	0
AH-vs-BH GO Enrichment	Biological Process	87	GO:0006397	mRNA processing	75 (7.06%)	600 (3.49%)	0	0
AH-vs-BH GO Enrichment	Biological Process	88	GO:0010498	proteasomal protein catabolic process	79 (7.43%)	650 (3.78%)	0	0
AH-vs-BH GO Enrichment	Biological Process	89	GO:0015980	energy derivation by oxidation of organic compounds	63 (5.93%)	471 (2.74%)	0	0
AH-vs-BH GO Enrichment	Biological Process	90	GO:0042176	regulation of protein catabolic process	59 (5.55%)	429 (2.5%)	0	1e-06
AH-vs-BH GO Enrichment	Biological Process	91	GO:0042773	ATP synthesis coupled electron transport	23 (2.16%)	93 (0.54%)	0	1e-06
AH-vs-BH GO Enrichment	Biological Process	92	GO:0019538	protein metabolic process	485 (45.63%)	6429 (37.41%)	0	1e-06
AH-vs-BH GO Enrichment	Biological Process	93	GO:0006281	DNA repair	116 (10.91%)	1107 (6.44%)	0	1e-06
AH-vs-BH GO Enrichment	Biological Process	94	GO:0006974	cellular response to DNA damage stimulus	140 (13.17%)	1414 (8.23%)	0	1e-06
AH-vs-BH GO Enrichment	Biological Process	95	GO:0034976	response to endoplasmic reticulum stress	45 (4.23%)	291 (1.69%)	0	1e-06
AH-vs-BH GO Enrichment	Biological Process	96	GO:0061136	regulation of proteasomal protein catabolic process	40 (3.76%)	243 (1.41%)	0	1e-06
AH-vs-BH GO Enrichment	Biological Process	97	GO:0060255	regulation of macromolecule metabolic process	476 (44.78%)	6302 (36.67%)	0	1e-06
AH-vs-BH GO Enrichment	Biological Process	98	GO:0045333	cellular respiration	46 (4.33%)	303 (1.76%)	0	1e-06
AH-vs-BH GO Enrichment	Biological Process	99	GO:0015833	peptide transport	185 (17.4%)	2026 (11.79%)	0	1e-06
AH-vs-BH GO Enrichment	Biological Process	100	GO:0016072	rRNA metabolic process	51 (4.8%)	358 (2.08%)	0	2e-06
AH-vs-BH GO Enrichment	Biological Process	101	GO:0044271	cellular nitrogen compound biosynthetic process	447 (42.05%)	5883 (34.23%)	0	2e-06
AH-vs-BH GO Enrichment	Biological Process	102	GO:0080090	regulation of primary metabolic process	459 (43.18%)	6070 (35.32%)	0	2e-06
AH-vs-BH GO Enrichment	Biological Process	103	GO:0051171	regulation of nitrogen compound metabolic process	449 (42.24%)	5916 (34.42%)	0	2e-06
AH-vs-BH GO Enrichment	Biological Process	104	GO:0006914	autophagy	65 (6.11%)	514 (2.99%)	0	2e-06
AH-vs-BH GO Enrichment	Biological Process	105	GO:0048285	organelle fission	79 (7.43%)	676 (3.93%)	0	2e-06
AH-vs-BH GO Enrichment	Biological Process	106	GO:0042886	amide transport	187 (17.59%)	2074 (12.07%)	0	3e-06
AH-vs-BH GO Enrichment	Biological Process	107	GO:0045047	protein targeting to ER	26 (2.45%)	125 (0.73%)	0	3e-06
AH-vs-BH GO Enrichment	Biological Process	108	GO:0000184	nuclear-transcribed mRNA catabolic process, nonsense-mediated decay	24 (2.26%)	109 (0.63%)	0	3e-06
AH-vs-BH GO Enrichment	Biological Process	109	GO:0071705	nitrogen compound transport	250 (23.52%)	2960 (17.22%)	0	3e-06
AH-vs-BH GO Enrichment	Biological Process	110	GO:1903362	regulation of cellular protein catabolic process	45 (4.23%)	304 (1.77%)	0	3e-06
AH-vs-BH GO Enrichment	Biological Process	111	GO:0061919	process utilizing autophagic mechanism	65 (6.11%)	520 (3.03%)	0	3e-06
AH-vs-BH GO Enrichment	Biological Process	112	GO:0000280	nuclear division	74 (6.96%)	624 (3.63%)	0	3e-06
AH-vs-BH GO Enrichment	Biological Process	113	GO:0098781	ncRNA transcription	26 (2.45%)	127 (0.74%)	0	4e-06
AH-vs-BH GO Enrichment	Biological Process	114	GO:0016236	macroautophagy	44 (4.14%)	299 (1.74%)	0	5e-06
AH-vs-BH GO Enrichment	Biological Process	115	GO:0072599	establishment of protein localization to endoplasmic reticulum	26 (2.45%)	129 (0.75%)	0	5e-06
AH-vs-BH GO Enrichment	Biological Process	116	GO:0009060	aerobic respiration	37 (3.48%)	230 (1.34%)	0	6e-06
AH-vs-BH GO Enrichment	Biological Process	117	GO:0070925	organelle assembly	101 (9.5%)	962 (5.6%)	0	6e-06
AH-vs-BH GO Enrichment	Biological Process	118	GO:1901565	organonitrogen compound catabolic process	152 (14.3%)	1624 (9.45%)	0	6e-06
AH-vs-BH GO Enrichment	Biological Process	119	GO:0030490	maturation of SSU-rRNA	22 (2.07%)	98 (0.57%)	0	7e-06
AH-vs-BH GO Enrichment	Biological Process	120	GO:0008380	RNA splicing	70 (6.59%)	591 (3.44%)	0	8e-06
AH-vs-BH GO Enrichment	Biological Process	121	GO:0140014	mitotic nuclear division	54 (5.08%)	411 (2.39%)	0	8e-06
AH-vs-BH GO Enrichment	Biological Process	122	GO:0000398	mRNA splicing, via spliceosome	52 (4.89%)	391 (2.28%)	0	1e-05
AH-vs-BH GO Enrichment	Biological Process	123	GO:0000375	RNA splicing, via transesterification reactions	55 (5.17%)	427 (2.48%)	0	1.2e-05
AH-vs-BH GO Enrichment	Biological Process	124	GO:0032446	protein modification by small protein conjugation	94 (8.84%)	889 (5.17%)	0	1.2e-05
AH-vs-BH GO Enrichment	Biological Process	125	GO:1901800	positive regulation of proteasomal protein catabolic process	30 (2.82%)	171 (0.99%)	0	1.3e-05
AH-vs-BH GO Enrichment	Biological Process	126	GO:0006364	rRNA processing	45 (4.23%)	320 (1.86%)	0	1.3e-05
AH-vs-BH GO Enrichment	Biological Process	127	GO:0070972	protein localization to endoplasmic reticulum	28 (2.63%)	153 (0.89%)	0	1.3e-05
AH-vs-BH GO Enrichment	Biological Process	128	GO:0043161	proteasome-mediated ubiquitin-dependent protein catabolic process	66 (6.21%)	554 (3.22%)	0	1.4e-05
AH-vs-BH GO Enrichment	Biological Process	129	GO:0022904	respiratory electron transport chain	24 (2.26%)	119 (0.69%)	0	1.5e-05
AH-vs-BH GO Enrichment	Biological Process	130	GO:0032436	positive regulation of proteasomal ubiquitin-dependent protein catabolic process	28 (2.63%)	154 (0.9%)	0	1.5e-05
AH-vs-BH GO Enrichment	Biological Process	131	GO:0044770	cell cycle phase transition	78 (7.34%)	698 (4.06%)	0	1.5e-05
AH-vs-BH GO Enrichment	Biological Process	132	GO:0015931	nucleobase-containing compound transport	46 (4.33%)	334 (1.94%)	0	1.7e-05
AH-vs-BH GO Enrichment	Biological Process	133	GO:0042274	ribosomal small subunit biogenesis	24 (2.26%)	121 (0.7%)	0	2e-05
AH-vs-BH GO Enrichment	Biological Process	134	GO:0000819	sister chromatid segregation	44 (4.14%)	315 (1.83%)	0	2e-05
AH-vs-BH GO Enrichment	Biological Process	135	GO:0006259	DNA metabolic process	163 (15.33%)	1809 (10.53%)	0	2.1e-05
AH-vs-BH GO Enrichment	Biological Process	136	GO:0006612	protein targeting to membrane	32 (3.01%)	196 (1.14%)	0	2.5e-05
AH-vs-BH GO Enrichment	Biological Process	137	GO:0009301	snRNA transcription	17 (1.6%)	67 (0.39%)	0	2.6e-05
AH-vs-BH GO Enrichment	Biological Process	138	GO:0042795	snRNA transcription by RNA polymerase II	17 (1.6%)	67 (0.39%)	0	2.6e-05
AH-vs-BH GO Enrichment	Biological Process	139	GO:0006403	RNA localization	46 (4.33%)	340 (1.98%)	0	2.7e-05
AH-vs-BH GO Enrichment	Biological Process	140	GO:0090150	establishment of protein localization to membrane	46 (4.33%)	340 (1.98%)	0	2.7e-05
AH-vs-BH GO Enrichment	Biological Process	141	GO:0006119	oxidative phosphorylation	26 (2.45%)	142 (0.83%)	1e-06	3.1e-05
AH-vs-BH GO Enrichment	Biological Process	142	GO:0016567	protein ubiquitination	88 (8.28%)	836 (4.86%)	1e-06	3.3e-05
AH-vs-BH GO Enrichment	Biological Process	143	GO:0010564	regulation of cell cycle process	91 (8.56%)	875 (5.09%)	1e-06	3.5e-05
AH-vs-BH GO Enrichment	Biological Process	144	GO:0000377	RNA splicing, via transesterification reactions with bulged adenosine as nucleophile	53 (4.99%)	421 (2.45%)	1e-06	3.6e-05
AH-vs-BH GO Enrichment	Biological Process	145	GO:0051236	establishment of RNA localization	39 (3.67%)	270 (1.57%)	1e-06	3.7e-05
AH-vs-BH GO Enrichment	Biological Process	146	GO:0071826	ribonucleoprotein complex subunit organization	42 (3.95%)	302 (1.76%)	1e-06	3.8e-05
AH-vs-BH GO Enrichment	Biological Process	147	GO:0006508	proteolysis	184 (17.31%)	2120 (12.34%)	1e-06	3.9e-05
AH-vs-BH GO Enrichment	Biological Process	148	GO:0009987	cellular process	1043 (98.12%)	16392 (95.38%)	1e-06	4.2e-05
AH-vs-BH GO Enrichment	Biological Process	149	GO:0098813	nuclear chromosome segregation	53 (4.99%)	424 (2.47%)	1e-06	4.3e-05
AH-vs-BH GO Enrichment	Biological Process	150	GO:0000462	maturation of SSU-rRNA from tricistronic rRNA transcript (SSU-rRNA, 5.8S rRNA, LSU-rRNA)	19 (1.79%)	85 (0.49%)	1e-06	4.3e-05
AH-vs-BH GO Enrichment	Biological Process	151	GO:0070585	protein localization to mitochondrion	24 (2.26%)	127 (0.74%)	1e-06	4.3e-05
AH-vs-BH GO Enrichment	Biological Process	152	GO:0022618	ribonucleoprotein complex assembly	40 (3.76%)	283 (1.65%)	1e-06	4.4e-05
AH-vs-BH GO Enrichment	Biological Process	153	GO:0000070	mitotic sister chromatid segregation	39 (3.67%)	274 (1.59%)	1e-06	5e-05
AH-vs-BH GO Enrichment	Biological Process	154	GO:1903052	positive regulation of proteolysis involved in cellular protein catabolic process	30 (2.82%)	184 (1.07%)	1e-06	5.3e-05
AH-vs-BH GO Enrichment	Biological Process	155	GO:0044772	mitotic cell cycle phase transition	67 (6.3%)	590 (3.43%)	1e-06	5.3e-05
AH-vs-BH GO Enrichment	Biological Process	156	GO:1901566	organonitrogen compound biosynthetic process	234 (22.01%)	2850 (16.58%)	1e-06	6.5e-05
AH-vs-BH GO Enrichment	Biological Process	157	GO:2000060	positive regulation of ubiquitin-dependent protein catabolic process	28 (2.63%)	167 (0.97%)	1e-06	6.7e-05
AH-vs-BH GO Enrichment	Biological Process	158	GO:0000956	nuclear-transcribed mRNA catabolic process	32 (3.01%)	206 (1.2%)	1e-06	6.8e-05
AH-vs-BH GO Enrichment	Biological Process	159	GO:0019219	regulation of nucleobase-containing compound metabolic process	329 (30.95%)	4255 (24.76%)	1e-06	7.1e-05
AH-vs-BH GO Enrichment	Biological Process	160	GO:0050658	RNA transport	38 (3.57%)	268 (1.56%)	1e-06	7.3e-05
AH-vs-BH GO Enrichment	Biological Process	161	GO:0006997	nucleus organization	32 (3.01%)	208 (1.21%)	2e-06	8.3e-05
AH-vs-BH GO Enrichment	Biological Process	162	GO:0071702	organic substance transport	275 (25.87%)	3461 (20.14%)	2e-06	8.8e-05
AH-vs-BH GO Enrichment	Biological Process	163	GO:0006120	mitochondrial electron transport, NADH to ubiquinone	13 (1.22%)	45 (0.26%)	2e-06	0.000102
AH-vs-BH GO Enrichment	Biological Process	164	GO:0050657	nucleic acid transport	38 (3.57%)	272 (1.58%)	2e-06	0.000103
AH-vs-BH GO Enrichment	Biological Process	165	GO:0006405	RNA export from nucleus	28 (2.63%)	171 (0.99%)	2e-06	0.000103
AH-vs-BH GO Enrichment	Biological Process	166	GO:0006614	SRP-dependent cotranslational protein targeting to membrane	21 (1.98%)	108 (0.63%)	2e-06	0.000118
AH-vs-BH GO Enrichment	Biological Process	167	GO:0002181	cytoplasmic translation	30 (2.82%)	192 (1.12%)	2e-06	0.000121
AH-vs-BH GO Enrichment	Biological Process	168	GO:0051276	chromosome organization	179 (16.84%)	2092 (12.17%)	3e-06	0.000125
AH-vs-BH GO Enrichment	Biological Process	169	GO:0051169	nuclear transport	59 (5.55%)	511 (2.97%)	3e-06	0.000127
AH-vs-BH GO Enrichment	Biological Process	170	GO:0010506	regulation of autophagy	43 (4.05%)	330 (1.92%)	3e-06	0.000141
AH-vs-BH GO Enrichment	Biological Process	171	GO:0009205	purine ribonucleoside triphosphate metabolic process	41 (3.86%)	309 (1.8%)	3e-06	0.00015
AH-vs-BH GO Enrichment	Biological Process	172	GO:0045786	negative regulation of cell cycle	68 (6.4%)	623 (3.63%)	3e-06	0.000159
AH-vs-BH GO Enrichment	Biological Process	173	GO:0022900	electron transport chain	30 (2.82%)	195 (1.13%)	3e-06	0.000161
AH-vs-BH GO Enrichment	Biological Process	174	GO:0046034	ATP metabolic process	45 (4.23%)	356 (2.07%)	4e-06	0.000184
AH-vs-BH GO Enrichment	Biological Process	175	GO:0016073	snRNA metabolic process	19 (1.79%)	94 (0.55%)	4e-06	0.000184
AH-vs-BH GO Enrichment	Biological Process	176	GO:0006913	nucleocytoplasmic transport	58 (5.46%)	506 (2.94%)	4e-06	0.000185
AH-vs-BH GO Enrichment	Biological Process	177	GO:0070646	protein modification by small protein removal	38 (3.57%)	280 (1.63%)	4e-06	0.000192
AH-vs-BH GO Enrichment	Biological Process	178	GO:0006310	DNA recombination	58 (5.46%)	509 (2.96%)	5e-06	0.00022
AH-vs-BH GO Enrichment	Biological Process	179	GO:0006613	cotranslational protein targeting to membrane	21 (1.98%)	113 (0.66%)	5e-06	0.000232
AH-vs-BH GO Enrichment	Biological Process	180	GO:0030162	regulation of proteolysis	80 (7.53%)	780 (4.54%)	5e-06	0.000233
AH-vs-BH GO Enrichment	Biological Process	181	GO:1902850	microtubule cytoskeleton organization involved in mitosis	29 (2.73%)	189 (1.1%)	5e-06	0.000235
AH-vs-BH GO Enrichment	Biological Process	182	GO:0006260	DNA replication	65 (6.11%)	595 (3.46%)	5e-06	0.000241
AH-vs-BH GO Enrichment	Biological Process	183	GO:0009199	ribonucleoside triphosphate metabolic process	41 (3.86%)	316 (1.84%)	6e-06	0.000246
AH-vs-BH GO Enrichment	Biological Process	184	GO:0006611	protein export from nucleus	31 (2.92%)	210 (1.22%)	6e-06	0.000252
AH-vs-BH GO Enrichment	Biological Process	185	GO:0009144	purine nucleoside triphosphate metabolic process	41 (3.86%)	317 (1.84%)	6e-06	0.000263
AH-vs-BH GO Enrichment	Biological Process	186	GO:0071426	ribonucleoprotein complex export from nucleus	26 (2.45%)	161 (0.94%)	6e-06	0.000271
AH-vs-BH GO Enrichment	Biological Process	187	GO:0051168	nuclear export	33 (3.1%)	232 (1.35%)	6e-06	0.000282
AH-vs-BH GO Enrichment	Biological Process	188	GO:0009892	negative regulation of metabolic process	247 (23.24%)	3104 (18.06%)	7e-06	0.000285
AH-vs-BH GO Enrichment	Biological Process	189	GO:0072655	establishment of protein localization to mitochondrion	22 (2.07%)	124 (0.72%)	7e-06	0.00029
AH-vs-BH GO Enrichment	Biological Process	190	GO:0071166	ribonucleoprotein complex localization	26 (2.45%)	162 (0.94%)	7e-06	0.000297
AH-vs-BH GO Enrichment	Biological Process	191	GO:0043412	macromolecule modification	350 (32.93%)	4649 (27.05%)	7e-06	0.000307
AH-vs-BH GO Enrichment	Biological Process	192	GO:0007346	regulation of mitotic cell cycle	76 (7.15%)	738 (4.29%)	8e-06	0.000327
AH-vs-BH GO Enrichment	Biological Process	193	GO:0006367	transcription initiation from RNA polymerase II promoter	34 (3.2%)	245 (1.43%)	8e-06	0.000343
AH-vs-BH GO Enrichment	Biological Process	194	GO:0009167	purine ribonucleoside monophosphate metabolic process	36 (3.39%)	268 (1.56%)	9e-06	0.000393
AH-vs-BH GO Enrichment	Biological Process	195	GO:0009126	purine nucleoside monophosphate metabolic process	36 (3.39%)	269 (1.57%)	1e-05	0.000425
AH-vs-BH GO Enrichment	Biological Process	196	GO:1901987	regulation of cell cycle phase transition	61 (5.74%)	558 (3.25%)	1e-05	0.000425
AH-vs-BH GO Enrichment	Biological Process	197	GO:1903364	positive regulation of cellular protein catabolic process	30 (2.82%)	206 (1.2%)	1.1e-05	0.000435
AH-vs-BH GO Enrichment	Biological Process	198	GO:0006098	pentose-phosphate shunt	9 (0.85%)	25 (0.15%)	1.1e-05	0.000435
AH-vs-BH GO Enrichment	Biological Process	199	GO:0017004	cytochrome complex assembly	14 (1.32%)	59 (0.34%)	1.1e-05	0.000435
AH-vs-BH GO Enrichment	Biological Process	200	GO:1903320	regulation of protein modification by small protein conjugation or removal	34 (3.2%)	249 (1.45%)	1.2e-05	0.000471
AH-vs-BH GO Enrichment	Biological Process	201	GO:1905037	autophagosome organization	19 (1.79%)	101 (0.59%)	1.2e-05	0.00048
AH-vs-BH GO Enrichment	Biological Process	202	GO:0051321	meiotic cell cycle	53 (4.99%)	466 (2.71%)	1.3e-05	0.000523
AH-vs-BH GO Enrichment	Biological Process	203	GO:0080135	regulation of cellular response to stress	73 (6.87%)	714 (4.15%)	1.5e-05	0.000599
AH-vs-BH GO Enrichment	Biological Process	204	GO:0010605	negative regulation of macromolecule metabolic process	230 (21.64%)	2893 (16.83%)	1.6e-05	0.000653
AH-vs-BH GO Enrichment	Biological Process	205	GO:0000045	autophagosome assembly	18 (1.69%)	95 (0.55%)	1.8e-05	0.000716
AH-vs-BH GO Enrichment	Biological Process	206	GO:0006464	cellular protein modification process	321 (30.2%)	4256 (24.76%)	1.9e-05	0.000745
AH-vs-BH GO Enrichment	Biological Process	207	GO:0036211	protein modification process	321 (30.2%)	4256 (24.76%)	1.9e-05	0.000745
AH-vs-BH GO Enrichment	Biological Process	208	GO:0031503	protein-containing complex localization	37 (3.48%)	288 (1.68%)	2e-05	0.000763
AH-vs-BH GO Enrichment	Biological Process	209	GO:0031396	regulation of protein ubiquitination	30 (2.82%)	213 (1.24%)	2e-05	0.000795
AH-vs-BH GO Enrichment	Biological Process	210	GO:0006839	mitochondrial transport	33 (3.1%)	245 (1.43%)	2.1e-05	0.000799
AH-vs-BH GO Enrichment	Biological Process	211	GO:1901990	regulation of mitotic cell cycle phase transition	51 (4.8%)	450 (2.62%)	2.1e-05	0.000799
AH-vs-BH GO Enrichment	Biological Process	212	GO:2001020	regulation of response to DNA damage stimulus	29 (2.73%)	203 (1.18%)	2.1e-05	0.000817
AH-vs-BH GO Enrichment	Biological Process	213	GO:0006352	DNA-templated transcription, initiation	43 (4.05%)	357 (2.08%)	2.1e-05	0.00082
AH-vs-BH GO Enrichment	Biological Process	214	GO:0006740	NADPH regeneration	9 (0.85%)	27 (0.16%)	2.2e-05	0.000824
AH-vs-BH GO Enrichment	Biological Process	215	GO:0046700	heterocycle catabolic process	73 (6.87%)	722 (4.2%)	2.2e-05	0.000824
AH-vs-BH GO Enrichment	Biological Process	216	GO:0072657	protein localization to membrane	68 (6.4%)	662 (3.85%)	2.5e-05	0.000952
AH-vs-BH GO Enrichment	Biological Process	217	GO:0000226	microtubule cytoskeleton organization	69 (6.49%)	676 (3.93%)	2.7e-05	0.001013
AH-vs-BH GO Enrichment	Biological Process	218	GO:0006626	protein targeting to mitochondrion	17 (1.6%)	89 (0.52%)	2.7e-05	0.001024
AH-vs-BH GO Enrichment	Biological Process	219	GO:0034655	nucleobase-containing compound catabolic process	66 (6.21%)	639 (3.72%)	2.8e-05	0.001039
AH-vs-BH GO Enrichment	Biological Process	220	GO:0009141	nucleoside triphosphate metabolic process	41 (3.86%)	338 (1.97%)	2.8e-05	0.001039
AH-vs-BH GO Enrichment	Biological Process	221	GO:0016579	protein deubiquitination	34 (3.2%)	260 (1.51%)	2.9e-05	0.001067
AH-vs-BH GO Enrichment	Biological Process	222	GO:0051668	localization within membrane	75 (7.06%)	755 (4.39%)	3.1e-05	0.001122
AH-vs-BH GO Enrichment	Biological Process	223	GO:0007017	microtubule-based process	91 (8.56%)	964 (5.61%)	3.2e-05	0.001159
AH-vs-BH GO Enrichment	Biological Process	224	GO:0061024	membrane organization	89 (8.37%)	938 (5.46%)	3.2e-05	0.00117
AH-vs-BH GO Enrichment	Biological Process	225	GO:0009896	positive regulation of catabolic process	59 (5.55%)	555 (3.23%)	3.3e-05	0.001172
AH-vs-BH GO Enrichment	Biological Process	226	GO:0034248	regulation of cellular amide metabolic process	59 (5.55%)	555 (3.23%)	3.3e-05	0.001172
AH-vs-BH GO Enrichment	Biological Process	227	GO:1903311	regulation of mRNA metabolic process	40 (3.76%)	329 (1.91%)	3.3e-05	0.001191
AH-vs-BH GO Enrichment	Biological Process	228	GO:0010468	regulation of gene expression	363 (34.15%)	4927 (28.67%)	3.4e-05	0.001209
AH-vs-BH GO Enrichment	Biological Process	229	GO:0031468	nuclear membrane reassembly	7 (0.66%)	17 (0.1%)	3.8e-05	0.001355
AH-vs-BH GO Enrichment	Biological Process	230	GO:0045732	positive regulation of protein catabolic process	35 (3.29%)	275 (1.6%)	3.9e-05	0.001397
AH-vs-BH GO Enrichment	Biological Process	231	GO:0009791	post-embryonic development	59 (5.55%)	559 (3.25%)	4e-05	0.001411
AH-vs-BH GO Enrichment	Biological Process	232	GO:0031331	positive regulation of cellular catabolic process	54 (5.08%)	498 (2.9%)	4.1e-05	0.001435
AH-vs-BH GO Enrichment	Biological Process	233	GO:0033044	regulation of chromosome organization	53 (4.99%)	486 (2.83%)	4.1e-05	0.001442
AH-vs-BH GO Enrichment	Biological Process	234	GO:0006261	DNA-dependent DNA replication	38 (3.57%)	310 (1.8%)	4.3e-05	0.001507
AH-vs-BH GO Enrichment	Biological Process	235	GO:0050684	regulation of mRNA processing	23 (2.16%)	149 (0.87%)	4.4e-05	0.00151
AH-vs-BH GO Enrichment	Biological Process	236	GO:0051156	glucose 6-phosphate metabolic process	10 (0.94%)	36 (0.21%)	4.5e-05	0.001568
AH-vs-BH GO Enrichment	Biological Process	237	GO:0000281	mitotic cytokinesis	19 (1.79%)	111 (0.65%)	4.7e-05	0.001617
AH-vs-BH GO Enrichment	Biological Process	238	GO:0008033	tRNA processing	49 (4.61%)	441 (2.57%)	5e-05	0.001703
AH-vs-BH GO Enrichment	Biological Process	239	GO:0006950	response to stress	335 (31.51%)	4521 (26.31%)	5.2e-05	0.001774
AH-vs-BH GO Enrichment	Biological Process	240	GO:0006457	protein folding	40 (3.76%)	337 (1.96%)	5.7e-05	0.00194
AH-vs-BH GO Enrichment	Biological Process	241	GO:0006401	RNA catabolic process	47 (4.42%)	420 (2.44%)	5.9e-05	0.001992
AH-vs-BH GO Enrichment	Biological Process	242	GO:0045862	positive regulation of proteolysis	47 (4.42%)	420 (2.44%)	5.9e-05	0.001992
AH-vs-BH GO Enrichment	Biological Process	243	GO:0006399	tRNA metabolic process	61 (5.74%)	592 (3.44%)	6e-05	0.002009
AH-vs-BH GO Enrichment	Biological Process	244	GO:0007100	mitotic centrosome separation	8 (0.75%)	24 (0.14%)	6.3e-05	0.002098
AH-vs-BH GO Enrichment	Biological Process	245	GO:0010821	regulation of mitochondrion organization	22 (2.07%)	143 (0.83%)	6.7e-05	0.002217
AH-vs-BH GO Enrichment	Biological Process	246	GO:0007051	spindle organization	29 (2.73%)	216 (1.26%)	6.8e-05	0.002246
AH-vs-BH GO Enrichment	Biological Process	247	GO:0007033	vacuole organization	27 (2.54%)	195 (1.13%)	7e-05	0.002313
AH-vs-BH GO Enrichment	Biological Process	248	GO:0051172	negative regulation of nitrogen compound metabolic process	197 (18.53%)	2475 (14.4%)	7.3e-05	0.002406
AH-vs-BH GO Enrichment	Biological Process	249	GO:0022411	cellular component disassembly	59 (5.55%)	573 (3.33%)	8.1e-05	0.002632
AH-vs-BH GO Enrichment	Biological Process	250	GO:0051248	negative regulation of protein metabolic process	107 (10.07%)	1205 (7.01%)	8.1e-05	0.002646
AH-vs-BH GO Enrichment	Biological Process	251	GO:0044091	membrane biogenesis	14 (1.32%)	70 (0.41%)	8.2e-05	0.002651
AH-vs-BH GO Enrichment	Biological Process	252	GO:0043687	post-translational protein modification	40 (3.76%)	343 (2%)	8.5e-05	0.002731
AH-vs-BH GO Enrichment	Biological Process	253	GO:0033043	regulation of organelle organization	121 (11.38%)	1399 (8.14%)	8.5e-05	0.002749
AH-vs-BH GO Enrichment	Biological Process	254	GO:0008637	apoptotic mitochondrial changes	19 (1.79%)	116 (0.67%)	8.7e-05	0.0028
AH-vs-BH GO Enrichment	Biological Process	255	GO:0043504	mitochondrial DNA repair	5 (0.47%)	9 (0.05%)	9.2e-05	0.002924
AH-vs-BH GO Enrichment	Biological Process	256	GO:0044270	cellular nitrogen compound catabolic process	70 (6.59%)	716 (4.17%)	9.2e-05	0.002929
AH-vs-BH GO Enrichment	Biological Process	257	GO:0010608	posttranscriptional regulation of gene expression	66 (6.21%)	666 (3.88%)	9.8e-05	0.003095
AH-vs-BH GO Enrichment	Biological Process	258	GO:0009123	nucleoside monophosphate metabolic process	38 (3.57%)	322 (1.87%)	9.8e-05	0.003095
AH-vs-BH GO Enrichment	Biological Process	259	GO:2001233	regulation of apoptotic signaling pathway	44 (4.14%)	393 (2.29%)	0.0001	0.003134
AH-vs-BH GO Enrichment	Biological Process	260	GO:0006406	mRNA export from nucleus	20 (1.88%)	127 (0.74%)	0.000101	0.003159
AH-vs-BH GO Enrichment	Biological Process	261	GO:0071427	mRNA-containing ribonucleoprotein complex export from nucleus	20 (1.88%)	127 (0.74%)	0.000101	0.003159
AH-vs-BH GO Enrichment	Biological Process	262	GO:0006998	nuclear envelope organization	13 (1.22%)	63 (0.37%)	0.000104	0.003235
AH-vs-BH GO Enrichment	Biological Process	263	GO:0010257	NADH dehydrogenase complex assembly	12 (1.13%)	55 (0.32%)	0.000108	0.003343
AH-vs-BH GO Enrichment	Biological Process	264	GO:0032981	mitochondrial respiratory chain complex I assembly	12 (1.13%)	55 (0.32%)	0.000108	0.003343
AH-vs-BH GO Enrichment	Biological Process	265	GO:0000086	G2/M transition of mitotic cell cycle	29 (2.73%)	222 (1.29%)	0.000111	0.003415
AH-vs-BH GO Enrichment	Biological Process	266	GO:0031397	negative regulation of protein ubiquitination	14 (1.32%)	72 (0.42%)	0.000113	0.003446
AH-vs-BH GO Enrichment	Biological Process	267	GO:0031647	regulation of protein stability	34 (3.2%)	279 (1.62%)	0.00012	0.003672
AH-vs-BH GO Enrichment	Biological Process	268	GO:0006402	mRNA catabolic process	42 (3.95%)	373 (2.17%)	0.000125	0.003808
AH-vs-BH GO Enrichment	Biological Process	269	GO:0051225	spindle assembly	20 (1.88%)	129 (0.75%)	0.000126	0.003822
AH-vs-BH GO Enrichment	Biological Process	270	GO:0031324	negative regulation of cellular metabolic process	207 (19.47%)	2646 (15.4%)	0.000129	0.003879
AH-vs-BH GO Enrichment	Biological Process	271	GO:0009161	ribonucleoside monophosphate metabolic process	36 (3.39%)	303 (1.76%)	0.000129	0.003883
AH-vs-BH GO Enrichment	Biological Process	272	GO:0010948	negative regulation of cell cycle process	47 (4.42%)	437 (2.54%)	0.000154	0.004567
AH-vs-BH GO Enrichment	Biological Process	273	GO:0010389	regulation of G2/M transition of mitotic cell cycle	24 (2.26%)	172 (1%)	0.000154	0.004567
AH-vs-BH GO Enrichment	Biological Process	274	GO:0006446	regulation of translational initiation	15 (1.41%)	83 (0.48%)	0.000154	0.004567
AH-vs-BH GO Enrichment	Biological Process	275	GO:1903321	negative regulation of protein modification by small protein conjugation or removal	15 (1.41%)	83 (0.48%)	0.000154	0.004567
AH-vs-BH GO Enrichment	Biological Process	276	GO:0006302	double-strand break repair	31 (2.92%)	249 (1.45%)	0.00016	0.004707
AH-vs-BH GO Enrichment	Biological Process	277	GO:0032269	negative regulation of cellular protein metabolic process	101 (9.5%)	1144 (6.66%)	0.000161	0.004707
AH-vs-BH GO Enrichment	Biological Process	278	GO:0032042	mitochondrial DNA metabolic process	8 (0.75%)	27 (0.16%)	0.000161	0.004707
AH-vs-BH GO Enrichment	Biological Process	279	GO:0051028	mRNA transport	26 (2.45%)	194 (1.13%)	0.000163	0.00475
AH-vs-BH GO Enrichment	Biological Process	280	GO:0007052	mitotic spindle organization	21 (1.98%)	142 (0.83%)	0.000172	0.004993
AH-vs-BH GO Enrichment	Biological Process	281	GO:0006266	DNA ligation	7 (0.66%)	21 (0.12%)	0.000183	0.005304
AH-vs-BH GO Enrichment	Biological Process	282	GO:0044839	cell cycle G2/M phase transition	30 (2.82%)	240 (1.4%)	0.000189	0.005459
AH-vs-BH GO Enrichment	Biological Process	283	GO:0043401	steroid hormone mediated signaling pathway	26 (2.45%)	196 (1.14%)	0.000192	0.005534
AH-vs-BH GO Enrichment	Biological Process	284	GO:0006404	RNA import into nucleus	4 (0.38%)	6 (0.03%)	0.000197	0.005657
AH-vs-BH GO Enrichment	Biological Process	285	GO:0043484	regulation of RNA splicing	22 (2.07%)	154 (0.9%)	0.000203	0.005766
AH-vs-BH GO Enrichment	Biological Process	286	GO:0061640	cytoskeleton-dependent cytokinesis	22 (2.07%)	154 (0.9%)	0.000203	0.005766
AH-vs-BH GO Enrichment	Biological Process	287	GO:0051299	centrosome separation	8 (0.75%)	28 (0.16%)	0.000213	0.00604
AH-vs-BH GO Enrichment	Biological Process	288	GO:0016032	viral process	75 (7.06%)	804 (4.68%)	0.000228	0.006452
AH-vs-BH GO Enrichment	Biological Process	289	GO:0007006	mitochondrial membrane organization	21 (1.98%)	145 (0.84%)	0.000231	0.006508
AH-vs-BH GO Enrichment	Biological Process	290	GO:0045930	negative regulation of mitotic cell cycle	37 (3.48%)	324 (1.89%)	0.000234	0.006578
AH-vs-BH GO Enrichment	Biological Process	291	GO:0043456	regulation of pentose-phosphate shunt	3 (0.28%)	3 (0.02%)	0.000236	0.0066
AH-vs-BH GO Enrichment	Biological Process	292	GO:0006325	chromatin organization	78 (7.34%)	845 (4.92%)	0.000238	0.006645
AH-vs-BH GO Enrichment	Biological Process	293	GO:0006900	vesicle budding from membrane	16 (1.51%)	96 (0.56%)	0.000251	0.006969
AH-vs-BH GO Enrichment	Biological Process	294	GO:0000075	cell cycle checkpoint signaling	32 (3.01%)	267 (1.55%)	0.000256	0.007077
AH-vs-BH GO Enrichment	Biological Process	295	GO:1902749	regulation of cell cycle G2/M phase transition	25 (2.35%)	189 (1.1%)	0.000265	0.007309
AH-vs-BH GO Enrichment	Biological Process	296	GO:0007098	centrosome cycle	22 (2.07%)	157 (0.91%)	0.000268	0.007348
AH-vs-BH GO Enrichment	Biological Process	297	GO:0051052	regulation of DNA metabolic process	50 (4.7%)	485 (2.82%)	0.000268	0.007348
AH-vs-BH GO Enrichment	Biological Process	298	GO:0044281	small molecule metabolic process	220 (20.7%)	2874 (16.72%)	0.000274	0.007491
AH-vs-BH GO Enrichment	Biological Process	299	GO:0017038	protein import	39 (3.67%)	351 (2.04%)	0.000283	0.007708
AH-vs-BH GO Enrichment	Biological Process	300	GO:0017062	respiratory chain complex III assembly	5 (0.47%)	11 (0.06%)	0.000303	0.008142
AH-vs-BH GO Enrichment	Biological Process	301	GO:0034551	mitochondrial respiratory chain complex III assembly	5 (0.47%)	11 (0.06%)	0.000303	0.008142
AH-vs-BH GO Enrichment	Biological Process	302	GO:0019439	aromatic compound catabolic process	79 (7.43%)	865 (5.03%)	0.000303	0.008142
AH-vs-BH GO Enrichment	Biological Process	303	GO:2001242	regulation of intrinsic apoptotic signaling pathway	23 (2.16%)	169 (0.98%)	0.000303	0.008142
AH-vs-BH GO Enrichment	Biological Process	304	GO:1903051	negative regulation of proteolysis involved in cellular protein catabolic process	13 (1.22%)	70 (0.41%)	0.000316	0.008458
AH-vs-BH GO Enrichment	Biological Process	305	GO:1903008	organelle disassembly	16 (1.51%)	98 (0.57%)	0.00032	0.008532
AH-vs-BH GO Enrichment	Biological Process	306	GO:0043248	proteasome assembly	9 (0.85%)	37 (0.22%)	0.00033	0.008767
AH-vs-BH GO Enrichment	Biological Process	307	GO:0006366	transcription by RNA polymerase II	194 (18.25%)	2499 (14.54%)	0.000333	0.008816
AH-vs-BH GO Enrichment	Biological Process	308	GO:0051123	RNA polymerase II preinitiation complex assembly	10 (0.94%)	45 (0.26%)	0.000343	0.009075
AH-vs-BH GO Enrichment	Biological Process	309	GO:0045935	positive regulation of nucleobase-containing compound metabolic process	158 (14.86%)	1976 (11.5%)	0.000348	0.009175
AH-vs-BH GO Enrichment	Biological Process	310	GO:0000910	cytokinesis	41 (3.86%)	379 (2.21%)	0.000351	0.00921
AH-vs-BH GO Enrichment	Biological Process	311	GO:0018130	heterocycle biosynthetic process	366 (34.43%)	5110 (29.73%)	0.000356	0.009324
AH-vs-BH GO Enrichment	Biological Process	312	GO:0046605	regulation of centrosome cycle	13 (1.22%)	71 (0.41%)	0.000365	0.009526
AH-vs-BH GO Enrichment	Biological Process	313	GO:0051252	regulation of RNA metabolic process	293 (27.56%)	3992 (23.23%)	0.000388	0.01009
AH-vs-BH GO Enrichment	Biological Process	314	GO:0061912	selective autophagy	11 (1.03%)	54 (0.31%)	0.000394	0.010203
AH-vs-BH GO Enrichment	Biological Process	315	GO:0007034	vacuolar transport	24 (2.26%)	183 (1.06%)	0.000396	0.010203
AH-vs-BH GO Enrichment	Biological Process	316	GO:0031023	microtubule organizing center organization	25 (2.35%)	194 (1.13%)	0.000396	0.010203
AH-vs-BH GO Enrichment	Biological Process	317	GO:0071824	protein-DNA complex subunit organization	37 (3.48%)	333 (1.94%)	0.000401	0.010295
AH-vs-BH GO Enrichment	Biological Process	318	GO:0072665	protein localization to vacuole	16 (1.51%)	100 (0.58%)	0.000404	0.010348
AH-vs-BH GO Enrichment	Biological Process	319	GO:0065004	protein-DNA complex assembly	32 (3.01%)	274 (1.59%)	0.000406	0.010367
AH-vs-BH GO Enrichment	Biological Process	320	GO:0006283	transcription-coupled nucleotide-excision repair	14 (1.32%)	81 (0.47%)	0.000409	0.010405
AH-vs-BH GO Enrichment	Biological Process	321	GO:0036178	filamentous growth of a population of unicellular organisms in response to neutral pH	4 (0.38%)	7 (0.04%)	0.000438	0.011104
AH-vs-BH GO Enrichment	Biological Process	322	GO:0044403	biological process involved in symbiotic interaction	69 (6.49%)	742 (4.32%)	0.00044	0.011125
AH-vs-BH GO Enrichment	Biological Process	323	GO:1903046	meiotic cell cycle process	39 (3.67%)	359 (2.09%)	0.000445	0.011213
AH-vs-BH GO Enrichment	Biological Process	324	GO:0048024	regulation of mRNA splicing, via spliceosome	17 (1.6%)	111 (0.65%)	0.000458	0.011498
AH-vs-BH GO Enrichment	Biological Process	325	GO:1904666	regulation of ubiquitin protein ligase activity	7 (0.66%)	24 (0.14%)	0.000463	0.011591
AH-vs-BH GO Enrichment	Biological Process	326	GO:0071709	membrane assembly	11 (1.03%)	55 (0.32%)	0.000465	0.011612
AH-vs-BH GO Enrichment	Biological Process	327	GO:0032543	mitochondrial translation	20 (1.88%)	142 (0.83%)	0.000467	0.011613
AH-vs-BH GO Enrichment	Biological Process	328	GO:0031326	regulation of cellular biosynthetic process	324 (30.48%)	4478 (26.06%)	0.000468	0.011613
AH-vs-BH GO Enrichment	Biological Process	329	GO:0042335	cuticle development	9 (0.85%)	39 (0.23%)	0.000502	0.012423
AH-vs-BH GO Enrichment	Biological Process	330	GO:2000112	regulation of cellular macromolecule biosynthetic process	308 (28.97%)	4237 (24.65%)	0.000505	0.012427
AH-vs-BH GO Enrichment	Biological Process	331	GO:0097193	intrinsic apoptotic signaling pathway	35 (3.29%)	313 (1.82%)	0.000505	0.012427
AH-vs-BH GO Enrichment	Biological Process	332	GO:1901362	organic cyclic compound biosynthetic process	373 (35.09%)	5242 (30.5%)	0.000512	0.012541
AH-vs-BH GO Enrichment	Biological Process	333	GO:0007030	Golgi organization	24 (2.26%)	187 (1.09%)	0.000544	0.013304
AH-vs-BH GO Enrichment	Biological Process	334	GO:0030968	endoplasmic reticulum unfolded protein response	18 (1.69%)	123 (0.72%)	0.000554	0.013507
AH-vs-BH GO Enrichment	Biological Process	335	GO:0006497	protein lipidation	16 (1.51%)	103 (0.6%)	0.000567	0.013774
AH-vs-BH GO Enrichment	Biological Process	336	GO:1901361	organic cyclic compound catabolic process	77 (7.24%)	857 (4.99%)	0.000585	0.014161
AH-vs-BH GO Enrichment	Biological Process	337	GO:0006414	translational elongation	22 (2.07%)	166 (0.97%)	0.000588	0.014166
AH-vs-BH GO Enrichment	Biological Process	338	GO:0010259	multicellular organism aging	24 (2.26%)	188 (1.09%)	0.000588	0.014166
AH-vs-BH GO Enrichment	Biological Process	339	GO:0090305	nucleic acid phosphodiester bond hydrolysis	38 (3.57%)	352 (2.05%)	0.000591	0.014186
AH-vs-BH GO Enrichment	Biological Process	340	GO:0001700	embryonic development via the syncytial blastoderm	10 (0.94%)	48 (0.28%)	0.000595	0.014196
AH-vs-BH GO Enrichment	Biological Process	341	GO:0034471	ncRNA 5'-end processing	10 (0.94%)	48 (0.28%)	0.000595	0.014196
AH-vs-BH GO Enrichment	Biological Process	342	GO:0035220	wing disc development	18 (1.69%)	124 (0.72%)	0.000612	0.014516
AH-vs-BH GO Enrichment	Biological Process	343	GO:0042177	negative regulation of protein catabolic process	18 (1.69%)	124 (0.72%)	0.000612	0.014516
AH-vs-BH GO Enrichment	Biological Process	344	GO:0009889	regulation of biosynthetic process	327 (30.76%)	4542 (26.43%)	0.000623	0.01473
AH-vs-BH GO Enrichment	Biological Process	345	GO:0035966	response to topologically incorrect protein	25 (2.35%)	200 (1.16%)	0.000626	0.014777
AH-vs-BH GO Enrichment	Biological Process	346	GO:0044743	protein transmembrane import into intracellular organelle	11 (1.03%)	57 (0.33%)	0.000641	0.015065
AH-vs-BH GO Enrichment	Biological Process	347	GO:0019438	aromatic compound biosynthetic process	359 (33.77%)	5041 (29.33%)	0.00066	0.015482
AH-vs-BH GO Enrichment	Biological Process	348	GO:0042273	ribosomal large subunit biogenesis	17 (1.6%)	115 (0.67%)	0.000694	0.016241
AH-vs-BH GO Enrichment	Biological Process	349	GO:0031330	negative regulation of cellular catabolic process	31 (2.92%)	271 (1.58%)	0.000706	0.016428
AH-vs-BH GO Enrichment	Biological Process	350	GO:2000059	negative regulation of ubiquitin-dependent protein catabolic process	10 (0.94%)	49 (0.29%)	0.000707	0.016428
AH-vs-BH GO Enrichment	Biological Process	351	GO:0009895	negative regulation of catabolic process	34 (3.2%)	307 (1.79%)	0.000717	0.016539
AH-vs-BH GO Enrichment	Biological Process	352	GO:0000466	maturation of 5.8S rRNA from tricistronic rRNA transcript (SSU-rRNA, 5.8S rRNA, LSU-rRNA)	13 (1.22%)	76 (0.44%)	0.000721	0.016539
AH-vs-BH GO Enrichment	Biological Process	353	GO:0065002	intracellular protein transmembrane transport	13 (1.22%)	76 (0.44%)	0.000721	0.016539
AH-vs-BH GO Enrichment	Biological Process	354	GO:0090307	mitotic spindle assembly	13 (1.22%)	76 (0.44%)	0.000721	0.016539
AH-vs-BH GO Enrichment	Biological Process	355	GO:0060271	cilium assembly	39 (3.67%)	368 (2.14%)	0.000721	0.016539
AH-vs-BH GO Enrichment	Biological Process	356	GO:0048569	post-embryonic animal organ development	27 (2.54%)	225 (1.31%)	0.000736	0.016821
AH-vs-BH GO Enrichment	Biological Process	357	GO:0048581	negative regulation of post-embryonic development	6 (0.56%)	19 (0.11%)	0.000745	0.016983
AH-vs-BH GO Enrichment	Biological Process	358	GO:0046602	regulation of mitotic centrosome separation	5 (0.47%)	13 (0.08%)	0.000759	0.017264
AH-vs-BH GO Enrichment	Biological Process	359	GO:0032784	regulation of DNA-templated transcription, elongation	14 (1.32%)	86 (0.5%)	0.000764	0.017318
AH-vs-BH GO Enrichment	Biological Process	360	GO:0034654	nucleobase-containing compound biosynthetic process	338 (31.8%)	4727 (27.5%)	0.000788	0.017807
AH-vs-BH GO Enrichment	Biological Process	361	GO:0032886	regulation of microtubule-based process	31 (2.92%)	273 (1.59%)	0.000799	0.018001
AH-vs-BH GO Enrichment	Biological Process	362	GO:0051234	establishment of localization	410 (38.57%)	5853 (34.06%)	0.000825	0.018552
AH-vs-BH GO Enrichment	Biological Process	363	GO:0036176	response to neutral pH	4 (0.38%)	8 (0.05%)	0.000833	0.018667
AH-vs-BH GO Enrichment	Biological Process	364	GO:0000966	RNA 5'-end processing	10 (0.94%)	50 (0.29%)	0.000835	0.018667
AH-vs-BH GO Enrichment	Biological Process	365	GO:0051640	organelle localization	71 (6.68%)	788 (4.59%)	0.000878	0.019576
AH-vs-BH GO Enrichment	Biological Process	366	GO:0010629	negative regulation of gene expression	162 (15.24%)	2078 (12.09%)	0.000925	0.020534
AH-vs-BH GO Enrichment	Biological Process	367	GO:0010556	regulation of macromolecule biosynthetic process	311 (29.26%)	4321 (25.14%)	0.000928	0.020534
AH-vs-BH GO Enrichment	Biological Process	368	GO:0000460	maturation of 5.8S rRNA	13 (1.22%)	78 (0.45%)	0.000929	0.020534
AH-vs-BH GO Enrichment	Biological Process	369	GO:0140053	mitochondrial gene expression	22 (2.07%)	172 (1%)	0.000952	0.02099
AH-vs-BH GO Enrichment	Biological Process	370	GO:0035967	cellular response to topologically incorrect protein	21 (1.98%)	161 (0.94%)	0.000955	0.020994
AH-vs-BH GO Enrichment	Biological Process	371	GO:0051303	establishment of chromosome localization	14 (1.32%)	88 (0.51%)	0.000965	0.021174
AH-vs-BH GO Enrichment	Biological Process	372	GO:0097190	apoptotic signaling pathway	57 (5.36%)	605 (3.52%)	0.000994	0.021752
AH-vs-BH GO Enrichment	Biological Process	373	GO:0019637	organophosphate metabolic process	123 (11.57%)	1517 (8.83%)	0.000997	0.021754
AH-vs-BH GO Enrichment	Biological Process	374	GO:0000920	septum digestion after cytokinesis	7 (0.66%)	27 (0.16%)	0.001009	0.021956
AH-vs-BH GO Enrichment	Biological Process	375	GO:0010256	endomembrane system organization	54 (5.08%)	567 (3.3%)	0.001047	0.02272
AH-vs-BH GO Enrichment	Biological Process	376	GO:0098630	aggregation of unicellular organisms	13 (1.22%)	79 (0.46%)	0.00105	0.02272
AH-vs-BH GO Enrichment	Biological Process	377	GO:1901988	negative regulation of cell cycle phase transition	34 (3.2%)	314 (1.83%)	0.001063	0.022861
AH-vs-BH GO Enrichment	Biological Process	378	GO:0009755	hormone-mediated signaling pathway	29 (2.73%)	254 (1.48%)	0.001064	0.022861
AH-vs-BH GO Enrichment	Biological Process	379	GO:0042158	lipoprotein biosynthetic process	16 (1.51%)	109 (0.63%)	0.001065	0.022861
AH-vs-BH GO Enrichment	Biological Process	380	GO:0008053	mitochondrial fusion	9 (0.85%)	43 (0.25%)	0.00107	0.022904
AH-vs-BH GO Enrichment	Biological Process	381	GO:0048193	Golgi vesicle transport	43 (4.05%)	426 (2.48%)	0.001072	0.022904
AH-vs-BH GO Enrichment	Biological Process	382	GO:0072666	establishment of protein localization to vacuole	14 (1.32%)	89 (0.52%)	0.001082	0.023043
AH-vs-BH GO Enrichment	Biological Process	383	GO:1902600	proton transmembrane transport	30 (2.82%)	267 (1.55%)	0.00114	0.024214
AH-vs-BH GO Enrichment	Biological Process	384	GO:0070936	protein K48-linked ubiquitination	10 (0.94%)	52 (0.3%)	0.001149	0.02436
AH-vs-BH GO Enrichment	Biological Process	385	GO:0009451	RNA modification	44 (4.14%)	441 (2.57%)	0.001192	0.025199
AH-vs-BH GO Enrichment	Biological Process	386	GO:0006354	DNA-templated transcription, elongation	21 (1.98%)	164 (0.95%)	0.001211	0.025538
AH-vs-BH GO Enrichment	Biological Process	387	GO:0006417	regulation of translation	48 (4.52%)	494 (2.87%)	0.001284	0.026995
AH-vs-BH GO Enrichment	Biological Process	388	GO:0070507	regulation of microtubule cytoskeleton organization	26 (2.45%)	222 (1.29%)	0.001306	0.027392
AH-vs-BH GO Enrichment	Biological Process	389	GO:0140694	non-membrane-bounded organelle assembly	47 (4.42%)	482 (2.8%)	0.001334	0.02791
AH-vs-BH GO Enrichment	Biological Process	390	GO:0010823	negative regulation of mitochondrion organization	10 (0.94%)	53 (0.31%)	0.00134	0.027953
AH-vs-BH GO Enrichment	Biological Process	391	GO:0006631	fatty acid metabolic process	45 (4.23%)	457 (2.66%)	0.001376	0.02864
AH-vs-BH GO Enrichment	Biological Process	392	GO:0006090	pyruvate metabolic process	22 (2.07%)	177 (1.03%)	0.00139	0.028858
AH-vs-BH GO Enrichment	Biological Process	393	GO:0036177	filamentous growth of a population of unicellular organisms in response to pH	4 (0.38%)	9 (0.05%)	0.001426	0.029407
AH-vs-BH GO Enrichment	Biological Process	394	GO:0045610	regulation of hemocyte differentiation	4 (0.38%)	9 (0.05%)	0.001426	0.029407
AH-vs-BH GO Enrichment	Biological Process	395	GO:0097659	nucleic acid-templated transcription	287 (27%)	3980 (23.16%)	0.001427	0.029407
AH-vs-BH GO Enrichment	Biological Process	396	GO:0016197	endosomal transport	28 (2.63%)	247 (1.44%)	0.001433	0.029449
AH-vs-BH GO Enrichment	Biological Process	397	GO:0000381	regulation of alternative mRNA splicing, via spliceosome	12 (1.13%)	72 (0.42%)	0.001442	0.029478
AH-vs-BH GO Enrichment	Biological Process	398	GO:0042710	biofilm formation	12 (1.13%)	72 (0.42%)	0.001442	0.029478
AH-vs-BH GO Enrichment	Biological Process	399	GO:0006623	protein targeting to vacuole	13 (1.22%)	82 (0.48%)	0.001495	0.030495
AH-vs-BH GO Enrichment	Biological Process	400	GO:0000002	mitochondrial genome maintenance	9 (0.85%)	45 (0.26%)	0.001504	0.03053
AH-vs-BH GO Enrichment	Biological Process	401	GO:0002183	cytoplasmic translational initiation	9 (0.85%)	45 (0.26%)	0.001504	0.03053
AH-vs-BH GO Enrichment	Biological Process	402	GO:0006368	transcription elongation from RNA polymerase II promoter	19 (1.79%)	145 (0.84%)	0.001545	0.031201
AH-vs-BH GO Enrichment	Biological Process	403	GO:0030518	intracellular steroid hormone receptor signaling pathway	19 (1.79%)	145 (0.84%)	0.001545	0.031201
AH-vs-BH GO Enrichment	Biological Process	404	GO:0006810	transport	400 (37.63%)	5742 (33.41%)	0.001571	0.031639
AH-vs-BH GO Enrichment	Biological Process	405	GO:0007289	spermatid nucleus differentiation	7 (0.66%)	29 (0.17%)	0.001591	0.031897
AH-vs-BH GO Enrichment	Biological Process	406	GO:0032482	Rab protein signal transduction	7 (0.66%)	29 (0.17%)	0.001591	0.031897
AH-vs-BH GO Enrichment	Biological Process	407	GO:0006122	mitochondrial electron transport, ubiquinol to cytochrome c	5 (0.47%)	15 (0.09%)	0.001597	0.031936
AH-vs-BH GO Enrichment	Biological Process	408	GO:0001514	selenocysteine incorporation	8 (0.75%)	37 (0.22%)	0.001611	0.032064
AH-vs-BH GO Enrichment	Biological Process	409	GO:0042769	DNA damage response, detection of DNA damage	8 (0.75%)	37 (0.22%)	0.001611	0.032064
AH-vs-BH GO Enrichment	Biological Process	410	GO:0006888	endoplasmic reticulum to Golgi vesicle-mediated transport	24 (2.26%)	202 (1.18%)	0.001617	0.032105
AH-vs-BH GO Enrichment	Biological Process	411	GO:1990542	mitochondrial transmembrane transport	15 (1.41%)	103 (0.6%)	0.001633	0.032337
AH-vs-BH GO Enrichment	Biological Process	412	GO:0031400	negative regulation of protein modification process	61 (5.74%)	672 (3.91%)	0.001661	0.032811
AH-vs-BH GO Enrichment	Biological Process	413	GO:0034620	cellular response to unfolded protein	18 (1.69%)	135 (0.79%)	0.001665	0.032811
AH-vs-BH GO Enrichment	Biological Process	414	GO:0007031	peroxisome organization	13 (1.22%)	83 (0.48%)	0.001675	0.032838
AH-vs-BH GO Enrichment	Biological Process	415	GO:1903363	negative regulation of cellular protein catabolic process	13 (1.22%)	83 (0.48%)	0.001675	0.032838
AH-vs-BH GO Enrichment	Biological Process	416	GO:0006400	tRNA modification	37 (3.48%)	360 (2.09%)	0.001689	0.033049
AH-vs-BH GO Enrichment	Biological Process	417	GO:0043254	regulation of protein-containing complex assembly	47 (4.42%)	488 (2.84%)	0.001717	0.033507
AH-vs-BH GO Enrichment	Biological Process	418	GO:0006986	response to unfolded protein	21 (1.98%)	169 (0.98%)	0.001771	0.034478
AH-vs-BH GO Enrichment	Biological Process	419	GO:0006351	transcription, DNA-templated	285 (26.81%)	3964 (23.07%)	0.001788	0.034666
AH-vs-BH GO Enrichment	Biological Process	420	GO:0032786	positive regulation of DNA-templated transcription, elongation	10 (0.94%)	55 (0.32%)	0.001797	0.034666
AH-vs-BH GO Enrichment	Biological Process	421	GO:0036498	IRE1-mediated unfolded protein response	10 (0.94%)	55 (0.32%)	0.001797	0.034666
AH-vs-BH GO Enrichment	Biological Process	422	GO:0009267	cellular response to starvation	26 (2.45%)	227 (1.32%)	0.001798	0.034666
AH-vs-BH GO Enrichment	Biological Process	423	GO:2001252	positive regulation of chromosome organization	28 (2.63%)	251 (1.46%)	0.001822	0.035049
AH-vs-BH GO Enrichment	Biological Process	424	GO:0017148	negative regulation of translation	24 (2.26%)	204 (1.19%)	0.001849	0.035481
AH-vs-BH GO Enrichment	Biological Process	425	GO:0050000	chromosome localization	14 (1.32%)	94 (0.55%)	0.001855	0.035512
AH-vs-BH GO Enrichment	Biological Process	426	GO:0007093	mitotic cell cycle checkpoint signaling	25 (2.35%)	216 (1.26%)	0.001887	0.03605
AH-vs-BH GO Enrichment	Biological Process	427	GO:0032774	RNA biosynthetic process	287 (27%)	3999 (23.27%)	0.001908	0.03636
AH-vs-BH GO Enrichment	Biological Process	428	GO:0009893	positive regulation of metabolic process	264 (24.84%)	3647 (21.22%)	0.001918	0.036462
AH-vs-BH GO Enrichment	Biological Process	429	GO:0044782	cilium organization	39 (3.67%)	388 (2.26%)	0.001929	0.036485
AH-vs-BH GO Enrichment	Biological Process	430	GO:0006451	translational readthrough	8 (0.75%)	38 (0.22%)	0.001932	0.036485
AH-vs-BH GO Enrichment	Biological Process	431	GO:0010154	fruit development	8 (0.75%)	38 (0.22%)	0.001932	0.036485
AH-vs-BH GO Enrichment	Biological Process	432	GO:0043162	ubiquitin-dependent protein catabolic process via the multivesicular body sorting pathway	7 (0.66%)	30 (0.17%)	0.001966	0.037041
AH-vs-BH GO Enrichment	Biological Process	433	GO:0051170	import into nucleus	31 (2.92%)	289 (1.68%)	0.002003	0.037637
AH-vs-BH GO Enrichment	Biological Process	434	GO:0051304	chromosome separation	21 (1.98%)	171 (0.99%)	0.002049	0.03843
AH-vs-BH GO Enrichment	Biological Process	435	GO:0097711	ciliary basal body-plasma membrane docking	12 (1.13%)	75 (0.44%)	0.002068	0.038558
AH-vs-BH GO Enrichment	Biological Process	436	GO:0070897	transcription preinitiation complex assembly	10 (0.94%)	56 (0.33%)	0.002068	0.038558
AH-vs-BH GO Enrichment	Biological Process	437	GO:0032968	positive regulation of transcription elongation from RNA polymerase II promoter	9 (0.85%)	47 (0.27%)	0.00207	0.038558
AH-vs-BH GO Enrichment	Biological Process	438	GO:1901135	carbohydrate derivative metabolic process	121 (11.38%)	1520 (8.84%)	0.002106	0.039002
AH-vs-BH GO Enrichment	Biological Process	439	GO:0009628	response to abiotic stimulus	128 (12.04%)	1622 (9.44%)	0.002146	0.039002
AH-vs-BH GO Enrichment	Biological Process	440	GO:0009298	GDP-mannose biosynthetic process	3 (0.28%)	5 (0.03%)	0.002147	0.039002
AH-vs-BH GO Enrichment	Biological Process	441	GO:0036446	myofibroblast differentiation	3 (0.28%)	5 (0.03%)	0.002147	0.039002
AH-vs-BH GO Enrichment	Biological Process	442	GO:0043435	response to corticotropin-releasing hormone	3 (0.28%)	5 (0.03%)	0.002147	0.039002
AH-vs-BH GO Enrichment	Biological Process	443	GO:0051012	microtubule sliding	3 (0.28%)	5 (0.03%)	0.002147	0.039002
AH-vs-BH GO Enrichment	Biological Process	444	GO:0060176	regulation of aggregation involved in sorocarp development	3 (0.28%)	5 (0.03%)	0.002147	0.039002
AH-vs-BH GO Enrichment	Biological Process	445	GO:0071376	cellular response to corticotropin-releasing hormone stimulus	3 (0.28%)	5 (0.03%)	0.002147	0.039002
AH-vs-BH GO Enrichment	Biological Process	446	GO:0090168	Golgi reassembly	3 (0.28%)	5 (0.03%)	0.002147	0.039002
AH-vs-BH GO Enrichment	Biological Process	447	GO:1902031	regulation of NADP metabolic process	3 (0.28%)	5 (0.03%)	0.002147	0.039002
AH-vs-BH GO Enrichment	Biological Process	448	GO:1904760	regulation of myofibroblast differentiation	3 (0.28%)	5 (0.03%)	0.002147	0.039002
AH-vs-BH GO Enrichment	Biological Process	449	GO:0043570	maintenance of DNA repeat elements	15 (1.41%)	106 (0.62%)	0.002183	0.039564
AH-vs-BH GO Enrichment	Biological Process	450	GO:0018205	peptidyl-lysine modification	40 (3.76%)	404 (2.35%)	0.002238	0.040312
AH-vs-BH GO Enrichment	Biological Process	451	GO:0032511	late endosome to vacuole transport via multivesicular body sorting pathway	6 (0.56%)	23 (0.13%)	0.002241	0.040312
AH-vs-BH GO Enrichment	Biological Process	452	GO:0045947	negative regulation of translational initiation	6 (0.56%)	23 (0.13%)	0.002241	0.040312
AH-vs-BH GO Enrichment	Biological Process	453	GO:0034243	regulation of transcription elongation from RNA polymerase II promoter	11 (1.03%)	66 (0.38%)	0.002244	0.040312
AH-vs-BH GO Enrichment	Biological Process	454	GO:0031156	regulation of sorocarp development	4 (0.38%)	10 (0.06%)	0.002261	0.040352
AH-vs-BH GO Enrichment	Biological Process	455	GO:1902415	regulation of mRNA binding	4 (0.38%)	10 (0.06%)	0.002261	0.040352
AH-vs-BH GO Enrichment	Biological Process	456	GO:1904667	negative regulation of ubiquitin protein ligase activity	4 (0.38%)	10 (0.06%)	0.002261	0.040352
AH-vs-BH GO Enrichment	Biological Process	457	GO:0006360	transcription by RNA polymerase I	14 (1.32%)	96 (0.56%)	0.002271	0.040444
AH-vs-BH GO Enrichment	Biological Process	458	GO:0031570	DNA integrity checkpoint signaling	22 (2.07%)	184 (1.07%)	0.002287	0.040628
AH-vs-BH GO Enrichment	Biological Process	459	GO:0051306	mitotic sister chromatid separation	17 (1.6%)	128 (0.74%)	0.002306	0.040885
AH-vs-BH GO Enrichment	Biological Process	460	GO:0016570	histone modification	48 (4.52%)	512 (2.98%)	0.002658	0.047016
AH-vs-BH GO Enrichment	Biological Process	461	GO:0030071	regulation of mitotic metaphase/anaphase transition	16 (1.51%)	119 (0.69%)	0.002697	0.047614
AH-vs-BH GO Enrichment	Biological Process	462	GO:0051438	regulation of ubiquitin-protein transferase activity	10 (0.94%)	58 (0.34%)	0.002711	0.047631
AH-vs-BH GO Enrichment	Biological Process	463	GO:0055086	nucleobase-containing small molecule metabolic process	88 (8.28%)	1060 (6.17%)	0.002718	0.047631
AH-vs-BH GO Enrichment	Biological Process	464	GO:0009411	response to UV	21 (1.98%)	175 (1.02%)	0.002719	0.047631
AH-vs-BH GO Enrichment	Biological Process	465	GO:0007088	regulation of mitotic nuclear division	28 (2.63%)	258 (1.5%)	0.002722	0.047631
AH-vs-BH GO Enrichment	Biological Process	466	GO:0002164	larval development	25 (2.35%)	222 (1.29%)	0.00274	0.047858
AH-vs-BH GO Enrichment	Biological Process	467	GO:0015774	polysaccharide transport	9 (0.85%)	49 (0.29%)	0.002795	0.048594
AH-vs-BH GO Enrichment	Biological Process	468	GO:0071763	nuclear membrane organization	9 (0.85%)	49 (0.29%)	0.002795	0.048594
AH-vs-BH GO Enrichment	Biological Process	469	GO:0010970	transport along microtubule	20 (1.88%)	164 (0.95%)	0.002808	0.04872
AH-vs-BH GO Enrichment	Biological Process	470	GO:0097501	stress response to metal ion	6 (0.56%)	24 (0.14%)	0.002833	0.049054
AH-vs-CH GO Enrichment	Cellular Component	1	GO:0043229	intracellular organelle	2063 (88.35%)	11207 (67.75%)	0	0
AH-vs-CH GO Enrichment	Cellular Component	2	GO:0043231	intracellular membrane-bounded organelle	1964 (84.11%)	10317 (62.37%)	0	0
AH-vs-CH GO Enrichment	Cellular Component	3	GO:0043227	membrane-bounded organelle	1997 (85.52%)	10667 (64.48%)	0	0
AH-vs-CH GO Enrichment	Cellular Component	4	GO:0005622	intracellular anatomical structure	2221 (95.12%)	12938 (78.21%)	0	0
AH-vs-CH GO Enrichment	Cellular Component	5	GO:0043226	organelle	2074 (88.82%)	11438 (69.15%)	0	0
AH-vs-CH GO Enrichment	Cellular Component	6	GO:0070013	intracellular organelle lumen	1120 (47.97%)	4837 (29.24%)	0	0
AH-vs-CH GO Enrichment	Cellular Component	7	GO:0031974	membrane-enclosed lumen	1120 (47.97%)	4839 (29.25%)	0	0
AH-vs-CH GO Enrichment	Cellular Component	8	GO:0043233	organelle lumen	1120 (47.97%)	4839 (29.25%)	0	0
AH-vs-CH GO Enrichment	Cellular Component	9	GO:0005634	nucleus	1375 (58.89%)	6524 (39.44%)	0	0
AH-vs-CH GO Enrichment	Cellular Component	10	GO:0031981	nuclear lumen	944 (40.43%)	3816 (23.07%)	0	0
AH-vs-CH GO Enrichment	Cellular Component	11	GO:0005654	nucleoplasm	811 (34.73%)	3265 (19.74%)	0	0
AH-vs-CH GO Enrichment	Cellular Component	12	GO:0005737	cytoplasm	1880 (80.51%)	10712 (64.76%)	0	0
AH-vs-CH GO Enrichment	Cellular Component	13	GO:0032991	protein-containing complex	1210 (51.82%)	6119 (36.99%)	0	0
AH-vs-CH GO Enrichment	Cellular Component	14	GO:0043228	non-membrane-bounded organelle	902 (38.63%)	4324 (26.14%)	0	0
AH-vs-CH GO Enrichment	Cellular Component	15	GO:0005829	cytosol	971 (41.58%)	4778 (28.88%)	0	0
AH-vs-CH GO Enrichment	Cellular Component	16	GO:0043232	intracellular non-membrane-bounded organelle	892 (38.2%)	4282 (25.89%)	0	0
AH-vs-CH GO Enrichment	Cellular Component	17	GO:1990904	ribonucleoprotein complex	314 (13.45%)	1033 (6.24%)	0	0
AH-vs-CH GO Enrichment	Cellular Component	18	GO:0005739	mitochondrion	439 (18.8%)	1730 (10.46%)	0	0
AH-vs-CH GO Enrichment	Cellular Component	19	GO:0005730	nucleolus	278 (11.91%)	937 (5.66%)	0	0
AH-vs-CH GO Enrichment	Cellular Component	20	GO:0031967	organelle envelope	348 (14.9%)	1304 (7.88%)	0	0
AH-vs-CH GO Enrichment	Cellular Component	21	GO:1902494	catalytic complex	463 (19.83%)	1961 (11.85%)	0	0
AH-vs-CH GO Enrichment	Cellular Component	22	GO:0140513	nuclear protein-containing complex	406 (17.39%)	1652 (9.99%)	0	0
AH-vs-CH GO Enrichment	Cellular Component	23	GO:0031975	envelope	371 (15.89%)	1484 (8.97%)	0	0
AH-vs-CH GO Enrichment	Cellular Component	24	GO:0005740	mitochondrial envelope	238 (10.19%)	826 (4.99%)	0	0
AH-vs-CH GO Enrichment	Cellular Component	25	GO:0005694	chromosome	322 (13.79%)	1259 (7.61%)	0	0
AH-vs-CH GO Enrichment	Cellular Component	26	GO:0031090	organelle membrane	688 (29.46%)	3394 (20.52%)	0	0
AH-vs-CH GO Enrichment	Cellular Component	27	GO:0031966	mitochondrial membrane	218 (9.34%)	771 (4.66%)	0	0
AH-vs-CH GO Enrichment	Cellular Component	28	GO:0098798	mitochondrial protein-containing complex	123 (5.27%)	352 (2.13%)	0	0
AH-vs-CH GO Enrichment	Cellular Component	29	GO:0016604	nuclear body	203 (8.69%)	732 (4.43%)	0	0
AH-vs-CH GO Enrichment	Cellular Component	30	GO:0019866	organelle inner membrane	165 (7.07%)	567 (3.43%)	0	0
AH-vs-CH GO Enrichment	Cellular Component	31	GO:0140535	intracellular protein-containing complex	290 (12.42%)	1221 (7.38%)	0	0
AH-vs-CH GO Enrichment	Cellular Component	32	GO:0005743	mitochondrial inner membrane	150 (6.42%)	507 (3.06%)	0	0
AH-vs-CH GO Enrichment	Cellular Component	33	GO:0098800	inner mitochondrial membrane protein complex	75 (3.21%)	181 (1.09%)	0	0
AH-vs-CH GO Enrichment	Cellular Component	34	GO:1990234	transferase complex	260 (11.13%)	1100 (6.65%)	0	0
AH-vs-CH GO Enrichment	Cellular Component	35	GO:0070469	respirasome	48 (2.06%)	97 (0.59%)	0	0
AH-vs-CH GO Enrichment	Cellular Component	36	GO:0005746	mitochondrial respirasome	42 (1.8%)	85 (0.51%)	0	0
AH-vs-CH GO Enrichment	Cellular Component	37	GO:0000228	nuclear chromosome	174 (7.45%)	704 (4.26%)	0	0
AH-vs-CH GO Enrichment	Cellular Component	38	GO:0098687	chromosomal region	131 (5.61%)	481 (2.91%)	0	0
AH-vs-CH GO Enrichment	Cellular Component	39	GO:0098803	respiratory chain complex	41 (1.76%)	84 (0.51%)	0	0
AH-vs-CH GO Enrichment	Cellular Component	40	GO:0005681	spliceosomal complex	73 (3.13%)	215 (1.3%)	0	0
AH-vs-CH GO Enrichment	Cellular Component	41	GO:0016607	nuclear speck	109 (4.67%)	384 (2.32%)	0	0
AH-vs-CH GO Enrichment	Cellular Component	42	GO:0015630	microtubule cytoskeleton	264 (11.31%)	1227 (7.42%)	0	0
AH-vs-CH GO Enrichment	Cellular Component	43	GO:0000785	chromatin	165 (7.07%)	680 (4.11%)	0	0
AH-vs-CH GO Enrichment	Cellular Component	44	GO:0005813	centrosome	126 (5.4%)	485 (2.93%)	0	0
AH-vs-CH GO Enrichment	Cellular Component	45	GO:0005815	microtubule organizing center	168 (7.19%)	710 (4.29%)	0	0
AH-vs-CH GO Enrichment	Cellular Component	46	GO:0042175	nuclear outer membrane-endoplasmic reticulum membrane network	235 (10.06%)	1092 (6.6%)	0	0
AH-vs-CH GO Enrichment	Cellular Component	47	GO:0140534	endoplasmic reticulum protein-containing complex	54 (2.31%)	148 (0.89%)	0	0
AH-vs-CH GO Enrichment	Cellular Component	48	GO:0098827	endoplasmic reticulum subcompartment	226 (9.68%)	1058 (6.4%)	0	0
AH-vs-CH GO Enrichment	Cellular Component	49	GO:0005789	endoplasmic reticulum membrane	225 (9.64%)	1055 (6.38%)	0	0
AH-vs-CH GO Enrichment	Cellular Component	50	GO:0005840	ribosome	97 (4.15%)	356 (2.15%)	0	0
AH-vs-CH GO Enrichment	Cellular Component	51	GO:1905369	endopeptidase complex	48 (2.06%)	132 (0.8%)	0	0
AH-vs-CH GO Enrichment	Cellular Component	52	GO:0031301	integral component of organelle membrane	100 (4.28%)	381 (2.3%)	0	0
AH-vs-CH GO Enrichment	Cellular Component	53	GO:0031984	organelle subcompartment	323 (13.83%)	1668 (10.08%)	0	0
AH-vs-CH GO Enrichment	Cellular Component	54	GO:0000502	proteasome complex	44 (1.88%)	118 (0.71%)	0	0
AH-vs-CH GO Enrichment	Cellular Component	55	GO:0005819	spindle	104 (4.45%)	405 (2.45%)	0	0
AH-vs-CH GO Enrichment	Cellular Component	56	GO:0031300	intrinsic component of organelle membrane	103 (4.41%)	405 (2.45%)	0	0
AH-vs-CH GO Enrichment	Cellular Component	57	GO:1905368	peptidase complex	55 (2.36%)	170 (1.03%)	0	0
AH-vs-CH GO Enrichment	Cellular Component	58	GO:0022626	cytosolic ribosome	64 (2.74%)	212 (1.28%)	0	0
AH-vs-CH GO Enrichment	Cellular Component	59	GO:0044391	ribosomal subunit	70 (3%)	243 (1.47%)	0	0
AH-vs-CH GO Enrichment	Cellular Component	60	GO:0000775	chromosome, centromeric region	86 (3.68%)	323 (1.95%)	0	0
AH-vs-CH GO Enrichment	Cellular Component	61	GO:0061695	transferase complex, transferring phosphorus-containing groups	105 (4.5%)	422 (2.55%)	0	0
AH-vs-CH GO Enrichment	Cellular Component	62	GO:0030176	integral component of endoplasmic reticulum membrane	57 (2.44%)	183 (1.11%)	0	0
AH-vs-CH GO Enrichment	Cellular Component	63	GO:0030496	midbody	57 (2.44%)	184 (1.11%)	0	0
AH-vs-CH GO Enrichment	Cellular Component	64	GO:0098588	bounding membrane of organelle	374 (16.02%)	2023 (12.23%)	0	0
AH-vs-CH GO Enrichment	Cellular Component	65	GO:0005684	U2-type spliceosomal complex	36 (1.54%)	93 (0.56%)	0	0
AH-vs-CH GO Enrichment	Cellular Component	66	GO:0031970	organelle envelope lumen	41 (1.76%)	114 (0.69%)	0	0
AH-vs-CH GO Enrichment	Cellular Component	67	GO:0000793	condensed chromosome	88 (3.77%)	339 (2.05%)	0	0
AH-vs-CH GO Enrichment	Cellular Component	68	GO:0031227	intrinsic component of endoplasmic reticulum membrane	57 (2.44%)	188 (1.14%)	0	0
AH-vs-CH GO Enrichment	Cellular Component	69	GO:0005773	vacuole	163 (6.98%)	755 (4.56%)	0	0
AH-vs-CH GO Enrichment	Cellular Component	70	GO:0120114	Sm-like protein family complex	38 (1.63%)	105 (0.63%)	0	0
AH-vs-CH GO Enrichment	Cellular Component	71	GO:0005758	mitochondrial intermembrane space	37 (1.58%)	101 (0.61%)	0	0
AH-vs-CH GO Enrichment	Cellular Component	72	GO:0015935	small ribosomal subunit	40 (1.71%)	114 (0.69%)	0	0
AH-vs-CH GO Enrichment	Cellular Component	73	GO:0005774	vacuolar membrane	97 (4.15%)	396 (2.39%)	0	0
AH-vs-CH GO Enrichment	Cellular Component	74	GO:0005657	replication fork	41 (1.76%)	122 (0.74%)	0	1e-06
AH-vs-CH GO Enrichment	Cellular Component	75	GO:0005747	mitochondrial respiratory chain complex I	22 (0.94%)	46 (0.28%)	0	1e-06
AH-vs-CH GO Enrichment	Cellular Component	76	GO:0045271	respiratory chain complex I	22 (0.94%)	46 (0.28%)	0	1e-06
AH-vs-CH GO Enrichment	Cellular Component	77	GO:0070069	cytochrome complex	19 (0.81%)	36 (0.22%)	0	1e-06
AH-vs-CH GO Enrichment	Cellular Component	78	GO:0005759	mitochondrial matrix	115 (4.93%)	503 (3.04%)	0	1e-06
AH-vs-CH GO Enrichment	Cellular Component	79	GO:0071013	catalytic step 2 spliceosome	34 (1.46%)	94 (0.57%)	0	1e-06
AH-vs-CH GO Enrichment	Cellular Component	80	GO:0030684	preribosome	46 (1.97%)	148 (0.89%)	0	2e-06
AH-vs-CH GO Enrichment	Cellular Component	81	GO:0098852	lytic vacuole membrane	73 (3.13%)	281 (1.7%)	0	2e-06
AH-vs-CH GO Enrichment	Cellular Component	82	GO:0030964	NADH dehydrogenase complex	22 (0.94%)	48 (0.29%)	0	2e-06
AH-vs-CH GO Enrichment	Cellular Component	83	GO:0005635	nuclear envelope	113 (4.84%)	499 (3.02%)	0	2e-06
AH-vs-CH GO Enrichment	Cellular Component	84	GO:0030532	small nuclear ribonucleoprotein complex	33 (1.41%)	92 (0.56%)	0	3e-06
AH-vs-CH GO Enrichment	Cellular Component	85	GO:0022627	cytosolic small ribosomal subunit	33 (1.41%)	93 (0.56%)	0	3e-06
AH-vs-CH GO Enrichment	Cellular Component	86	GO:0034399	nuclear periphery	53 (2.27%)	185 (1.12%)	0	3e-06
AH-vs-CH GO Enrichment	Cellular Component	87	GO:0015030	Cajal body	23 (0.99%)	54 (0.33%)	0	6e-06
AH-vs-CH GO Enrichment	Cellular Component	88	GO:0035861	site of double-strand break	24 (1.03%)	58 (0.35%)	0	6e-06
AH-vs-CH GO Enrichment	Cellular Component	89	GO:0005741	mitochondrial outer membrane	60 (2.57%)	224 (1.35%)	0	7e-06
AH-vs-CH GO Enrichment	Cellular Component	90	GO:0000974	Prp19 complex	13 (0.56%)	21 (0.13%)	1e-06	1e-05
AH-vs-CH GO Enrichment	Cellular Component	91	GO:0000922	spindle pole	45 (1.93%)	153 (0.92%)	1e-06	1.2e-05
AH-vs-CH GO Enrichment	Cellular Component	92	GO:0031597	cytosolic proteasome complex	24 (1.03%)	60 (0.36%)	1e-06	1.2e-05
AH-vs-CH GO Enrichment	Cellular Component	93	GO:0090734	site of DNA damage	24 (1.03%)	60 (0.36%)	1e-06	1.2e-05
AH-vs-CH GO Enrichment	Cellular Component	94	GO:0012505	endomembrane system	685 (29.34%)	4177 (25.25%)	1e-06	1.2e-05
AH-vs-CH GO Enrichment	Cellular Component	95	GO:0019867	outer membrane	84 (3.6%)	355 (2.15%)	1e-06	1.3e-05
AH-vs-CH GO Enrichment	Cellular Component	96	GO:0043209	myelin sheath	53 (2.27%)	194 (1.17%)	1e-06	1.6e-05
AH-vs-CH GO Enrichment	Cellular Component	97	GO:0033202	DNA helicase complex	28 (1.2%)	78 (0.47%)	1e-06	1.9e-05
AH-vs-CH GO Enrichment	Cellular Component	98	GO:0005744	TIM23 mitochondrial import inner membrane translocase complex	13 (0.56%)	22 (0.13%)	1e-06	1.9e-05
AH-vs-CH GO Enrichment	Cellular Component	99	GO:0000779	condensed chromosome, centromeric region	59 (2.53%)	226 (1.37%)	1e-06	2e-05
AH-vs-CH GO Enrichment	Cellular Component	100	GO:0031968	organelle outer membrane	63 (2.7%)	248 (1.5%)	2e-06	2.4e-05
AH-vs-CH GO Enrichment	Cellular Component	101	GO:0000323	lytic vacuole	126 (5.4%)	601 (3.63%)	2e-06	3.1e-05
AH-vs-CH GO Enrichment	Cellular Component	102	GO:0016363	nuclear matrix	35 (1.5%)	111 (0.67%)	2e-06	3.1e-05
AH-vs-CH GO Enrichment	Cellular Component	103	GO:0035770	ribonucleoprotein granule	64 (2.74%)	256 (1.55%)	2e-06	3.4e-05
AH-vs-CH GO Enrichment	Cellular Component	104	GO:0031965	nuclear membrane	76 (3.25%)	321 (1.94%)	3e-06	3.8e-05
AH-vs-CH GO Enrichment	Cellular Component	105	GO:1990204	oxidoreductase complex	49 (2.1%)	180 (1.09%)	3e-06	4e-05
AH-vs-CH GO Enrichment	Cellular Component	106	GO:0042470	melanosome	36 (1.54%)	118 (0.71%)	4e-06	5e-05
AH-vs-CH GO Enrichment	Cellular Component	107	GO:0048770	pigment granule	36 (1.54%)	118 (0.71%)	4e-06	5e-05
AH-vs-CH GO Enrichment	Cellular Component	108	GO:0000781	chromosome, telomeric region	43 (1.84%)	153 (0.92%)	5e-06	6.5e-05
AH-vs-CH GO Enrichment	Cellular Component	109	GO:0000776	kinetochore	55 (2.36%)	214 (1.29%)	5e-06	6.7e-05
AH-vs-CH GO Enrichment	Cellular Component	110	GO:0005732	sno(s)RNA-containing ribonucleoprotein complex	17 (0.73%)	38 (0.23%)	5e-06	6.7e-05
AH-vs-CH GO Enrichment	Cellular Component	111	GO:0071014	post-mRNA release spliceosomal complex	17 (0.73%)	38 (0.23%)	5e-06	6.7e-05
AH-vs-CH GO Enrichment	Cellular Component	112	GO:0030880	RNA polymerase complex	58 (2.48%)	230 (1.39%)	5e-06	6.9e-05
AH-vs-CH GO Enrichment	Cellular Component	113	GO:0005776	autophagosome	31 (1.33%)	97 (0.59%)	6e-06	7.6e-05
AH-vs-CH GO Enrichment	Cellular Component	114	GO:0016605	PML body	31 (1.33%)	97 (0.59%)	6e-06	7.6e-05
AH-vs-CH GO Enrichment	Cellular Component	115	GO:0036464	cytoplasmic ribonucleoprotein granule	60 (2.57%)	242 (1.46%)	6e-06	8.3e-05
AH-vs-CH GO Enrichment	Cellular Component	116	GO:0055029	nuclear DNA-directed RNA polymerase complex	56 (2.4%)	221 (1.34%)	6e-06	8.3e-05
AH-vs-CH GO Enrichment	Cellular Component	117	GO:0000313	organellar ribosome	42 (1.8%)	150 (0.91%)	7e-06	8.5e-05
AH-vs-CH GO Enrichment	Cellular Component	118	GO:0005765	lysosomal membrane	61 (2.61%)	248 (1.5%)	7e-06	8.9e-05
AH-vs-CH GO Enrichment	Cellular Component	119	GO:0010494	cytoplasmic stress granule	30 (1.28%)	94 (0.57%)	8e-06	0.000105
AH-vs-CH GO Enrichment	Cellular Component	120	GO:0000428	DNA-directed RNA polymerase complex	56 (2.4%)	223 (1.35%)	8e-06	0.000107
AH-vs-CH GO Enrichment	Cellular Component	121	GO:0032993	protein-DNA complex	51 (2.18%)	197 (1.19%)	8e-06	0.000107
AH-vs-CH GO Enrichment	Cellular Component	122	GO:0071011	precatalytic spliceosome	19 (0.81%)	47 (0.28%)	9e-06	0.000107
AH-vs-CH GO Enrichment	Cellular Component	123	GO:0009379	Holliday junction helicase complex	23 (0.99%)	64 (0.39%)	1e-05	0.000129
AH-vs-CH GO Enrichment	Cellular Component	124	GO:0070822	Sin3-type complex	11 (0.47%)	19 (0.11%)	1.1e-05	0.000134
AH-vs-CH GO Enrichment	Cellular Component	125	GO:0030867	rough endoplasmic reticulum membrane	24 (1.03%)	69 (0.42%)	1.3e-05	0.000156
AH-vs-CH GO Enrichment	Cellular Component	126	GO:0005798	Golgi-associated vesicle	42 (1.8%)	154 (0.93%)	1.3e-05	0.00016
AH-vs-CH GO Enrichment	Cellular Component	127	GO:0009536	plastid	31 (1.33%)	101 (0.61%)	1.4e-05	0.00017
AH-vs-CH GO Enrichment	Cellular Component	128	GO:0016469	proton-transporting two-sector ATPase complex	40 (1.71%)	146 (0.88%)	1.9e-05	0.000223
AH-vs-CH GO Enrichment	Cellular Component	129	GO:0005643	nuclear pore	27 (1.16%)	84 (0.51%)	2e-05	0.000233
AH-vs-CH GO Enrichment	Cellular Component	130	GO:0098796	membrane protein complex	275 (11.78%)	1554 (9.39%)	2e-05	0.000233
AH-vs-CH GO Enrichment	Cellular Component	131	GO:0016281	eukaryotic translation initiation factor 4F complex	9 (0.39%)	14 (0.08%)	2.2e-05	0.00026
AH-vs-CH GO Enrichment	Cellular Component	132	GO:0097525	spliceosomal snRNP complex	26 (1.11%)	80 (0.48%)	2.3e-05	0.00026
AH-vs-CH GO Enrichment	Cellular Component	133	GO:0005764	lysosome	114 (4.88%)	560 (3.39%)	2.5e-05	0.000282
AH-vs-CH GO Enrichment	Cellular Component	134	GO:0000407	phagophore assembly site	17 (0.73%)	42 (0.25%)	2.5e-05	0.000282
AH-vs-CH GO Enrichment	Cellular Component	135	GO:0043596	nuclear replication fork	30 (1.28%)	99 (0.6%)	2.6e-05	0.000288
AH-vs-CH GO Enrichment	Cellular Component	136	GO:0000151	ubiquitin ligase complex	95 (4.07%)	451 (2.73%)	3e-05	0.000335
AH-vs-CH GO Enrichment	Cellular Component	137	GO:0005839	proteasome core complex	12 (0.51%)	24 (0.15%)	3.1e-05	0.000349
AH-vs-CH GO Enrichment	Cellular Component	138	GO:0030140	trans-Golgi network transport vesicle	13 (0.56%)	28 (0.17%)	4e-05	0.00044
AH-vs-CH GO Enrichment	Cellular Component	139	GO:0016591	RNA polymerase II, holoenzyme	43 (1.84%)	166 (1%)	4.1e-05	0.00045
AH-vs-CH GO Enrichment	Cellular Component	140	GO:0005750	mitochondrial respiratory chain complex III	8 (0.34%)	12 (0.07%)	4.5e-05	0.000488
AH-vs-CH GO Enrichment	Cellular Component	141	GO:0045275	respiratory chain complex III	8 (0.34%)	12 (0.07%)	4.5e-05	0.000488
AH-vs-CH GO Enrichment	Cellular Component	142	GO:0034515	proteasome storage granule	12 (0.51%)	25 (0.15%)	5.3e-05	0.00056
AH-vs-CH GO Enrichment	Cellular Component	143	GO:0048501	signal recognition particle, plasma membrane targeting	12 (0.51%)	25 (0.15%)	5.3e-05	0.00056
AH-vs-CH GO Enrichment	Cellular Component	144	GO:0005761	mitochondrial ribosome	28 (1.2%)	93 (0.56%)	5.4e-05	0.000561
AH-vs-CH GO Enrichment	Cellular Component	145	GO:0042575	DNA polymerase complex	28 (1.2%)	93 (0.56%)	5.4e-05	0.000561
AH-vs-CH GO Enrichment	Cellular Component	146	GO:0032592	integral component of mitochondrial membrane	28 (1.2%)	94 (0.57%)	6.6e-05	0.000688
AH-vs-CH GO Enrichment	Cellular Component	147	GO:0071007	U2-type catalytic step 2 spliceosome	14 (0.6%)	33 (0.2%)	7e-05	0.000717
AH-vs-CH GO Enrichment	Cellular Component	148	GO:0000314	organellar small ribosomal subunit	23 (0.99%)	71 (0.43%)	7e-05	0.000717
AH-vs-CH GO Enrichment	Cellular Component	149	GO:0010008	endosome membrane	95 (4.07%)	461 (2.79%)	7.2e-05	0.000732
AH-vs-CH GO Enrichment	Cellular Component	150	GO:0048500	signal recognition particle	15 (0.64%)	37 (0.22%)	7.3e-05	0.000732
AH-vs-CH GO Enrichment	Cellular Component	151	GO:0005844	polysome	26 (1.11%)	85 (0.51%)	7.3e-05	0.000732
AH-vs-CH GO Enrichment	Cellular Component	152	GO:0043601	nuclear replisome	19 (0.81%)	54 (0.33%)	8.4e-05	0.00084
AH-vs-CH GO Enrichment	Cellular Component	153	GO:0005856	cytoskeleton	350 (14.99%)	2077 (12.56%)	9.9e-05	0.000975
AH-vs-CH GO Enrichment	Cellular Component	154	GO:0032153	cell division site	28 (1.2%)	96 (0.58%)	9.9e-05	0.000975
AH-vs-CH GO Enrichment	Cellular Component	155	GO:0098573	intrinsic component of mitochondrial membrane	28 (1.2%)	96 (0.58%)	9.9e-05	0.000975
AH-vs-CH GO Enrichment	Cellular Component	156	GO:0005874	microtubule	88 (3.77%)	424 (2.56%)	0.000101	0.00098
AH-vs-CH GO Enrichment	Cellular Component	157	GO:0000803	sex chromosome	16 (0.69%)	42 (0.25%)	0.000102	0.00099
AH-vs-CH GO Enrichment	Cellular Component	158	GO:0071010	prespliceosome	14 (0.6%)	34 (0.21%)	0.000103	0.000992
AH-vs-CH GO Enrichment	Cellular Component	159	GO:0030135	coated vesicle	59 (2.53%)	259 (1.57%)	0.000105	0.001004
AH-vs-CH GO Enrichment	Cellular Component	160	GO:0034708	methyltransferase complex	31 (1.33%)	111 (0.67%)	0.000106	0.001011
AH-vs-CH GO Enrichment	Cellular Component	161	GO:0030894	replisome	19 (0.81%)	55 (0.33%)	0.000112	0.001053
AH-vs-CH GO Enrichment	Cellular Component	162	GO:0005768	endosome	169 (7.24%)	918 (5.55%)	0.00012	0.001121
AH-vs-CH GO Enrichment	Cellular Component	163	GO:0032040	small-subunit processome	18 (0.77%)	51 (0.31%)	0.000123	0.001143
AH-vs-CH GO Enrichment	Cellular Component	164	GO:0099080	supramolecular complex	224 (9.59%)	1269 (7.67%)	0.000144	0.001338
AH-vs-CH GO Enrichment	Cellular Component	165	GO:0071004	U2-type prespliceosome	13 (0.56%)	31 (0.19%)	0.000146	0.001341
AH-vs-CH GO Enrichment	Cellular Component	166	GO:0005763	mitochondrial small ribosomal subunit	14 (0.6%)	35 (0.21%)	0.00015	0.001362
AH-vs-CH GO Enrichment	Cellular Component	167	GO:0009376	HslUV protease complex	14 (0.6%)	35 (0.21%)	0.00015	0.001362
AH-vs-CH GO Enrichment	Cellular Component	168	GO:0000153	cytoplasmic ubiquitin ligase complex	9 (0.39%)	17 (0.1%)	0.000182	0.001645
AH-vs-CH GO Enrichment	Cellular Component	169	GO:0005777	peroxisome	39 (1.67%)	156 (0.94%)	0.000206	0.001837
AH-vs-CH GO Enrichment	Cellular Component	170	GO:0042579	microbody	39 (1.67%)	156 (0.94%)	0.000206	0.001837
AH-vs-CH GO Enrichment	Cellular Component	171	GO:0030686	90S preribosome	22 (0.94%)	71 (0.43%)	0.000207	0.001837
AH-vs-CH GO Enrichment	Cellular Component	172	GO:0030660	Golgi-associated vesicle membrane	27 (1.16%)	95 (0.57%)	0.000211	0.001864
AH-vs-CH GO Enrichment	Cellular Component	173	GO:0071006	U2-type catalytic step 1 spliceosome	7 (0.3%)	11 (0.07%)	0.000217	0.001891
AH-vs-CH GO Enrichment	Cellular Component	174	GO:0072546	EMC complex	7 (0.3%)	11 (0.07%)	0.000217	0.001891
AH-vs-CH GO Enrichment	Cellular Component	175	GO:0045277	respiratory chain complex IV	10 (0.43%)	21 (0.13%)	0.000244	0.002123
AH-vs-CH GO Enrichment	Cellular Component	176	GO:0005814	centriole	32 (1.37%)	121 (0.73%)	0.000251	0.002168
AH-vs-CH GO Enrichment	Cellular Component	177	GO:0000324	fungal-type vacuole	22 (0.94%)	72 (0.44%)	0.000258	0.002219
AH-vs-CH GO Enrichment	Cellular Component	178	GO:0000329	fungal-type vacuole membrane	18 (0.77%)	54 (0.33%)	0.00028	0.002389
AH-vs-CH GO Enrichment	Cellular Component	179	GO:0009507	chloroplast	23 (0.99%)	78 (0.47%)	0.000338	0.002866
AH-vs-CH GO Enrichment	Cellular Component	180	GO:0030120	vesicle coat	20 (0.86%)	64 (0.39%)	0.000349	0.002946
AH-vs-CH GO Enrichment	Cellular Component	181	GO:0016580	Sin3 complex	8 (0.34%)	15 (0.09%)	0.000396	0.003326
AH-vs-CH GO Enrichment	Cellular Component	182	GO:0036452	ESCRT complex	14 (0.6%)	38 (0.23%)	0.000412	0.003443
AH-vs-CH GO Enrichment	Cellular Component	183	GO:0005700	polytene chromosome	25 (1.07%)	89 (0.54%)	0.000433	0.003595
AH-vs-CH GO Enrichment	Cellular Component	184	GO:0000835	ER ubiquitin ligase complex	6 (0.26%)	9 (0.05%)	0.00045	0.003675
AH-vs-CH GO Enrichment	Cellular Component	185	GO:0062039	biofilm matrix	6 (0.26%)	9 (0.05%)	0.00045	0.003675
AH-vs-CH GO Enrichment	Cellular Component	186	GO:0062040	fungal biofilm matrix	6 (0.26%)	9 (0.05%)	0.00045	0.003675
AH-vs-CH GO Enrichment	Cellular Component	187	GO:0071012	catalytic step 1 spliceosome	7 (0.3%)	12 (0.07%)	0.000456	0.003708
AH-vs-CH GO Enrichment	Cellular Component	188	GO:0005766	primary lysosome	31 (1.33%)	120 (0.73%)	0.000484	0.003892
AH-vs-CH GO Enrichment	Cellular Component	189	GO:0042582	azurophil granule	31 (1.33%)	120 (0.73%)	0.000484	0.003892
AH-vs-CH GO Enrichment	Cellular Component	190	GO:0000322	storage vacuole	22 (0.94%)	75 (0.45%)	0.000488	0.003904
AH-vs-CH GO Enrichment	Cellular Component	191	GO:0005783	endoplasmic reticulum	306 (13.1%)	1831 (11.07%)	0.000508	0.00403
AH-vs-CH GO Enrichment	Cellular Component	192	GO:0005753	mitochondrial proton-transporting ATP synthase complex	15 (0.64%)	43 (0.26%)	0.000512	0.00403
AH-vs-CH GO Enrichment	Cellular Component	193	GO:0043073	germ cell nucleus	15 (0.64%)	43 (0.26%)	0.000512	0.00403
AH-vs-CH GO Enrichment	Cellular Component	194	GO:0005775	vacuolar lumen	36 (1.54%)	147 (0.89%)	0.000539	0.004224
AH-vs-CH GO Enrichment	Cellular Component	195	GO:0005689	U12-type spliceosomal complex	10 (0.43%)	23 (0.14%)	0.000606	0.004721
AH-vs-CH GO Enrichment	Cellular Component	196	GO:0042651	thylakoid membrane	8 (0.34%)	16 (0.1%)	0.000694	0.005384
AH-vs-CH GO Enrichment	Cellular Component	197	GO:0035578	azurophil granule lumen	20 (0.86%)	68 (0.41%)	0.000833	0.006428
AH-vs-CH GO Enrichment	Cellular Component	198	GO:0034045	phagophore assembly site membrane	9 (0.39%)	20 (0.12%)	0.000842	0.006462
AH-vs-CH GO Enrichment	Cellular Component	199	GO:0030134	COPII-coated ER to Golgi transport vesicle	21 (0.9%)	73 (0.44%)	0.000861	0.006573
AH-vs-CH GO Enrichment	Cellular Component	200	GO:0005847	mRNA cleavage and polyadenylation specificity factor complex	10 (0.43%)	24 (0.15%)	0.000908	0.006775
AH-vs-CH GO Enrichment	Cellular Component	201	GO:0000794	condensed nuclear chromosome	30 (1.28%)	119 (0.72%)	0.000913	0.006775
AH-vs-CH GO Enrichment	Cellular Component	202	GO:0005849	mRNA cleavage factor complex	11 (0.47%)	28 (0.17%)	0.000914	0.006775
AH-vs-CH GO Enrichment	Cellular Component	203	GO:0045120	pronucleus	11 (0.47%)	28 (0.17%)	0.000914	0.006775
AH-vs-CH GO Enrichment	Cellular Component	204	GO:0071204	histone pre-mRNA 3'end processing complex	5 (0.21%)	7 (0.04%)	0.000914	0.006775
AH-vs-CH GO Enrichment	Cellular Component	205	GO:0097413	Lewy body	5 (0.21%)	7 (0.04%)	0.000914	0.006775
AH-vs-CH GO Enrichment	Cellular Component	206	GO:0008024	cyclin/CDK positive transcription elongation factor complex	6 (0.26%)	10 (0.06%)	0.00099	0.007273
AH-vs-CH GO Enrichment	Cellular Component	207	GO:0012507	ER to Golgi transport vesicle membrane	16 (0.69%)	50 (0.3%)	0.000995	0.007273
AH-vs-CH GO Enrichment	Cellular Component	208	GO:0045259	proton-transporting ATP synthase complex	16 (0.69%)	50 (0.3%)	0.000995	0.007273
AH-vs-CH GO Enrichment	Cellular Component	209	GO:0031305	integral component of mitochondrial inner membrane	17 (0.73%)	55 (0.33%)	0.001086	0.007897
AH-vs-CH GO Enrichment	Cellular Component	210	GO:0098556	cytoplasmic side of rough endoplasmic reticulum membrane	8 (0.34%)	17 (0.1%)	0.00115	0.008283
AH-vs-CH GO Enrichment	Cellular Component	211	GO:0101031	chaperone complex	8 (0.34%)	17 (0.1%)	0.00115	0.008283
AH-vs-CH GO Enrichment	Cellular Component	212	GO:0030117	membrane coat	36 (1.54%)	153 (0.92%)	0.001178	0.008409
AH-vs-CH GO Enrichment	Cellular Component	213	GO:0048475	coated membrane	36 (1.54%)	153 (0.92%)	0.001178	0.008409
AH-vs-CH GO Enrichment	Cellular Component	214	GO:0032154	cleavage furrow	20 (0.86%)	70 (0.42%)	0.001241	0.008817
AH-vs-CH GO Enrichment	Cellular Component	215	GO:0009368	endopeptidase Clp complex	16 (0.69%)	51 (0.31%)	0.001263	0.008928
AH-vs-CH GO Enrichment	Cellular Component	216	GO:0099568	cytoplasmic region	105 (4.5%)	561 (3.39%)	0.001273	0.00896
AH-vs-CH GO Enrichment	Cellular Component	217	GO:0030904	retromer complex	9 (0.39%)	21 (0.13%)	0.00129	0.008993
AH-vs-CH GO Enrichment	Cellular Component	218	GO:0044322	endoplasmic reticulum quality control compartment	9 (0.39%)	21 (0.13%)	0.00129	0.008993
AH-vs-CH GO Enrichment	Cellular Component	219	GO:0031304	intrinsic component of mitochondrial inner membrane	17 (0.73%)	56 (0.34%)	0.001357	0.00942
AH-vs-CH GO Enrichment	Cellular Component	220	GO:0072686	mitotic spindle	35 (1.5%)	149 (0.9%)	0.001411	0.009748
AH-vs-CH GO Enrichment	Cellular Component	221	GO:0000815	ESCRT III complex	7 (0.3%)	14 (0.08%)	0.001525	0.01049
AH-vs-CH GO Enrichment	Cellular Component	222	GO:0030662	coated vesicle membrane	36 (1.54%)	156 (0.94%)	0.001696	0.011614
AH-vs-CH GO Enrichment	Cellular Component	223	GO:0005778	peroxisomal membrane	18 (0.77%)	62 (0.37%)	0.00175	0.01182
AH-vs-CH GO Enrichment	Cellular Component	224	GO:0031903	microbody membrane	18 (0.77%)	62 (0.37%)	0.00175	0.01182
AH-vs-CH GO Enrichment	Cellular Component	225	GO:0033178	proton-transporting two-sector ATPase complex, catalytic domain	18 (0.77%)	62 (0.37%)	0.00175	0.01182
AH-vs-CH GO Enrichment	Cellular Component	226	GO:0000118	histone deacetylase complex	23 (0.99%)	87 (0.53%)	0.001768	0.011894
AH-vs-CH GO Enrichment	Cellular Component	227	GO:0000276	mitochondrial proton-transporting ATP synthase complex, coupling factor F(o)	10 (0.43%)	26 (0.16%)	0.001881	0.012594
AH-vs-CH GO Enrichment	Cellular Component	228	GO:0009547	plastid ribosome	9 (0.39%)	22 (0.13%)	0.001912	0.012729
AH-vs-CH GO Enrichment	Cellular Component	229	GO:0005785	signal recognition particle receptor complex	6 (0.26%)	11 (0.07%)	0.001918	0.012729
AH-vs-CH GO Enrichment	Cellular Component	230	GO:0005811	lipid droplet	23 (0.99%)	88 (0.53%)	0.00208	0.013748
AH-vs-CH GO Enrichment	Cellular Component	231	GO:0080008	Cul4-RING E3 ubiquitin ligase complex	14 (0.6%)	44 (0.27%)	0.00215	0.013928
AH-vs-CH GO Enrichment	Cellular Component	232	GO:0000836	Hrd1p ubiquitin ligase complex	5 (0.21%)	8 (0.05%)	0.002153	0.013928
AH-vs-CH GO Enrichment	Cellular Component	233	GO:0001405	PAM complex, Tim23 associated import motor	5 (0.21%)	8 (0.05%)	0.002153	0.013928
AH-vs-CH GO Enrichment	Cellular Component	234	GO:0009538	photosystem I reaction center	5 (0.21%)	8 (0.05%)	0.002153	0.013928
AH-vs-CH GO Enrichment	Cellular Component	235	GO:0033177	proton-transporting two-sector ATPase complex, proton-transporting domain	21 (0.9%)	78 (0.47%)	0.002153	0.013928
AH-vs-CH GO Enrichment	Cellular Component	236	GO:0031307	integral component of mitochondrial outer membrane	11 (0.47%)	31 (0.19%)	0.002404	0.01548
AH-vs-CH GO Enrichment	Cellular Component	237	GO:0016234	inclusion body	21 (0.9%)	79 (0.48%)	0.00255	0.016356
AH-vs-CH GO Enrichment	Cellular Component	238	GO:0009506	plasmodesma	10 (0.43%)	27 (0.16%)	0.002614	0.016622
AH-vs-CH GO Enrichment	Cellular Component	239	GO:0055044	symplast	10 (0.43%)	27 (0.16%)	0.002614	0.016622
AH-vs-CH GO Enrichment	Cellular Component	240	GO:0001674	female germ cell nucleus	8 (0.34%)	19 (0.11%)	0.00275	0.01721
AH-vs-CH GO Enrichment	Cellular Component	241	GO:0005751	mitochondrial respiratory chain complex IV	8 (0.34%)	19 (0.11%)	0.00275	0.01721
AH-vs-CH GO Enrichment	Cellular Component	242	GO:0000138	Golgi trans cisterna	9 (0.39%)	23 (0.14%)	0.002751	0.01721
AH-vs-CH GO Enrichment	Cellular Component	243	GO:0070938	contractile ring	9 (0.39%)	23 (0.14%)	0.002751	0.01721
AH-vs-CH GO Enrichment	Cellular Component	244	GO:0031422	RecQ family helicase-topoisomerase III complex	3 (0.13%)	3 (0.02%)	0.002809	0.017359
AH-vs-CH GO Enrichment	Cellular Component	245	GO:0140007	KICSTOR complex	3 (0.13%)	3 (0.02%)	0.002809	0.017359
AH-vs-CH GO Enrichment	Cellular Component	246	GO:1990037	Lewy body core	3 (0.13%)	3 (0.02%)	0.002809	0.017359
AH-vs-CH GO Enrichment	Cellular Component	247	GO:1904813	ficolin-1-rich granule lumen	25 (1.07%)	101 (0.61%)	0.003055	0.018802
AH-vs-CH GO Enrichment	Cellular Component	248	GO:0101002	ficolin-1-rich granule	32 (1.37%)	139 (0.84%)	0.003087	0.018854
AH-vs-CH GO Enrichment	Cellular Component	249	GO:0098791	Golgi apparatus subcompartment	144 (6.17%)	823 (4.98%)	0.003089	0.018854
AH-vs-CH GO Enrichment	Cellular Component	250	GO:0005793	endoplasmic reticulum-Golgi intermediate compartment	27 (1.16%)	112 (0.68%)	0.00319	0.01939
AH-vs-CH GO Enrichment	Cellular Component	251	GO:0031306	intrinsic component of mitochondrial outer membrane	11 (0.47%)	32 (0.19%)	0.003202	0.01939
AH-vs-CH GO Enrichment	Cellular Component	252	GO:0097708	intracellular vesicle	346 (14.82%)	2153 (13.02%)	0.003226	0.019458
AH-vs-CH GO Enrichment	Cellular Component	253	GO:0009360	DNA polymerase III complex	14 (0.6%)	46 (0.28%)	0.003412	0.020501
AH-vs-CH GO Enrichment	Cellular Component	254	GO:0031410	cytoplasmic vesicle	345 (14.78%)	2150 (13%)	0.003591	0.02149
AH-vs-CH GO Enrichment	Cellular Component	255	GO:0005770	late endosome	55 (2.36%)	273 (1.65%)	0.003658	0.021803
AH-vs-CH GO Enrichment	Cellular Component	256	GO:0008023	transcription elongation factor complex	19 (0.81%)	71 (0.43%)	0.003683	0.021856
AH-vs-CH GO Enrichment	Cellular Component	257	GO:0015934	large ribosomal subunit	31 (1.33%)	135 (0.82%)	0.003695	0.021856
AH-vs-CH GO Enrichment	Cellular Component	258	GO:0001891	phagocytic cup	9 (0.39%)	24 (0.15%)	0.003857	0.022726
AH-vs-CH GO Enrichment	Cellular Component	259	GO:0031261	DNA replication preinitiation complex	8 (0.34%)	20 (0.12%)	0.004023	0.02361
AH-vs-CH GO Enrichment	Cellular Component	260	GO:0034357	photosynthetic membrane	11 (0.47%)	33 (0.2%)	0.0042	0.024457
AH-vs-CH GO Enrichment	Cellular Component	261	GO:0045263	proton-transporting ATP synthase complex, coupling factor F(o)	11 (0.47%)	33 (0.2%)	0.0042	0.024457
AH-vs-CH GO Enrichment	Cellular Component	262	GO:0035097	histone methyltransferase complex	20 (0.86%)	77 (0.47%)	0.004252	0.024669
AH-vs-CH GO Enrichment	Cellular Component	263	GO:0070847	core mediator complex	5 (0.21%)	9 (0.05%)	0.004282	0.024746
AH-vs-CH GO Enrichment	Cellular Component	264	GO:0030687	preribosome, large subunit precursor	16 (0.69%)	57 (0.34%)	0.004456	0.025656
AH-vs-CH GO Enrichment	Cellular Component	265	GO:0070603	SWI/SNF superfamily-type complex	22 (0.94%)	88 (0.53%)	0.004623	0.02606
AH-vs-CH GO Enrichment	Cellular Component	266	GO:0000839	Hrd1p ubiquitin ligase ERAD-L complex	4 (0.17%)	6 (0.04%)	0.004681	0.02606
AH-vs-CH GO Enrichment	Cellular Component	267	GO:0009535	chloroplast thylakoid membrane	4 (0.17%)	6 (0.04%)	0.004681	0.02606
AH-vs-CH GO Enrichment	Cellular Component	268	GO:0031164	contractile vacuolar membrane	4 (0.17%)	6 (0.04%)	0.004681	0.02606
AH-vs-CH GO Enrichment	Cellular Component	269	GO:0042382	paraspeckles	4 (0.17%)	6 (0.04%)	0.004681	0.02606
AH-vs-CH GO Enrichment	Cellular Component	270	GO:0042719	mitochondrial intermembrane space protein transporter complex	4 (0.17%)	6 (0.04%)	0.004681	0.02606
AH-vs-CH GO Enrichment	Cellular Component	271	GO:0055035	plastid thylakoid membrane	4 (0.17%)	6 (0.04%)	0.004681	0.02606
AH-vs-CH GO Enrichment	Cellular Component	272	GO:0070522	ERCC4-ERCC1 complex	4 (0.17%)	6 (0.04%)	0.004681	0.02606
AH-vs-CH GO Enrichment	Cellular Component	273	GO:0071254	cytoplasmic U snRNP body	4 (0.17%)	6 (0.04%)	0.004681	0.02606
AH-vs-CH GO Enrichment	Cellular Component	274	GO:0044217	other organism part	10 (0.43%)	29 (0.18%)	0.004754	0.026372
AH-vs-CH GO Enrichment	Cellular Component	275	GO:0000139	Golgi membrane	123 (5.27%)	700 (4.23%)	0.00518	0.028632
AH-vs-CH GO Enrichment	Cellular Component	276	GO:0005838	proteasome regulatory particle	9 (0.39%)	25 (0.15%)	0.005283	0.02899
AH-vs-CH GO Enrichment	Cellular Component	277	GO:0030125	clathrin vesicle coat	9 (0.39%)	25 (0.15%)	0.005283	0.02899
AH-vs-CH GO Enrichment	Cellular Component	278	GO:0000243	commitment complex	6 (0.26%)	13 (0.08%)	0.005532	0.02994
AH-vs-CH GO Enrichment	Cellular Component	279	GO:0042405	nuclear inclusion body	6 (0.26%)	13 (0.08%)	0.005532	0.02994
AH-vs-CH GO Enrichment	Cellular Component	280	GO:0042585	germinal vesicle	6 (0.26%)	13 (0.08%)	0.005532	0.02994
AH-vs-CH GO Enrichment	Cellular Component	281	GO:0032838	plasma membrane bounded cell projection cytoplasm	45 (1.93%)	219 (1.32%)	0.005535	0.02994
AH-vs-CH GO Enrichment	Cellular Component	282	GO:0031982	vesicle	357 (15.29%)	2247 (13.58%)	0.005652	0.030464
AH-vs-CH GO Enrichment	Cellular Component	283	GO:0001741	XY body	7 (0.3%)	17 (0.1%)	0.005873	0.03143
AH-vs-CH GO Enrichment	Cellular Component	284	GO:0034719	SMN-Sm protein complex	7 (0.3%)	17 (0.1%)	0.005873	0.03143
AH-vs-CH GO Enrichment	Cellular Component	285	GO:0051286	cell tip	12 (0.51%)	39 (0.24%)	0.005905	0.031495
AH-vs-CH GO Enrichment	Cellular Component	286	GO:0031461	cullin-RING ubiquitin ligase complex	63 (2.7%)	328 (1.98%)	0.006131	0.032582
AH-vs-CH GO Enrichment	Cellular Component	287	GO:0009532	plastid stroma	11 (0.47%)	35 (0.21%)	0.006927	0.036685
AH-vs-CH GO Enrichment	Cellular Component	288	GO:0016592	mediator complex	19 (0.81%)	75 (0.45%)	0.007	0.036946
AH-vs-CH GO Enrichment	Cellular Component	289	GO:0098799	outer mitochondrial membrane protein complex	9 (0.39%)	26 (0.16%)	0.007084	0.03726
AH-vs-CH GO Enrichment	Cellular Component	290	GO:1904949	ATPase complex	28 (1.2%)	124 (0.75%)	0.007123	0.037337
AH-vs-CH GO Enrichment	Cellular Component	291	GO:0060187	cell pole	12 (0.51%)	40 (0.24%)	0.007374	0.038517
AH-vs-CH GO Enrichment	Cellular Component	292	GO:0005688	U6 snRNP	5 (0.21%)	10 (0.06%)	0.007574	0.038892
AH-vs-CH GO Enrichment	Cellular Component	293	GO:0009522	photosystem I	5 (0.21%)	10 (0.06%)	0.007574	0.038892
AH-vs-CH GO Enrichment	Cellular Component	294	GO:0019773	proteasome core complex, alpha-subunit complex	5 (0.21%)	10 (0.06%)	0.007574	0.038892
AH-vs-CH GO Enrichment	Cellular Component	295	GO:0042170	plastid membrane	5 (0.21%)	10 (0.06%)	0.007574	0.038892
AH-vs-CH GO Enrichment	Cellular Component	296	GO:0042721	TIM22 mitochondrial import inner membrane insertion complex	5 (0.21%)	10 (0.06%)	0.007574	0.038892
AH-vs-CH GO Enrichment	Cellular Component	297	GO:0005769	early endosome	67 (2.87%)	356 (2.15%)	0.007755	0.039669
AH-vs-CH GO Enrichment	Cellular Component	298	GO:0000932	P-body	20 (0.86%)	81 (0.49%)	0.007777	0.039669
AH-vs-CH GO Enrichment	Cellular Component	299	GO:0022624	proteasome accessory complex	10 (0.43%)	31 (0.19%)	0.008073	0.041038
AH-vs-CH GO Enrichment	Cellular Component	300	GO:0090575	RNA polymerase II transcription regulator complex	44 (1.88%)	218 (1.32%)	0.008354	0.042329
AH-vs-CH GO Enrichment	Cellular Component	301	GO:0070993	translation preinitiation complex	7 (0.3%)	18 (0.11%)	0.008455	0.042683
AH-vs-CH GO Enrichment	Cellular Component	302	GO:0000164	protein phosphatase type 1 complex	6 (0.26%)	14 (0.08%)	0.008537	0.042683
AH-vs-CH GO Enrichment	Cellular Component	303	GO:0000312	plastid small ribosomal subunit	6 (0.26%)	14 (0.08%)	0.008537	0.042683
AH-vs-CH GO Enrichment	Cellular Component	304	GO:0030677	ribonuclease P complex	6 (0.26%)	14 (0.08%)	0.008537	0.042683
AH-vs-CH GO Enrichment	Cellular Component	305	GO:0005930	axoneme	30 (1.28%)	137 (0.83%)	0.00862	0.04296
AH-vs-CH GO Enrichment	Cellular Component	306	GO:0009579	thylakoid	11 (0.47%)	36 (0.22%)	0.008728	0.043353
AH-vs-CH GO Enrichment	Cellular Component	307	GO:0005686	U2 snRNP	9 (0.39%)	27 (0.16%)	0.00932	0.045993
AH-vs-CH GO Enrichment	Cellular Component	308	GO:0098554	cytoplasmic side of endoplasmic reticulum membrane	9 (0.39%)	27 (0.16%)	0.00932	0.045993
AH-vs-CH GO Enrichment	Cellular Component	309	GO:0000792	heterochromatin	27 (1.16%)	121 (0.73%)	0.009541	0.046379
AH-vs-CH GO Enrichment	Cellular Component	310	GO:0097014	ciliary plasm	30 (1.28%)	138 (0.83%)	0.009566	0.046379
AH-vs-CH GO Enrichment	Cellular Component	311	GO:0000331	contractile vacuole	4 (0.17%)	7 (0.04%)	0.009703	0.046379
AH-vs-CH GO Enrichment	Cellular Component	312	GO:0009534	chloroplast thylakoid	4 (0.17%)	7 (0.04%)	0.009703	0.046379
AH-vs-CH GO Enrichment	Cellular Component	313	GO:0031428	box C/D RNP complex	4 (0.17%)	7 (0.04%)	0.009703	0.046379
AH-vs-CH GO Enrichment	Cellular Component	314	GO:0031976	plastid thylakoid	4 (0.17%)	7 (0.04%)	0.009703	0.046379
AH-vs-CH GO Enrichment	Cellular Component	315	GO:0046536	dosage compensation complex	4 (0.17%)	7 (0.04%)	0.009703	0.046379
AH-vs-CH GO Enrichment	Cellular Component	316	GO:0062159	contractile vacuole complex	4 (0.17%)	7 (0.04%)	0.009703	0.046379
AH-vs-CH GO Enrichment	Cellular Component	317	GO:0070761	pre-snoRNP complex	4 (0.17%)	7 (0.04%)	0.009703	0.046379
AH-vs-CH GO Enrichment	Cellular Component	318	GO:0120115	Lsm2-8 complex	4 (0.17%)	7 (0.04%)	0.009703	0.046379
AH-vs-CH GO Enrichment	Cellular Component	319	GO:0033176	proton-transporting V-type ATPase complex	23 (0.99%)	99 (0.6%)	0.00982	0.046791
AH-vs-CH GO Enrichment	Cellular Component	320	GO:0000837	Doa10p ubiquitin ligase complex	3 (0.13%)	4 (0.02%)	0.010049	0.047145
AH-vs-CH GO Enrichment	Cellular Component	321	GO:0042272	nuclear RNA export factor complex	3 (0.13%)	4 (0.02%)	0.010049	0.047145
AH-vs-CH GO Enrichment	Cellular Component	322	GO:0070876	SOSS complex	3 (0.13%)	4 (0.02%)	0.010049	0.047145
AH-vs-CH GO Enrichment	Cellular Component	323	GO:0099522	cytosolic region	3 (0.13%)	4 (0.02%)	0.010049	0.047145
AH-vs-CH GO Enrichment	Cellular Component	324	GO:0099524	postsynaptic cytosol	3 (0.13%)	4 (0.02%)	0.010049	0.047145
AH-vs-CH GO Enrichment	Cellular Component	325	GO:0030659	cytoplasmic vesicle membrane	171 (7.32%)	1028 (6.21%)	0.010489	0.049056
AH-vs-CH GO Enrichment	Cellular Component	326	GO:0000242	pericentriolar material	8 (0.34%)	23 (0.14%)	0.010604	0.049139
AH-vs-CH GO Enrichment	Cellular Component	327	GO:0005797	Golgi medial cisterna	8 (0.34%)	23 (0.14%)	0.010604	0.049139
AH-vs-CH GO Enrichment	Cellular Component	328	GO:0010369	chromocenter	8 (0.34%)	23 (0.14%)	0.010604	0.049139
AH-vs-CH GO Enrichment	Molecular Function	1	GO:0003723	RNA binding	400 (17.37%)	1411 (8.18%)	0	0
AH-vs-CH GO Enrichment	Molecular Function	2	GO:0003676	nucleic acid binding	793 (34.43%)	3895 (22.58%)	0	0
AH-vs-CH GO Enrichment	Molecular Function	3	GO:1901363	heterocyclic compound binding	1154 (50.11%)	6600 (38.27%)	0	0
AH-vs-CH GO Enrichment	Molecular Function	4	GO:0097159	organic cyclic compound binding	1160 (50.37%)	6668 (38.66%)	0	0
AH-vs-CH GO Enrichment	Molecular Function	5	GO:0003729	mRNA binding	117 (5.08%)	335 (1.94%)	0	0
AH-vs-CH GO Enrichment	Molecular Function	6	GO:0019899	enzyme binding	467 (20.28%)	2371 (13.75%)	0	0
AH-vs-CH GO Enrichment	Molecular Function	7	GO:0005488	binding	1969 (85.5%)	13562 (78.64%)	0	0
AH-vs-CH GO Enrichment	Molecular Function	8	GO:0051082	unfolded protein binding	75 (3.26%)	233 (1.35%)	0	0
AH-vs-CH GO Enrichment	Molecular Function	9	GO:0003677	DNA binding	470 (20.41%)	2625 (15.22%)	0	0
AH-vs-CH GO Enrichment	Molecular Function	10	GO:0017111	nucleoside-triphosphatase activity	236 (10.25%)	1134 (6.58%)	0	0
AH-vs-CH GO Enrichment	Molecular Function	11	GO:0003824	catalytic activity	1186 (51.5%)	7687 (44.57%)	0	0
AH-vs-CH GO Enrichment	Molecular Function	12	GO:0016462	pyrophosphatase activity	243 (10.55%)	1182 (6.85%)	0	0
AH-vs-CH GO Enrichment	Molecular Function	13	GO:0043021	ribonucleoprotein complex binding	106 (4.6%)	400 (2.32%)	0	0
AH-vs-CH GO Enrichment	Molecular Function	14	GO:0016817	hydrolase activity, acting on acid anhydrides	246 (10.68%)	1234 (7.16%)	0	0
AH-vs-CH GO Enrichment	Molecular Function	15	GO:0016818	hydrolase activity, acting on acid anhydrides, in phosphorus-containing anhydrides	244 (10.59%)	1228 (7.12%)	0	0
AH-vs-CH GO Enrichment	Molecular Function	16	GO:0045182	translation regulator activity	65 (2.82%)	212 (1.23%)	0	0
AH-vs-CH GO Enrichment	Molecular Function	17	GO:0044877	protein-containing complex binding	286 (12.42%)	1497 (8.68%)	0	0
AH-vs-CH GO Enrichment	Molecular Function	18	GO:0015453	oxidoreduction-driven active transmembrane transporter activity	40 (1.74%)	102 (0.59%)	0	0
AH-vs-CH GO Enrichment	Molecular Function	19	GO:0016887	ATP hydrolysis activity	143 (6.21%)	634 (3.68%)	0	0
AH-vs-CH GO Enrichment	Molecular Function	20	GO:0008135	translation factor activity, RNA binding	52 (2.26%)	156 (0.9%)	0	0
AH-vs-CH GO Enrichment	Molecular Function	21	GO:0008134	transcription factor binding	178 (7.73%)	843 (4.89%)	0	0
AH-vs-CH GO Enrichment	Molecular Function	22	GO:0090079	translation regulator activity, nucleic acid binding	56 (2.43%)	178 (1.03%)	0	0
AH-vs-CH GO Enrichment	Molecular Function	23	GO:0008094	ATP-dependent activity, acting on DNA	62 (2.69%)	208 (1.21%)	0	0
AH-vs-CH GO Enrichment	Molecular Function	24	GO:0140640	catalytic activity, acting on a nucleic acid	244 (10.59%)	1272 (7.38%)	0	0
AH-vs-CH GO Enrichment	Molecular Function	25	GO:0004386	helicase activity	80 (3.47%)	305 (1.77%)	0	0
AH-vs-CH GO Enrichment	Molecular Function	26	GO:0044389	ubiquitin-like protein ligase binding	85 (3.69%)	332 (1.93%)	0	0
AH-vs-CH GO Enrichment	Molecular Function	27	GO:0003678	DNA helicase activity	51 (2.21%)	162 (0.94%)	0	0
AH-vs-CH GO Enrichment	Molecular Function	28	GO:0031625	ubiquitin protein ligase binding	82 (3.56%)	319 (1.85%)	0	0
AH-vs-CH GO Enrichment	Molecular Function	29	GO:0005515	protein binding	1327 (57.62%)	8956 (51.93%)	0	0
AH-vs-CH GO Enrichment	Molecular Function	30	GO:0003682	chromatin binding	138 (5.99%)	637 (3.69%)	0	0
AH-vs-CH GO Enrichment	Molecular Function	31	GO:0003735	structural constituent of ribosome	73 (3.17%)	276 (1.6%)	0	0
AH-vs-CH GO Enrichment	Molecular Function	32	GO:0019843	rRNA binding	51 (2.21%)	169 (0.98%)	0	1e-06
AH-vs-CH GO Enrichment	Molecular Function	33	GO:0003743	translation initiation factor activity	38 (1.65%)	109 (0.63%)	0	1e-06
AH-vs-CH GO Enrichment	Molecular Function	34	GO:0001882	nucleoside binding	92 (3.99%)	386 (2.24%)	0	1e-06
AH-vs-CH GO Enrichment	Molecular Function	35	GO:0140297	DNA-binding transcription factor binding	66 (2.87%)	247 (1.43%)	0	1e-06
AH-vs-CH GO Enrichment	Molecular Function	36	GO:0001883	purine nucleoside binding	90 (3.91%)	376 (2.18%)	0	1e-06
AH-vs-CH GO Enrichment	Molecular Function	37	GO:0032549	ribonucleoside binding	90 (3.91%)	377 (2.19%)	0	1e-06
AH-vs-CH GO Enrichment	Molecular Function	38	GO:0009055	electron transfer activity	59 (2.56%)	212 (1.23%)	0	1e-06
AH-vs-CH GO Enrichment	Molecular Function	39	GO:0032550	purine ribonucleoside binding	89 (3.86%)	372 (2.16%)	0	1e-06
AH-vs-CH GO Enrichment	Molecular Function	40	GO:0043022	ribosome binding	74 (3.21%)	297 (1.72%)	0	3e-06
AH-vs-CH GO Enrichment	Molecular Function	41	GO:0005525	GTP binding	122 (5.3%)	573 (3.32%)	0	4e-06
AH-vs-CH GO Enrichment	Molecular Function	42	GO:1901265	nucleoside phosphate binding	524 (22.75%)	3223 (18.69%)	0	5e-06
AH-vs-CH GO Enrichment	Molecular Function	43	GO:0140657	ATP-dependent activity	191 (8.29%)	998 (5.79%)	0	5e-06
AH-vs-CH GO Enrichment	Molecular Function	44	GO:0003697	single-stranded DNA binding	45 (1.95%)	151 (0.88%)	0	5e-06
AH-vs-CH GO Enrichment	Molecular Function	45	GO:0000166	nucleotide binding	523 (22.71%)	3222 (18.68%)	0	6e-06
AH-vs-CH GO Enrichment	Molecular Function	46	GO:0032561	guanyl ribonucleotide binding	125 (5.43%)	597 (3.46%)	0	7e-06
AH-vs-CH GO Enrichment	Molecular Function	47	GO:0019001	guanyl nucleotide binding	125 (5.43%)	599 (3.47%)	0	8e-06
AH-vs-CH GO Enrichment	Molecular Function	48	GO:0140097	catalytic activity, acting on DNA	127 (5.51%)	615 (3.57%)	0	1.2e-05
AH-vs-CH GO Enrichment	Molecular Function	49	GO:0061629	RNA polymerase II-specific DNA-binding transcription factor binding	56 (2.43%)	211 (1.22%)	0	1.2e-05
AH-vs-CH GO Enrichment	Molecular Function	50	GO:0035639	purine ribonucleoside triphosphate binding	451 (19.58%)	2743 (15.91%)	0	1.2e-05
AH-vs-CH GO Enrichment	Molecular Function	51	GO:0016787	hydrolase activity	576 (25.01%)	3618 (20.98%)	0	1.5e-05
AH-vs-CH GO Enrichment	Molecular Function	52	GO:0042393	histone binding	51 (2.21%)	188 (1.09%)	0	1.8e-05
AH-vs-CH GO Enrichment	Molecular Function	53	GO:0015399	primary active transmembrane transporter activity	113 (4.91%)	537 (3.11%)	0	1.9e-05
AH-vs-CH GO Enrichment	Molecular Function	54	GO:0017076	purine nucleotide binding	464 (20.15%)	2848 (16.51%)	0	2.2e-05
AH-vs-CH GO Enrichment	Molecular Function	55	GO:0003684	damaged DNA binding	29 (1.26%)	83 (0.48%)	0	2.2e-05
AH-vs-CH GO Enrichment	Molecular Function	56	GO:0032553	ribonucleotide binding	463 (20.1%)	2851 (16.53%)	1e-06	3.2e-05
AH-vs-CH GO Enrichment	Molecular Function	57	GO:0008320	protein transmembrane transporter activity	19 (0.83%)	43 (0.25%)	1e-06	3.2e-05
AH-vs-CH GO Enrichment	Molecular Function	58	GO:0140318	protein transporter activity	19 (0.83%)	43 (0.25%)	1e-06	3.2e-05
AH-vs-CH GO Enrichment	Molecular Function	59	GO:0051087	chaperone binding	36 (1.56%)	118 (0.68%)	1e-06	4.1e-05
AH-vs-CH GO Enrichment	Molecular Function	60	GO:0032555	purine ribonucleotide binding	459 (19.93%)	2831 (16.42%)	1e-06	4.1e-05
AH-vs-CH GO Enrichment	Molecular Function	61	GO:0036094	small molecule binding	567 (24.62%)	3588 (20.8%)	1e-06	4.5e-05
AH-vs-CH GO Enrichment	Molecular Function	62	GO:0003688	DNA replication origin binding	23 (1%)	60 (0.35%)	1e-06	4.6e-05
AH-vs-CH GO Enrichment	Molecular Function	63	GO:0031369	translation initiation factor binding	19 (0.83%)	44 (0.26%)	1e-06	4.6e-05
AH-vs-CH GO Enrichment	Molecular Function	64	GO:0140296	general transcription initiation factor binding	22 (0.96%)	56 (0.32%)	1e-06	4.6e-05
AH-vs-CH GO Enrichment	Molecular Function	65	GO:0008137	NADH dehydrogenase (ubiquinone) activity	20 (0.87%)	48 (0.28%)	1e-06	4.6e-05
AH-vs-CH GO Enrichment	Molecular Function	66	GO:0003954	NADH dehydrogenase activity	22 (0.96%)	57 (0.33%)	2e-06	6.4e-05
AH-vs-CH GO Enrichment	Molecular Function	67	GO:0140098	catalytic activity, acting on RNA	149 (6.47%)	776 (4.5%)	2e-06	7.4e-05
AH-vs-CH GO Enrichment	Molecular Function	68	GO:0003712	transcription coregulator activity	121 (5.25%)	605 (3.51%)	2e-06	8.9e-05
AH-vs-CH GO Enrichment	Molecular Function	69	GO:0031072	heat shock protein binding	41 (1.78%)	148 (0.86%)	3e-06	0.000104
AH-vs-CH GO Enrichment	Molecular Function	70	GO:0032182	ubiquitin-like protein binding	39 (1.69%)	139 (0.81%)	3e-06	0.000125
AH-vs-CH GO Enrichment	Molecular Function	71	GO:0042826	histone deacetylase binding	37 (1.61%)	129 (0.75%)	3e-06	0.000125
AH-vs-CH GO Enrichment	Molecular Function	72	GO:0001098	basal transcription machinery binding	20 (0.87%)	51 (0.3%)	4e-06	0.000128
AH-vs-CH GO Enrichment	Molecular Function	73	GO:0001099	basal RNA polymerase II transcription machinery binding	20 (0.87%)	51 (0.3%)	4e-06	0.000128
AH-vs-CH GO Enrichment	Molecular Function	74	GO:0009378	four-way junction helicase activity	25 (1.09%)	73 (0.42%)	4e-06	0.000149
AH-vs-CH GO Enrichment	Molecular Function	75	GO:0050136	NADH dehydrogenase (quinone) activity	20 (0.87%)	52 (0.3%)	5e-06	0.000178
AH-vs-CH GO Enrichment	Molecular Function	76	GO:0016772	transferase activity, transferring phosphorus-containing groups	282 (12.24%)	1664 (9.65%)	6e-06	0.000212
AH-vs-CH GO Enrichment	Molecular Function	77	GO:0044769	ATPase activity, coupled to transmembrane movement of ions, rotational mechanism	24 (1.04%)	70 (0.41%)	7e-06	0.000217
AH-vs-CH GO Enrichment	Molecular Function	78	GO:0008186	ATP-dependent activity, acting on RNA	42 (1.82%)	158 (0.92%)	7e-06	0.000219
AH-vs-CH GO Enrichment	Molecular Function	79	GO:0015450	protein-transporting ATPase activity	15 (0.65%)	33 (0.19%)	7e-06	0.000229
AH-vs-CH GO Enrichment	Molecular Function	80	GO:0042162	telomeric DNA binding	18 (0.78%)	45 (0.26%)	8e-06	0.000257
AH-vs-CH GO Enrichment	Molecular Function	81	GO:0015078	proton transmembrane transporter activity	71 (3.08%)	320 (1.86%)	9e-06	0.000272
AH-vs-CH GO Enrichment	Molecular Function	82	GO:0002039	p53 binding	25 (1.09%)	76 (0.44%)	1e-05	0.000304
AH-vs-CH GO Enrichment	Molecular Function	83	GO:0017025	TBP-class protein binding	15 (0.65%)	34 (0.2%)	1.1e-05	0.000342
AH-vs-CH GO Enrichment	Molecular Function	84	GO:0019003	GDP binding	24 (1.04%)	72 (0.42%)	1.1e-05	0.000345
AH-vs-CH GO Enrichment	Molecular Function	85	GO:0003924	GTPase activity	105 (4.56%)	527 (3.06%)	1.3e-05	0.000387
AH-vs-CH GO Enrichment	Molecular Function	86	GO:0140030	modification-dependent protein binding	36 (1.56%)	131 (0.76%)	1.3e-05	0.000399
AH-vs-CH GO Enrichment	Molecular Function	87	GO:0003955	NAD(P)H dehydrogenase (quinone) activity	20 (0.87%)	55 (0.32%)	1.4e-05	0.000412
AH-vs-CH GO Enrichment	Molecular Function	88	GO:0051536	iron-sulfur cluster binding	52 (2.26%)	217 (1.26%)	1.5e-05	0.000435
AH-vs-CH GO Enrichment	Molecular Function	89	GO:0016922	nuclear receptor binding	40 (1.74%)	153 (0.89%)	1.7e-05	0.000482
AH-vs-CH GO Enrichment	Molecular Function	90	GO:0051540	metal cluster binding	52 (2.26%)	218 (1.26%)	1.7e-05	0.000487
AH-vs-CH GO Enrichment	Molecular Function	91	GO:0003713	transcription coactivator activity	71 (3.08%)	328 (1.9%)	2.1e-05	0.000583
AH-vs-CH GO Enrichment	Molecular Function	92	GO:0008234	cysteine-type peptidase activity	54 (2.34%)	231 (1.34%)	2.2e-05	0.000609
AH-vs-CH GO Enrichment	Molecular Function	93	GO:0003690	double-stranded DNA binding	183 (7.95%)	1031 (5.98%)	2.2e-05	0.000614
AH-vs-CH GO Enrichment	Molecular Function	94	GO:0016740	transferase activity	544 (23.62%)	3514 (20.38%)	2.4e-05	0.00065
AH-vs-CH GO Enrichment	Molecular Function	95	GO:0019783	ubiquitin-like protein-specific protease activity	34 (1.48%)	124 (0.72%)	2.4e-05	0.000653
AH-vs-CH GO Enrichment	Molecular Function	96	GO:0003746	translation elongation factor activity	17 (0.74%)	44 (0.26%)	2.5e-05	0.000654
AH-vs-CH GO Enrichment	Molecular Function	97	GO:0003727	single-stranded RNA binding	31 (1.35%)	109 (0.63%)	2.5e-05	0.000654
AH-vs-CH GO Enrichment	Molecular Function	98	GO:0043130	ubiquitin binding	31 (1.35%)	109 (0.63%)	2.5e-05	0.000654
AH-vs-CH GO Enrichment	Molecular Function	99	GO:0003724	RNA helicase activity	39 (1.69%)	152 (0.88%)	3.4e-05	0.00087
AH-vs-CH GO Enrichment	Molecular Function	100	GO:0070063	RNA polymerase binding	20 (0.87%)	58 (0.34%)	3.4e-05	0.000879
AH-vs-CH GO Enrichment	Molecular Function	101	GO:0051427	hormone receptor binding	47 (2.04%)	197 (1.14%)	4.2e-05	0.001072
AH-vs-CH GO Enrichment	Molecular Function	102	GO:0019900	kinase binding	143 (6.21%)	788 (4.57%)	6.1e-05	0.001533
AH-vs-CH GO Enrichment	Molecular Function	103	GO:0140110	transcription regulator activity	295 (12.81%)	1803 (10.45%)	6.2e-05	0.001539
AH-vs-CH GO Enrichment	Molecular Function	104	GO:0031593	polyubiquitin modification-dependent protein binding	17 (0.74%)	47 (0.27%)	6.6e-05	0.001624
AH-vs-CH GO Enrichment	Molecular Function	105	GO:1990837	sequence-specific double-stranded DNA binding	158 (6.86%)	887 (5.14%)	6.8e-05	0.001655
AH-vs-CH GO Enrichment	Molecular Function	106	GO:0016779	nucleotidyltransferase activity	86 (3.73%)	432 (2.5%)	7.8e-05	0.001894
AH-vs-CH GO Enrichment	Molecular Function	107	GO:0140096	catalytic activity, acting on a protein	477 (20.71%)	3082 (17.87%)	9.3e-05	0.002227
AH-vs-CH GO Enrichment	Molecular Function	108	GO:0051539	4 iron, 4 sulfur cluster binding	43 (1.87%)	181 (1.05%)	9.7e-05	0.002309
AH-vs-CH GO Enrichment	Molecular Function	109	GO:0046961	proton-transporting ATPase activity, rotational mechanism	20 (0.87%)	62 (0.36%)	0.0001	0.002363
AH-vs-CH GO Enrichment	Molecular Function	110	GO:0042134	rRNA primary transcript binding	6 (0.26%)	8 (0.05%)	0.000124	0.002887
AH-vs-CH GO Enrichment	Molecular Function	111	GO:0043175	RNA polymerase core enzyme binding	15 (0.65%)	41 (0.24%)	0.000151	0.003421
AH-vs-CH GO Enrichment	Molecular Function	112	GO:0000014	single-stranded DNA endodeoxyribonuclease activity	7 (0.3%)	11 (0.06%)	0.000151	0.003421
AH-vs-CH GO Enrichment	Molecular Function	113	GO:0070181	small ribosomal subunit rRNA binding	7 (0.3%)	11 (0.06%)	0.000151	0.003421
AH-vs-CH GO Enrichment	Molecular Function	114	GO:0005524	ATP binding	384 (16.67%)	2443 (14.17%)	0.000152	0.003421
AH-vs-CH GO Enrichment	Molecular Function	115	GO:0101005	deubiquitinase activity	29 (1.26%)	109 (0.63%)	0.000166	0.003699
AH-vs-CH GO Enrichment	Molecular Function	116	GO:0030554	adenyl nucleotide binding	397 (17.24%)	2537 (14.71%)	0.000168	0.003716
AH-vs-CH GO Enrichment	Molecular Function	117	GO:0002020	protease binding	31 (1.35%)	120 (0.7%)	0.00018	0.003952
AH-vs-CH GO Enrichment	Molecular Function	118	GO:0004129	cytochrome-c oxidase activity	16 (0.69%)	46 (0.27%)	0.000183	0.003967
AH-vs-CH GO Enrichment	Molecular Function	119	GO:0097367	carbohydrate derivative binding	482 (20.93%)	3143 (18.22%)	0.000205	0.004417
AH-vs-CH GO Enrichment	Molecular Function	120	GO:0016675	oxidoreductase activity, acting on a heme group of donors	16 (0.69%)	47 (0.27%)	0.000243	0.005188
AH-vs-CH GO Enrichment	Molecular Function	121	GO:0016491	oxidoreductase activity	208 (9.03%)	1245 (7.22%)	0.000258	0.005462
AH-vs-CH GO Enrichment	Molecular Function	122	GO:0009678	pyrophosphate hydrolysis-driven proton transmembrane transporter activity	21 (0.91%)	71 (0.41%)	0.000269	0.005651
AH-vs-CH GO Enrichment	Molecular Function	123	GO:0036002	pre-mRNA binding	14 (0.61%)	39 (0.23%)	0.000314	0.006481
AH-vs-CH GO Enrichment	Molecular Function	124	GO:0004176	ATP-dependent peptidase activity	19 (0.83%)	62 (0.36%)	0.000315	0.006481
AH-vs-CH GO Enrichment	Molecular Function	125	GO:0017069	snRNA binding	16 (0.69%)	48 (0.28%)	0.00032	0.006481
AH-vs-CH GO Enrichment	Molecular Function	126	GO:0016695	oxidoreductase activity, acting on hydrogen as donor	7 (0.3%)	12 (0.07%)	0.000321	0.006481
AH-vs-CH GO Enrichment	Molecular Function	127	GO:0070568	guanylyltransferase activity	7 (0.3%)	12 (0.07%)	0.000321	0.006481
AH-vs-CH GO Enrichment	Molecular Function	128	GO:0016655	oxidoreductase activity, acting on NAD(P)H, quinone or similar compound as acceptor	28 (1.22%)	108 (0.63%)	0.00034	0.006807
AH-vs-CH GO Enrichment	Molecular Function	129	GO:0032559	adenyl ribonucleotide binding	392 (17.02%)	2524 (14.64%)	0.000345	0.006861
AH-vs-CH GO Enrichment	Molecular Function	130	GO:0051537	2 iron, 2 sulfur cluster binding	13 (0.56%)	35 (0.2%)	0.000348	0.006862
AH-vs-CH GO Enrichment	Molecular Function	131	GO:0003747	translation release factor activity	12 (0.52%)	31 (0.18%)	0.000376	0.007239
AH-vs-CH GO Enrichment	Molecular Function	132	GO:0008079	translation termination factor activity	12 (0.52%)	31 (0.18%)	0.000376	0.007239
AH-vs-CH GO Enrichment	Molecular Function	133	GO:0051059	NF-kappaB binding	12 (0.52%)	31 (0.18%)	0.000376	0.007239
AH-vs-CH GO Enrichment	Molecular Function	134	GO:0003917	DNA topoisomerase type I (single strand cut, ATP-independent) activity	10 (0.43%)	23 (0.13%)	0.000384	0.007354
AH-vs-CH GO Enrichment	Molecular Function	135	GO:0042625	ATPase-coupled ion transmembrane transporter activity	31 (1.35%)	125 (0.72%)	0.000393	0.007468
AH-vs-CH GO Enrichment	Molecular Function	136	GO:0031491	nucleosome binding	14 (0.61%)	40 (0.23%)	0.000425	0.008
AH-vs-CH GO Enrichment	Molecular Function	137	GO:0042809	vitamin D receptor binding	8 (0.35%)	16 (0.09%)	0.000473	0.008852
AH-vs-CH GO Enrichment	Molecular Function	138	GO:0061650	ubiquitin-like protein conjugating enzyme activity	13 (0.56%)	36 (0.21%)	0.000479	0.008892
AH-vs-CH GO Enrichment	Molecular Function	139	GO:0003730	mRNA 3'-UTR binding	23 (1%)	84 (0.49%)	0.000486	0.008958
AH-vs-CH GO Enrichment	Molecular Function	140	GO:0000993	RNA polymerase II complex binding	12 (0.52%)	32 (0.19%)	0.000529	0.009677
AH-vs-CH GO Enrichment	Molecular Function	141	GO:0070034	telomerase RNA binding	10 (0.43%)	24 (0.14%)	0.000581	0.010555
AH-vs-CH GO Enrichment	Molecular Function	142	GO:0043565	sequence-specific DNA binding	204 (8.86%)	1237 (7.17%)	0.000594	0.010729
AH-vs-CH GO Enrichment	Molecular Function	143	GO:0140101	catalytic activity, acting on a tRNA	51 (2.21%)	243 (1.41%)	0.00061	0.010905
AH-vs-CH GO Enrichment	Molecular Function	144	GO:0005048	signal sequence binding	20 (0.87%)	70 (0.41%)	0.000613	0.010905
AH-vs-CH GO Enrichment	Molecular Function	145	GO:0008192	RNA guanylyltransferase activity	5 (0.22%)	7 (0.04%)	0.000702	0.012414
AH-vs-CH GO Enrichment	Molecular Function	146	GO:0005049	nuclear export signal receptor activity	6 (0.26%)	10 (0.06%)	0.000731	0.012737
AH-vs-CH GO Enrichment	Molecular Function	147	GO:0008121	ubiquinol-cytochrome-c reductase activity	6 (0.26%)	10 (0.06%)	0.000731	0.012737
AH-vs-CH GO Enrichment	Molecular Function	148	GO:0140104	molecular carrier activity	18 (0.78%)	61 (0.35%)	0.000742	0.012853
AH-vs-CH GO Enrichment	Molecular Function	149	GO:0042802	identical protein binding	304 (13.2%)	1932 (11.2%)	0.000759	0.013056
AH-vs-CH GO Enrichment	Molecular Function	150	GO:0004298	threonine-type endopeptidase activity	9 (0.39%)	21 (0.12%)	0.000858	0.014659
AH-vs-CH GO Enrichment	Molecular Function	151	GO:0004843	thiol-dependent deubiquitinase	24 (1.04%)	93 (0.54%)	0.000938	0.015919
AH-vs-CH GO Enrichment	Molecular Function	152	GO:0030515	snoRNA binding	15 (0.65%)	48 (0.28%)	0.001047	0.017655
AH-vs-CH GO Enrichment	Molecular Function	153	GO:0019904	protein domain specific binding	141 (6.12%)	827 (4.8%)	0.001114	0.018584
AH-vs-CH GO Enrichment	Molecular Function	154	GO:0001046	core promoter sequence-specific DNA binding	19 (0.83%)	68 (0.39%)	0.001117	0.018584
AH-vs-CH GO Enrichment	Molecular Function	155	GO:0140142	nucleocytoplasmic carrier activity	10 (0.43%)	26 (0.15%)	0.001221	0.020103
AH-vs-CH GO Enrichment	Molecular Function	156	GO:0016874	ligase activity	72 (3.13%)	380 (2.2%)	0.001224	0.020103
AH-vs-CH GO Enrichment	Molecular Function	157	GO:0008242	omega peptidase activity	27 (1.17%)	111 (0.64%)	0.001237	0.020188
AH-vs-CH GO Enrichment	Molecular Function	158	GO:0000287	magnesium ion binding	51 (2.21%)	251 (1.46%)	0.001304	0.021147
AH-vs-CH GO Enrichment	Molecular Function	159	GO:0030374	nuclear receptor coactivator activity	15 (0.65%)	49 (0.28%)	0.001325	0.021362
AH-vs-CH GO Enrichment	Molecular Function	160	GO:0019903	protein phosphatase binding	38 (1.65%)	174 (1.01%)	0.001343	0.021509
AH-vs-CH GO Enrichment	Molecular Function	161	GO:0031493	nucleosomal histone binding	4 (0.17%)	5 (0.03%)	0.001417	0.022284
AH-vs-CH GO Enrichment	Molecular Function	162	GO:0042979	ornithine decarboxylase regulator activity	4 (0.17%)	5 (0.03%)	0.001417	0.022284
AH-vs-CH GO Enrichment	Molecular Function	163	GO:0071208	histone pre-mRNA DCP binding	4 (0.17%)	5 (0.03%)	0.001417	0.022284
AH-vs-CH GO Enrichment	Molecular Function	164	GO:0019901	protein kinase binding	122 (5.3%)	706 (4.09%)	0.001437	0.022455
AH-vs-CH GO Enrichment	Molecular Function	165	GO:0003916	DNA topoisomerase activity	13 (0.56%)	40 (0.23%)	0.001489	0.023131
AH-vs-CH GO Enrichment	Molecular Function	166	GO:0047485	protein N-terminus binding	31 (1.35%)	135 (0.78%)	0.001551	0.023953
AH-vs-CH GO Enrichment	Molecular Function	167	GO:0033558	protein deacetylase activity	14 (0.61%)	45 (0.26%)	0.001598	0.024524
AH-vs-CH GO Enrichment	Molecular Function	168	GO:0048039	ubiquinone binding	5 (0.22%)	8 (0.05%)	0.001666	0.025198
AH-vs-CH GO Enrichment	Molecular Function	169	GO:0051880	G-quadruplex DNA binding	5 (0.22%)	8 (0.05%)	0.001666	0.025198
AH-vs-CH GO Enrichment	Molecular Function	170	GO:0022804	active transmembrane transporter activity	136 (5.91%)	802 (4.65%)	0.001671	0.025198
AH-vs-CH GO Enrichment	Molecular Function	171	GO:0016679	oxidoreductase activity, acting on diphenols and related substances as donors	7 (0.3%)	15 (0.09%)	0.001808	0.026791
AH-vs-CH GO Enrichment	Molecular Function	172	GO:0043047	single-stranded telomeric DNA binding	7 (0.3%)	15 (0.09%)	0.001808	0.026791
AH-vs-CH GO Enrichment	Molecular Function	173	GO:0140666	annealing activity	7 (0.3%)	15 (0.09%)	0.001808	0.026791
AH-vs-CH GO Enrichment	Molecular Function	174	GO:0022884	macromolecule transmembrane transporter activity	24 (1.04%)	98 (0.57%)	0.002036	0.029991
AH-vs-CH GO Enrichment	Molecular Function	175	GO:0016651	oxidoreductase activity, acting on NAD(P)H	37 (1.61%)	173 (1%)	0.002269	0.033233
AH-vs-CH GO Enrichment	Molecular Function	176	GO:0008187	poly-pyrimidine tract binding	12 (0.52%)	37 (0.21%)	0.002287	0.033302
AH-vs-CH GO Enrichment	Molecular Function	177	GO:0008553	P-type proton-exporting transporter activity	10 (0.43%)	28 (0.16%)	0.002345	0.033682
AH-vs-CH GO Enrichment	Molecular Function	178	GO:0000384	first spliceosomal transesterification activity	3 (0.13%)	3 (0.02%)	0.002379	0.033682
AH-vs-CH GO Enrichment	Molecular Function	179	GO:0010242	oxygen evolving activity	3 (0.13%)	3 (0.02%)	0.002379	0.033682
AH-vs-CH GO Enrichment	Molecular Function	180	GO:0019776	Atg8 ligase activity	3 (0.13%)	3 (0.02%)	0.002379	0.033682
AH-vs-CH GO Enrichment	Molecular Function	181	GO:0036455	iron-sulfur transferase activity	3 (0.13%)	3 (0.02%)	0.002379	0.033682
AH-vs-CH GO Enrichment	Molecular Function	182	GO:0031386	protein tag	6 (0.26%)	12 (0.07%)	0.00253	0.03563
AH-vs-CH GO Enrichment	Molecular Function	183	GO:0004722	protein serine/threonine phosphatase activity	19 (0.83%)	73 (0.42%)	0.002751	0.038536
AH-vs-CH GO Enrichment	Molecular Function	184	GO:1990381	ubiquitin-specific protease binding	8 (0.35%)	20 (0.12%)	0.002824	0.039336
AH-vs-CH GO Enrichment	Molecular Function	185	GO:0098847	sequence-specific single stranded DNA binding	7 (0.3%)	16 (0.09%)	0.002847	0.03944
AH-vs-CH GO Enrichment	Molecular Function	186	GO:0004407	histone deacetylase activity	13 (0.56%)	43 (0.25%)	0.00308	0.042444
AH-vs-CH GO Enrichment	Molecular Function	187	GO:0019213	deacetylase activity	19 (0.83%)	74 (0.43%)	0.003248	0.044511
AH-vs-CH GO Enrichment	Molecular Function	188	GO:0032356	oxidized DNA binding	5 (0.22%)	9 (0.05%)	0.003337	0.045497
AH-vs-CH GO Enrichment	Molecular Function	189	GO:0004518	nuclease activity	98 (4.26%)	564 (3.27%)	0.003401	0.046121
AH-vs-CH GO Enrichment	Molecular Function	190	GO:0016773	phosphotransferase activity, alcohol group as acceptor	168 (7.29%)	1035 (6%)	0.003472	0.046838
AH-vs-CH GO Enrichment	Molecular Function	191	GO:0032452	histone demethylase activity	9 (0.39%)	25 (0.14%)	0.00362	0.048317
AH-vs-CH GO Enrichment	Molecular Function	192	GO:0140457	protein demethylase activity	9 (0.39%)	25 (0.14%)	0.00362	0.048317
AH-vs-CH GO Enrichment	Molecular Function	193	GO:0008568	microtubule-severing ATPase activity	4 (0.17%)	6 (0.03%)	0.0038	0.049949
AH-vs-CH GO Enrichment	Molecular Function	194	GO:0033592	RNA strand annealing activity	4 (0.17%)	6 (0.03%)	0.0038	0.049949
AH-vs-CH GO Enrichment	Molecular Function	195	GO:0035174	histone serine kinase activity	4 (0.17%)	6 (0.03%)	0.0038	0.049949
AH-vs-CH GO Enrichment	Biological Process	1	GO:0044237	cellular metabolic process	1933 (82.01%)	11246 (65.44%)	0	0
AH-vs-CH GO Enrichment	Biological Process	2	GO:0034641	cellular nitrogen compound metabolic process	1444 (61.26%)	7749 (45.09%)	0	0
AH-vs-CH GO Enrichment	Biological Process	3	GO:0008152	metabolic process	1990 (84.43%)	12101 (70.41%)	0	0
AH-vs-CH GO Enrichment	Biological Process	4	GO:0006807	nitrogen compound metabolic process	1831 (77.68%)	10874 (63.27%)	0	0
AH-vs-CH GO Enrichment	Biological Process	5	GO:0044238	primary metabolic process	1877 (79.64%)	11270 (65.58%)	0	0
AH-vs-CH GO Enrichment	Biological Process	6	GO:0071704	organic substance metabolic process	1935 (82.1%)	11784 (68.57%)	0	0
AH-vs-CH GO Enrichment	Biological Process	7	GO:0046483	heterocycle metabolic process	1336 (56.68%)	7177 (41.76%)	0	0
AH-vs-CH GO Enrichment	Biological Process	8	GO:0006725	cellular aromatic compound metabolic process	1343 (56.98%)	7259 (42.24%)	0	0
AH-vs-CH GO Enrichment	Biological Process	9	GO:0006139	nucleobase-containing compound metabolic process	1281 (54.35%)	6822 (39.7%)	0	0
AH-vs-CH GO Enrichment	Biological Process	10	GO:0006996	organelle organization	955 (40.52%)	4627 (26.92%)	0	0
AH-vs-CH GO Enrichment	Biological Process	11	GO:1901360	organic cyclic compound metabolic process	1365 (57.91%)	7430 (43.23%)	0	0
AH-vs-CH GO Enrichment	Biological Process	12	GO:0007049	cell cycle	551 (23.38%)	2238 (13.02%)	0	0
AH-vs-CH GO Enrichment	Biological Process	13	GO:0043170	macromolecule metabolic process	1719 (72.93%)	10207 (59.39%)	0	0
AH-vs-CH GO Enrichment	Biological Process	14	GO:0090304	nucleic acid metabolic process	1150 (48.79%)	6050 (35.2%)	0	0
AH-vs-CH GO Enrichment	Biological Process	15	GO:0044260	cellular macromolecule metabolic process	1538 (65.25%)	8835 (51.41%)	0	0
AH-vs-CH GO Enrichment	Biological Process	16	GO:0044249	cellular biosynthetic process	1308 (55.49%)	7254 (42.21%)	0	0
AH-vs-CH GO Enrichment	Biological Process	17	GO:0010467	gene expression	1174 (49.81%)	6321 (36.78%)	0	0
AH-vs-CH GO Enrichment	Biological Process	18	GO:1901576	organic substance biosynthetic process	1316 (55.83%)	7335 (42.68%)	0	0
AH-vs-CH GO Enrichment	Biological Process	19	GO:0006396	RNA processing	386 (16.38%)	1442 (8.39%)	0	0
AH-vs-CH GO Enrichment	Biological Process	20	GO:0009058	biosynthetic process	1321 (56.05%)	7399 (43.05%)	0	0
AH-vs-CH GO Enrichment	Biological Process	21	GO:0016071	mRNA metabolic process	280 (11.88%)	925 (5.38%)	0	0
AH-vs-CH GO Enrichment	Biological Process	22	GO:0022402	cell cycle process	431 (18.29%)	1712 (9.96%)	0	0
AH-vs-CH GO Enrichment	Biological Process	23	GO:0034645	cellular macromolecule biosynthetic process	1060 (44.97%)	5628 (32.75%)	0	0
AH-vs-CH GO Enrichment	Biological Process	24	GO:0031323	regulation of cellular metabolic process	1144 (48.54%)	6216 (36.17%)	0	0
AH-vs-CH GO Enrichment	Biological Process	25	GO:0046907	intracellular transport	478 (20.28%)	1994 (11.6%)	0	0
AH-vs-CH GO Enrichment	Biological Process	26	GO:0016070	RNA metabolic process	993 (42.13%)	5205 (30.29%)	0	0
AH-vs-CH GO Enrichment	Biological Process	27	GO:0009059	macromolecule biosynthetic process	1072 (45.48%)	5746 (33.43%)	0	0
AH-vs-CH GO Enrichment	Biological Process	28	GO:0019222	regulation of metabolic process	1211 (51.38%)	6733 (39.18%)	0	0
AH-vs-CH GO Enrichment	Biological Process	29	GO:0033554	cellular response to stress	573 (24.31%)	2582 (15.02%)	0	0
AH-vs-CH GO Enrichment	Biological Process	30	GO:0071840	cellular component organization or biogenesis	1330 (56.43%)	7596 (44.2%)	0	0
AH-vs-CH GO Enrichment	Biological Process	31	GO:1903047	mitotic cell cycle process	278 (11.79%)	972 (5.66%)	0	0
AH-vs-CH GO Enrichment	Biological Process	32	GO:0034613	cellular protein localization	484 (20.53%)	2095 (12.19%)	0	0
AH-vs-CH GO Enrichment	Biological Process	33	GO:0080090	regulation of primary metabolic process	1104 (46.84%)	6070 (35.32%)	0	0
AH-vs-CH GO Enrichment	Biological Process	34	GO:0070727	cellular macromolecule localization	490 (20.79%)	2139 (12.45%)	0	0
AH-vs-CH GO Enrichment	Biological Process	35	GO:0044271	cellular nitrogen compound biosynthetic process	1076 (45.65%)	5883 (34.23%)	0	0
AH-vs-CH GO Enrichment	Biological Process	36	GO:0044085	cellular component biogenesis	808 (34.28%)	4111 (23.92%)	0	0
AH-vs-CH GO Enrichment	Biological Process	37	GO:0051726	regulation of cell cycle	333 (14.13%)	1281 (7.45%)	0	0
AH-vs-CH GO Enrichment	Biological Process	38	GO:0006886	intracellular protein transport	343 (14.55%)	1337 (7.78%)	0	0
AH-vs-CH GO Enrichment	Biological Process	39	GO:0000278	mitotic cell cycle	314 (13.32%)	1184 (6.89%)	0	0
AH-vs-CH GO Enrichment	Biological Process	40	GO:0007005	mitochondrion organization	194 (8.23%)	590 (3.43%)	0	0
AH-vs-CH GO Enrichment	Biological Process	41	GO:0044267	cellular protein metabolic process	1022 (43.36%)	5562 (32.36%)	0	0
AH-vs-CH GO Enrichment	Biological Process	42	GO:0051171	regulation of nitrogen compound metabolic process	1073 (45.52%)	5916 (34.42%)	0	0
AH-vs-CH GO Enrichment	Biological Process	43	GO:0006397	mRNA processing	194 (8.23%)	600 (3.49%)	0	0
AH-vs-CH GO Enrichment	Biological Process	44	GO:0051641	cellular localization	696 (29.53%)	3449 (20.07%)	0	0
AH-vs-CH GO Enrichment	Biological Process	45	GO:0060255	regulation of macromolecule metabolic process	1125 (47.73%)	6302 (36.67%)	0	0
AH-vs-CH GO Enrichment	Biological Process	46	GO:0044265	cellular macromolecule catabolic process	339 (14.38%)	1342 (7.81%)	0	0
AH-vs-CH GO Enrichment	Biological Process	47	GO:0016043	cellular component organization	1250 (53.03%)	7192 (41.85%)	0	0
AH-vs-CH GO Enrichment	Biological Process	48	GO:0009894	regulation of catabolic process	275 (11.67%)	1010 (5.88%)	0	0
AH-vs-CH GO Enrichment	Biological Process	49	GO:0044248	cellular catabolic process	562 (23.84%)	2649 (15.41%)	0	0
AH-vs-CH GO Enrichment	Biological Process	50	GO:0031329	regulation of cellular catabolic process	254 (10.78%)	910 (5.3%)	0	0
AH-vs-CH GO Enrichment	Biological Process	51	GO:0008380	RNA splicing	188 (7.98%)	591 (3.44%)	0	0
AH-vs-CH GO Enrichment	Biological Process	52	GO:0022613	ribonucleoprotein complex biogenesis	241 (10.22%)	856 (4.98%)	0	0
AH-vs-CH GO Enrichment	Biological Process	53	GO:0051649	establishment of localization in cell	573 (24.31%)	2743 (15.96%)	0	0
AH-vs-CH GO Enrichment	Biological Process	54	GO:0033036	macromolecule localization	723 (30.67%)	3689 (21.47%)	0	0
AH-vs-CH GO Enrichment	Biological Process	55	GO:0015031	protein transport	524 (22.23%)	2451 (14.26%)	0	0
AH-vs-CH GO Enrichment	Biological Process	56	GO:0009057	macromolecule catabolic process	396 (16.8%)	1705 (9.92%)	0	0
AH-vs-CH GO Enrichment	Biological Process	57	GO:0045184	establishment of protein localization	539 (22.87%)	2550 (14.84%)	0	0
AH-vs-CH GO Enrichment	Biological Process	58	GO:0008104	protein localization	647 (27.45%)	3229 (18.79%)	0	0
AH-vs-CH GO Enrichment	Biological Process	59	GO:0051301	cell division	265 (11.24%)	1002 (5.83%)	0	0
AH-vs-CH GO Enrichment	Biological Process	60	GO:0009056	catabolic process	618 (26.22%)	3069 (17.86%)	0	0
AH-vs-CH GO Enrichment	Biological Process	61	GO:0034622	cellular protein-containing complex assembly	330 (14%)	1366 (7.95%)	0	0
AH-vs-CH GO Enrichment	Biological Process	62	GO:0051276	chromosome organization	456 (19.35%)	2092 (12.17%)	0	0
AH-vs-CH GO Enrichment	Biological Process	63	GO:0015833	peptide transport	444 (18.84%)	2026 (11.79%)	0	0
AH-vs-CH GO Enrichment	Biological Process	64	GO:0019219	regulation of nucleobase-containing compound metabolic process	799 (33.9%)	4255 (24.76%)	0	0
AH-vs-CH GO Enrichment	Biological Process	65	GO:0010564	regulation of cell cycle process	237 (10.06%)	875 (5.09%)	0	0
AH-vs-CH GO Enrichment	Biological Process	66	GO:0033365	protein localization to organelle	273 (11.58%)	1069 (6.22%)	0	0
AH-vs-CH GO Enrichment	Biological Process	67	GO:0043933	protein-containing complex subunit organization	525 (22.27%)	2543 (14.8%)	0	0
AH-vs-CH GO Enrichment	Biological Process	68	GO:0042886	amide transport	446 (18.92%)	2074 (12.07%)	0	0
AH-vs-CH GO Enrichment	Biological Process	69	GO:0044770	cell cycle phase transition	198 (8.4%)	698 (4.06%)	0	0
AH-vs-CH GO Enrichment	Biological Process	70	GO:0022607	cellular component assembly	679 (28.81%)	3534 (20.56%)	0	0
AH-vs-CH GO Enrichment	Biological Process	71	GO:0031326	regulation of cellular biosynthetic process	821 (34.83%)	4478 (26.06%)	0	0
AH-vs-CH GO Enrichment	Biological Process	72	GO:0000398	mRNA splicing, via spliceosome	132 (5.6%)	391 (2.28%)	0	0
AH-vs-CH GO Enrichment	Biological Process	73	GO:0070647	protein modification by small protein conjugation or removal	275 (11.67%)	1113 (6.48%)	0	0
AH-vs-CH GO Enrichment	Biological Process	74	GO:0009889	regulation of biosynthetic process	829 (35.17%)	4542 (26.43%)	0	0
AH-vs-CH GO Enrichment	Biological Process	75	GO:2000112	regulation of cellular macromolecule biosynthetic process	783 (33.22%)	4237 (24.65%)	0	0
AH-vs-CH GO Enrichment	Biological Process	76	GO:1901564	organonitrogen compound metabolic process	1301 (55.2%)	7840 (45.62%)	0	0
AH-vs-CH GO Enrichment	Biological Process	77	GO:0010556	regulation of macromolecule biosynthetic process	793 (33.64%)	4321 (25.14%)	0	0
AH-vs-CH GO Enrichment	Biological Process	78	GO:0009892	negative regulation of metabolic process	604 (25.63%)	3104 (18.06%)	0	0
AH-vs-CH GO Enrichment	Biological Process	79	GO:0000375	RNA splicing, via transesterification reactions	137 (5.81%)	427 (2.48%)	0	0
AH-vs-CH GO Enrichment	Biological Process	80	GO:0006412	translation	261 (11.07%)	1061 (6.17%)	0	0
AH-vs-CH GO Enrichment	Biological Process	81	GO:0006974	cellular response to DNA damage stimulus	324 (13.75%)	1414 (8.23%)	0	0
AH-vs-CH GO Enrichment	Biological Process	82	GO:0018130	heterocycle biosynthetic process	906 (38.44%)	5110 (29.73%)	0	0
AH-vs-CH GO Enrichment	Biological Process	83	GO:1901362	organic cyclic compound biosynthetic process	925 (39.24%)	5242 (30.5%)	0	0
AH-vs-CH GO Enrichment	Biological Process	84	GO:0048285	organelle fission	187 (7.93%)	676 (3.93%)	0	0
AH-vs-CH GO Enrichment	Biological Process	85	GO:0030163	protein catabolic process	259 (10.99%)	1057 (6.15%)	0	0
AH-vs-CH GO Enrichment	Biological Process	86	GO:0019538	protein metabolic process	1095 (46.46%)	6429 (37.41%)	0	0
AH-vs-CH GO Enrichment	Biological Process	87	GO:0071705	nitrogen compound transport	577 (24.48%)	2960 (17.22%)	0	0
AH-vs-CH GO Enrichment	Biological Process	88	GO:0000377	RNA splicing, via transesterification reactions with bulged adenosine as nucleophile	134 (5.69%)	421 (2.45%)	0	0
AH-vs-CH GO Enrichment	Biological Process	89	GO:0010605	negative regulation of macromolecule metabolic process	565 (23.97%)	2893 (16.83%)	0	0
AH-vs-CH GO Enrichment	Biological Process	90	GO:0044257	cellular protein catabolic process	227 (9.63%)	895 (5.21%)	0	0
AH-vs-CH GO Enrichment	Biological Process	91	GO:0019438	aromatic compound biosynthetic process	891 (37.8%)	5041 (29.33%)	0	0
AH-vs-CH GO Enrichment	Biological Process	92	GO:0043043	peptide biosynthetic process	270 (11.46%)	1133 (6.59%)	0	0
AH-vs-CH GO Enrichment	Biological Process	93	GO:0006914	autophagy	152 (6.45%)	514 (2.99%)	0	0
AH-vs-CH GO Enrichment	Biological Process	94	GO:0043604	amide biosynthetic process	308 (13.07%)	1349 (7.85%)	0	0
AH-vs-CH GO Enrichment	Biological Process	95	GO:0000280	nuclear division	174 (7.38%)	624 (3.63%)	0	0
AH-vs-CH GO Enrichment	Biological Process	96	GO:0010468	regulation of gene expression	872 (37%)	4927 (28.67%)	0	0
AH-vs-CH GO Enrichment	Biological Process	97	GO:0044772	mitotic cell cycle phase transition	167 (7.09%)	590 (3.43%)	0	0
AH-vs-CH GO Enrichment	Biological Process	98	GO:0031324	negative regulation of cellular metabolic process	522 (22.15%)	2646 (15.4%)	0	0
AH-vs-CH GO Enrichment	Biological Process	99	GO:0061919	process utilizing autophagic mechanism	152 (6.45%)	520 (3.03%)	0	0
AH-vs-CH GO Enrichment	Biological Process	100	GO:0051252	regulation of RNA metabolic process	729 (30.93%)	3992 (23.23%)	0	0
AH-vs-CH GO Enrichment	Biological Process	101	GO:0034654	nucleobase-containing compound biosynthetic process	839 (35.6%)	4727 (27.5%)	0	0
AH-vs-CH GO Enrichment	Biological Process	102	GO:0006281	DNA repair	261 (11.07%)	1107 (6.44%)	0	0
AH-vs-CH GO Enrichment	Biological Process	103	GO:1901575	organic substance catabolic process	523 (22.19%)	2685 (15.62%)	0	0
AH-vs-CH GO Enrichment	Biological Process	104	GO:0065003	protein-containing complex assembly	447 (18.96%)	2215 (12.89%)	0	0
AH-vs-CH GO Enrichment	Biological Process	105	GO:0051172	negative regulation of nitrogen compound metabolic process	488 (20.7%)	2475 (14.4%)	0	0
AH-vs-CH GO Enrichment	Biological Process	106	GO:0043603	cellular amide metabolic process	357 (15.15%)	1675 (9.75%)	0	0
AH-vs-CH GO Enrichment	Biological Process	107	GO:0034976	response to endoplasmic reticulum stress	100 (4.24%)	291 (1.69%)	0	0
AH-vs-CH GO Enrichment	Biological Process	108	GO:0051603	proteolysis involved in cellular protein catabolic process	211 (8.95%)	844 (4.91%)	0	0
AH-vs-CH GO Enrichment	Biological Process	109	GO:0007346	regulation of mitotic cell cycle	191 (8.1%)	738 (4.29%)	0	0
AH-vs-CH GO Enrichment	Biological Process	110	GO:0006259	DNA metabolic process	379 (16.08%)	1809 (10.53%)	0	0
AH-vs-CH GO Enrichment	Biological Process	111	GO:1901987	regulation of cell cycle phase transition	156 (6.62%)	558 (3.25%)	0	0
AH-vs-CH GO Enrichment	Biological Process	112	GO:0019941	modification-dependent protein catabolic process	195 (8.27%)	760 (4.42%)	0	0
AH-vs-CH GO Enrichment	Biological Process	113	GO:0006518	peptide metabolic process	291 (12.35%)	1294 (7.53%)	0	0
AH-vs-CH GO Enrichment	Biological Process	114	GO:0033044	regulation of chromosome organization	141 (5.98%)	486 (2.83%)	0	0
AH-vs-CH GO Enrichment	Biological Process	115	GO:0035966	response to topologically incorrect protein	78 (3.31%)	200 (1.16%)	0	0
AH-vs-CH GO Enrichment	Biological Process	116	GO:0043632	modification-dependent macromolecule catabolic process	198 (8.4%)	783 (4.56%)	0	0
AH-vs-CH GO Enrichment	Biological Process	117	GO:0006260	DNA replication	162 (6.87%)	595 (3.46%)	0	0
AH-vs-CH GO Enrichment	Biological Process	118	GO:0043412	macromolecule modification	818 (34.71%)	4649 (27.05%)	0	0
AH-vs-CH GO Enrichment	Biological Process	119	GO:0033043	regulation of organelle organization	306 (12.98%)	1399 (8.14%)	0	0
AH-vs-CH GO Enrichment	Biological Process	120	GO:0034660	ncRNA metabolic process	235 (9.97%)	994 (5.78%)	0	0
AH-vs-CH GO Enrichment	Biological Process	121	GO:0072594	establishment of protein localization to organelle	179 (7.59%)	693 (4.03%)	0	0
AH-vs-CH GO Enrichment	Biological Process	122	GO:0034248	regulation of cellular amide metabolic process	152 (6.45%)	555 (3.23%)	0	0
AH-vs-CH GO Enrichment	Biological Process	123	GO:0071702	organic substance transport	634 (26.9%)	3461 (20.14%)	0	0
AH-vs-CH GO Enrichment	Biological Process	124	GO:0006325	chromatin organization	206 (8.74%)	845 (4.92%)	0	0
AH-vs-CH GO Enrichment	Biological Process	125	GO:0097659	nucleic acid-templated transcription	712 (30.21%)	3980 (23.16%)	0	0
AH-vs-CH GO Enrichment	Biological Process	126	GO:0042254	ribosome biogenesis	176 (7.47%)	684 (3.98%)	0	0
AH-vs-CH GO Enrichment	Biological Process	127	GO:0006413	translational initiation	82 (3.48%)	227 (1.32%)	0	0
AH-vs-CH GO Enrichment	Biological Process	128	GO:0140014	mitotic nuclear division	122 (5.18%)	411 (2.39%)	0	0
AH-vs-CH GO Enrichment	Biological Process	129	GO:0006403	RNA localization	107 (4.54%)	340 (1.98%)	0	0
AH-vs-CH GO Enrichment	Biological Process	130	GO:0032774	RNA biosynthetic process	714 (30.29%)	3999 (23.27%)	0	0
AH-vs-CH GO Enrichment	Biological Process	131	GO:0006605	protein targeting	133 (5.64%)	466 (2.71%)	0	0
AH-vs-CH GO Enrichment	Biological Process	132	GO:0010608	posttranscriptional regulation of gene expression	172 (7.3%)	666 (3.88%)	0	0
AH-vs-CH GO Enrichment	Biological Process	133	GO:0051246	regulation of protein metabolic process	541 (22.95%)	2876 (16.73%)	0	0
AH-vs-CH GO Enrichment	Biological Process	134	GO:0006511	ubiquitin-dependent protein catabolic process	183 (7.76%)	728 (4.24%)	0	0
AH-vs-CH GO Enrichment	Biological Process	135	GO:0006351	transcription, DNA-templated	707 (30%)	3964 (23.07%)	0	0
AH-vs-CH GO Enrichment	Biological Process	136	GO:0051236	establishment of RNA localization	91 (3.86%)	270 (1.57%)	0	0
AH-vs-CH GO Enrichment	Biological Process	137	GO:0080135	regulation of cellular response to stress	180 (7.64%)	714 (4.15%)	0	0
AH-vs-CH GO Enrichment	Biological Process	138	GO:0006611	protein export from nucleus	77 (3.27%)	210 (1.22%)	0	0
AH-vs-CH GO Enrichment	Biological Process	139	GO:0032268	regulation of cellular protein metabolic process	515 (21.85%)	2717 (15.81%)	0	0
AH-vs-CH GO Enrichment	Biological Process	140	GO:0006950	response to stress	789 (33.47%)	4521 (26.31%)	0	0
AH-vs-CH GO Enrichment	Biological Process	141	GO:0006839	mitochondrial transport	85 (3.61%)	245 (1.43%)	0	0
AH-vs-CH GO Enrichment	Biological Process	142	GO:0050658	RNA transport	90 (3.82%)	268 (1.56%)	0	0
AH-vs-CH GO Enrichment	Biological Process	143	GO:1901566	organonitrogen compound biosynthetic process	535 (22.7%)	2850 (16.58%)	0	0
AH-vs-CH GO Enrichment	Biological Process	144	GO:0006405	RNA export from nucleus	67 (2.84%)	171 (0.99%)	0	0
AH-vs-CH GO Enrichment	Biological Process	145	GO:0071826	ribonucleoprotein complex subunit organization	97 (4.12%)	302 (1.76%)	0	0
AH-vs-CH GO Enrichment	Biological Process	146	GO:0031325	positive regulation of cellular metabolic process	605 (25.67%)	3314 (19.28%)	0	0
AH-vs-CH GO Enrichment	Biological Process	147	GO:0034470	ncRNA processing	184 (7.81%)	744 (4.33%)	0	0
AH-vs-CH GO Enrichment	Biological Process	148	GO:0031331	positive regulation of cellular catabolic process	137 (5.81%)	498 (2.9%)	0	0
AH-vs-CH GO Enrichment	Biological Process	149	GO:0009890	negative regulation of biosynthetic process	350 (14.85%)	1704 (9.92%)	0	0
AH-vs-CH GO Enrichment	Biological Process	150	GO:0050657	nucleic acid transport	90 (3.82%)	272 (1.58%)	0	0
AH-vs-CH GO Enrichment	Biological Process	151	GO:0009896	positive regulation of catabolic process	148 (6.28%)	555 (3.23%)	0	0
AH-vs-CH GO Enrichment	Biological Process	152	GO:0006986	response to unfolded protein	66 (2.8%)	169 (0.98%)	0	0
AH-vs-CH GO Enrichment	Biological Process	153	GO:0071426	ribonucleoprotein complex export from nucleus	64 (2.72%)	161 (0.94%)	0	0
AH-vs-CH GO Enrichment	Biological Process	154	GO:0031327	negative regulation of cellular biosynthetic process	345 (14.64%)	1676 (9.75%)	0	0
AH-vs-CH GO Enrichment	Biological Process	155	GO:0006464	cellular protein modification process	746 (31.65%)	4256 (24.76%)	0	0
AH-vs-CH GO Enrichment	Biological Process	156	GO:0036211	protein modification process	746 (31.65%)	4256 (24.76%)	0	0
AH-vs-CH GO Enrichment	Biological Process	157	GO:0000819	sister chromatid segregation	99 (4.2%)	315 (1.83%)	0	0
AH-vs-CH GO Enrichment	Biological Process	158	GO:0071166	ribonucleoprotein complex localization	64 (2.72%)	162 (0.94%)	0	0
AH-vs-CH GO Enrichment	Biological Process	159	GO:0022618	ribonucleoprotein complex assembly	92 (3.9%)	283 (1.65%)	0	0
AH-vs-CH GO Enrichment	Biological Process	160	GO:0009893	positive regulation of metabolic process	654 (27.75%)	3647 (21.22%)	0	0
AH-vs-CH GO Enrichment	Biological Process	161	GO:2000113	negative regulation of cellular macromolecule biosynthetic process	322 (13.66%)	1542 (8.97%)	0	0
AH-vs-CH GO Enrichment	Biological Process	162	GO:0006417	regulation of translation	135 (5.73%)	494 (2.87%)	0	0
AH-vs-CH GO Enrichment	Biological Process	163	GO:0098813	nuclear chromosome segregation	121 (5.13%)	424 (2.47%)	0	0
AH-vs-CH GO Enrichment	Biological Process	164	GO:1903050	regulation of proteolysis involved in cellular protein catabolic process	89 (3.78%)	272 (1.58%)	0	0
AH-vs-CH GO Enrichment	Biological Process	165	GO:0051168	nuclear export	80 (3.39%)	232 (1.35%)	0	0
AH-vs-CH GO Enrichment	Biological Process	166	GO:0051028	mRNA transport	71 (3.01%)	194 (1.13%)	0	0
AH-vs-CH GO Enrichment	Biological Process	167	GO:0048519	negative regulation of biological process	900 (38.18%)	5328 (31%)	0	0
AH-vs-CH GO Enrichment	Biological Process	168	GO:0000070	mitotic sister chromatid segregation	89 (3.78%)	274 (1.59%)	0	0
AH-vs-CH GO Enrichment	Biological Process	169	GO:0042176	regulation of protein catabolic process	121 (5.13%)	429 (2.5%)	0	0
AH-vs-CH GO Enrichment	Biological Process	170	GO:0006406	mRNA export from nucleus	54 (2.29%)	127 (0.74%)	0	0
AH-vs-CH GO Enrichment	Biological Process	171	GO:0071427	mRNA-containing ribonucleoprotein complex export from nucleus	54 (2.29%)	127 (0.74%)	0	0
AH-vs-CH GO Enrichment	Biological Process	172	GO:0010558	negative regulation of macromolecule biosynthetic process	330 (14%)	1607 (9.35%)	0	0
AH-vs-CH GO Enrichment	Biological Process	173	GO:0015931	nucleobase-containing compound transport	101 (4.29%)	334 (1.94%)	0	0
AH-vs-CH GO Enrichment	Biological Process	174	GO:0048523	negative regulation of cellular process	829 (35.17%)	4861 (28.28%)	0	0
AH-vs-CH GO Enrichment	Biological Process	175	GO:0031503	protein-containing complex localization	91 (3.86%)	288 (1.68%)	0	0
AH-vs-CH GO Enrichment	Biological Process	176	GO:0035967	cellular response to topologically incorrect protein	62 (2.63%)	161 (0.94%)	0	0
AH-vs-CH GO Enrichment	Biological Process	177	GO:0022411	cellular component disassembly	148 (6.28%)	573 (3.33%)	0	0
AH-vs-CH GO Enrichment	Biological Process	178	GO:0061136	regulation of proteasomal protein catabolic process	81 (3.44%)	243 (1.41%)	0	0
AH-vs-CH GO Enrichment	Biological Process	179	GO:1901565	organonitrogen compound catabolic process	331 (14.04%)	1624 (9.45%)	0	0
AH-vs-CH GO Enrichment	Biological Process	180	GO:1901990	regulation of mitotic cell cycle phase transition	124 (5.26%)	450 (2.62%)	0	0
AH-vs-CH GO Enrichment	Biological Process	181	GO:0016236	macroautophagy	93 (3.95%)	299 (1.74%)	0	0
AH-vs-CH GO Enrichment	Biological Process	182	GO:0045935	positive regulation of nucleobase-containing compound metabolic process	388 (16.46%)	1976 (11.5%)	0	0
AH-vs-CH GO Enrichment	Biological Process	183	GO:1903362	regulation of cellular protein catabolic process	94 (3.99%)	304 (1.77%)	0	0
AH-vs-CH GO Enrichment	Biological Process	184	GO:0051173	positive regulation of nitrogen compound metabolic process	577 (24.48%)	3186 (18.54%)	0	0
AH-vs-CH GO Enrichment	Biological Process	185	GO:1903506	regulation of nucleic acid-templated transcription	662 (28.09%)	3750 (21.82%)	0	0
AH-vs-CH GO Enrichment	Biological Process	186	GO:0010604	positive regulation of macromolecule metabolic process	614 (26.05%)	3437 (20%)	0	0
AH-vs-CH GO Enrichment	Biological Process	187	GO:0010629	negative regulation of gene expression	403 (17.1%)	2078 (12.09%)	0	0
AH-vs-CH GO Enrichment	Biological Process	188	GO:2001141	regulation of RNA biosynthetic process	662 (28.09%)	3756 (21.85%)	0	0
AH-vs-CH GO Enrichment	Biological Process	189	GO:0006401	RNA catabolic process	117 (4.96%)	420 (2.44%)	0	0
AH-vs-CH GO Enrichment	Biological Process	190	GO:0009628	response to abiotic stimulus	328 (13.92%)	1622 (9.44%)	0	0
AH-vs-CH GO Enrichment	Biological Process	191	GO:0006355	regulation of transcription, DNA-templated	656 (27.83%)	3729 (21.7%)	0	0
AH-vs-CH GO Enrichment	Biological Process	192	GO:0051169	nuclear transport	134 (5.69%)	511 (2.97%)	0	0
AH-vs-CH GO Enrichment	Biological Process	193	GO:0045786	negative regulation of cell cycle	155 (6.58%)	623 (3.63%)	0	0
AH-vs-CH GO Enrichment	Biological Process	194	GO:0045333	cellular respiration	92 (3.9%)	303 (1.76%)	0	0
AH-vs-CH GO Enrichment	Biological Process	195	GO:0006913	nucleocytoplasmic transport	132 (5.6%)	506 (2.94%)	0	0
AH-vs-CH GO Enrichment	Biological Process	196	GO:0032446	protein modification by small protein conjugation	202 (8.57%)	889 (5.17%)	0	0
AH-vs-CH GO Enrichment	Biological Process	197	GO:0010498	proteasomal protein catabolic process	159 (6.75%)	650 (3.78%)	0	0
AH-vs-CH GO Enrichment	Biological Process	198	GO:0015980	energy derivation by oxidation of organic compounds	125 (5.3%)	471 (2.74%)	0	0
AH-vs-CH GO Enrichment	Biological Process	199	GO:0006091	generation of precursor metabolites and energy	165 (7%)	686 (3.99%)	0	0
AH-vs-CH GO Enrichment	Biological Process	200	GO:0006457	protein folding	98 (4.16%)	337 (1.96%)	0	0
AH-vs-CH GO Enrichment	Biological Process	201	GO:0000956	nuclear-transcribed mRNA catabolic process	70 (2.97%)	206 (1.2%)	0	0
AH-vs-CH GO Enrichment	Biological Process	202	GO:1903311	regulation of mRNA metabolic process	96 (4.07%)	329 (1.91%)	0	0
AH-vs-CH GO Enrichment	Biological Process	203	GO:0006261	DNA-dependent DNA replication	92 (3.9%)	310 (1.8%)	0	0
AH-vs-CH GO Enrichment	Biological Process	204	GO:0031647	regulation of protein stability	85 (3.61%)	279 (1.62%)	0	0
AH-vs-CH GO Enrichment	Biological Process	205	GO:0006366	transcription by RNA polymerase II	462 (19.6%)	2499 (14.54%)	0	0
AH-vs-CH GO Enrichment	Biological Process	206	GO:0016570	histone modification	131 (5.56%)	512 (2.98%)	0	0
AH-vs-CH GO Enrichment	Biological Process	207	GO:0070925	organelle assembly	212 (8.99%)	962 (5.6%)	0	0
AH-vs-CH GO Enrichment	Biological Process	208	GO:0016072	rRNA metabolic process	101 (4.29%)	358 (2.08%)	0	0
AH-vs-CH GO Enrichment	Biological Process	209	GO:2000058	regulation of ubiquitin-dependent protein catabolic process	72 (3.05%)	220 (1.28%)	0	0
AH-vs-CH GO Enrichment	Biological Process	210	GO:0010506	regulation of autophagy	95 (4.03%)	330 (1.92%)	0	0
AH-vs-CH GO Enrichment	Biological Process	211	GO:0009060	aerobic respiration	74 (3.14%)	230 (1.34%)	0	0
AH-vs-CH GO Enrichment	Biological Process	212	GO:0009987	cellular process	2310 (98.01%)	16392 (95.38%)	0	0
AH-vs-CH GO Enrichment	Biological Process	213	GO:0034620	cellular response to unfolded protein	52 (2.21%)	135 (0.79%)	0	0
AH-vs-CH GO Enrichment	Biological Process	214	GO:0016567	protein ubiquitination	189 (8.02%)	836 (4.86%)	0	0
AH-vs-CH GO Enrichment	Biological Process	215	GO:0070585	protein localization to mitochondrion	50 (2.12%)	127 (0.74%)	0	0
AH-vs-CH GO Enrichment	Biological Process	216	GO:0030968	endoplasmic reticulum unfolded protein response	49 (2.08%)	123 (0.72%)	0	0
AH-vs-CH GO Enrichment	Biological Process	217	GO:0032269	negative regulation of cellular protein metabolic process	242 (10.27%)	1144 (6.66%)	0	0
AH-vs-CH GO Enrichment	Biological Process	218	GO:2001242	regulation of intrinsic apoptotic signaling pathway	60 (2.55%)	169 (0.98%)	0	0
AH-vs-CH GO Enrichment	Biological Process	219	GO:0051248	negative regulation of protein metabolic process	252 (10.69%)	1205 (7.01%)	0	0
AH-vs-CH GO Enrichment	Biological Process	220	GO:0044403	biological process involved in symbiotic interaction	172 (7.3%)	742 (4.32%)	0	0
AH-vs-CH GO Enrichment	Biological Process	221	GO:0006402	mRNA catabolic process	103 (4.37%)	373 (2.17%)	0	0
AH-vs-CH GO Enrichment	Biological Process	222	GO:0007006	mitochondrial membrane organization	54 (2.29%)	145 (0.84%)	0	0
AH-vs-CH GO Enrichment	Biological Process	223	GO:0051234	establishment of localization	955 (40.52%)	5853 (34.06%)	0	0
AH-vs-CH GO Enrichment	Biological Process	224	GO:0032434	regulation of proteasomal ubiquitin-dependent protein catabolic process	65 (2.76%)	193 (1.12%)	0	0
AH-vs-CH GO Enrichment	Biological Process	225	GO:1901800	positive regulation of proteasomal protein catabolic process	60 (2.55%)	171 (0.99%)	0	0
AH-vs-CH GO Enrichment	Biological Process	226	GO:1903320	regulation of protein modification by small protein conjugation or removal	77 (3.27%)	249 (1.45%)	0	0
AH-vs-CH GO Enrichment	Biological Process	227	GO:0000226	microtubule cytoskeleton organization	159 (6.75%)	676 (3.93%)	0	0
AH-vs-CH GO Enrichment	Biological Process	228	GO:0017148	negative regulation of translation	67 (2.84%)	204 (1.19%)	0	0
AH-vs-CH GO Enrichment	Biological Process	229	GO:0006310	DNA recombination	128 (5.43%)	509 (2.96%)	0	0
AH-vs-CH GO Enrichment	Biological Process	230	GO:0045292	mRNA cis splicing, via spliceosome	43 (1.82%)	103 (0.6%)	0	0
AH-vs-CH GO Enrichment	Biological Process	231	GO:0007017	microtubule-based process	209 (8.87%)	964 (5.61%)	0	0
AH-vs-CH GO Enrichment	Biological Process	232	GO:0070646	protein modification by small protein removal	83 (3.52%)	280 (1.63%)	0	0
AH-vs-CH GO Enrichment	Biological Process	233	GO:0045934	negative regulation of nucleobase-containing compound metabolic process	304 (12.9%)	1534 (8.93%)	0	0
AH-vs-CH GO Enrichment	Biological Process	234	GO:0016032	viral process	181 (7.68%)	804 (4.68%)	0	0
AH-vs-CH GO Enrichment	Biological Process	235	GO:0010948	negative regulation of cell cycle process	114 (4.84%)	437 (2.54%)	0	0
AH-vs-CH GO Enrichment	Biological Process	236	GO:0002181	cytoplasmic translation	64 (2.72%)	192 (1.12%)	0	0
AH-vs-CH GO Enrichment	Biological Process	237	GO:0006810	transport	936 (39.71%)	5742 (33.41%)	0	0
AH-vs-CH GO Enrichment	Biological Process	238	GO:0072655	establishment of protein localization to mitochondrion	48 (2.04%)	124 (0.72%)	0	0
AH-vs-CH GO Enrichment	Biological Process	239	GO:0051254	positive regulation of RNA metabolic process	345 (14.64%)	1795 (10.44%)	0	0
AH-vs-CH GO Enrichment	Biological Process	240	GO:0033108	mitochondrial respiratory chain complex assembly	42 (1.78%)	101 (0.59%)	0	0
AH-vs-CH GO Enrichment	Biological Process	241	GO:0006119	oxidative phosphorylation	52 (2.21%)	142 (0.83%)	0	0
AH-vs-CH GO Enrichment	Biological Process	242	GO:2001252	positive regulation of chromosome organization	76 (3.22%)	251 (1.46%)	0	0
AH-vs-CH GO Enrichment	Biological Process	243	GO:1903008	organelle disassembly	41 (1.74%)	98 (0.57%)	0	0
AH-vs-CH GO Enrichment	Biological Process	244	GO:0007276	gamete generation	225 (9.55%)	1070 (6.23%)	0	0
AH-vs-CH GO Enrichment	Biological Process	245	GO:0009144	purine nucleoside triphosphate metabolic process	89 (3.78%)	317 (1.84%)	0	0
AH-vs-CH GO Enrichment	Biological Process	246	GO:0007051	spindle organization	68 (2.89%)	216 (1.26%)	0	0
AH-vs-CH GO Enrichment	Biological Process	247	GO:1903052	positive regulation of proteolysis involved in cellular protein catabolic process	61 (2.59%)	184 (1.07%)	0	0
AH-vs-CH GO Enrichment	Biological Process	248	GO:0097193	intrinsic apoptotic signaling pathway	88 (3.73%)	313 (1.82%)	0	0
AH-vs-CH GO Enrichment	Biological Process	249	GO:0044839	cell cycle G2/M phase transition	73 (3.1%)	240 (1.4%)	0	0
AH-vs-CH GO Enrichment	Biological Process	250	GO:0000910	cytokinesis	101 (4.29%)	379 (2.21%)	0	0
AH-vs-CH GO Enrichment	Biological Process	251	GO:0051052	regulation of DNA metabolic process	121 (5.13%)	485 (2.82%)	0	0
AH-vs-CH GO Enrichment	Biological Process	252	GO:0031123	RNA 3'-end processing	59 (2.5%)	176 (1.02%)	0	0
AH-vs-CH GO Enrichment	Biological Process	253	GO:0009205	purine ribonucleoside triphosphate metabolic process	87 (3.69%)	309 (1.8%)	0	0
AH-vs-CH GO Enrichment	Biological Process	254	GO:0034655	nucleobase-containing compound catabolic process	149 (6.32%)	639 (3.72%)	0	0
AH-vs-CH GO Enrichment	Biological Process	255	GO:0031396	regulation of protein ubiquitination	67 (2.84%)	213 (1.24%)	0	0
AH-vs-CH GO Enrichment	Biological Process	256	GO:0006626	protein targeting to mitochondrion	38 (1.61%)	89 (0.52%)	0	0
AH-vs-CH GO Enrichment	Biological Process	257	GO:0042775	mitochondrial ATP synthesis coupled electron transport	38 (1.61%)	89 (0.52%)	0	0
AH-vs-CH GO Enrichment	Biological Process	258	GO:0034249	negative regulation of cellular amide metabolic process	69 (2.93%)	223 (1.3%)	0	0
AH-vs-CH GO Enrichment	Biological Process	259	GO:0042773	ATP synthesis coupled electron transport	39 (1.65%)	93 (0.54%)	0	0
AH-vs-CH GO Enrichment	Biological Process	260	GO:0043161	proteasome-mediated ubiquitin-dependent protein catabolic process	133 (5.64%)	554 (3.22%)	0	0
AH-vs-CH GO Enrichment	Biological Process	261	GO:0051704	multi-organism process	467 (19.81%)	2605 (15.16%)	0	0
AH-vs-CH GO Enrichment	Biological Process	262	GO:1903364	positive regulation of cellular protein catabolic process	65 (2.76%)	206 (1.2%)	0	0
AH-vs-CH GO Enrichment	Biological Process	263	GO:0031124	mRNA 3'-end processing	45 (1.91%)	119 (0.69%)	0	0
AH-vs-CH GO Enrichment	Biological Process	264	GO:0008219	cell death	407 (17.27%)	2223 (12.93%)	0	0
AH-vs-CH GO Enrichment	Biological Process	265	GO:0006364	rRNA processing	88 (3.73%)	320 (1.86%)	0	0
AH-vs-CH GO Enrichment	Biological Process	266	GO:0051321	meiotic cell cycle	116 (4.92%)	466 (2.71%)	0	0
AH-vs-CH GO Enrichment	Biological Process	267	GO:0032984	protein-containing complex disassembly	100 (4.24%)	382 (2.22%)	0	0
AH-vs-CH GO Enrichment	Biological Process	268	GO:0032436	positive regulation of proteasomal ubiquitin-dependent protein catabolic process	53 (2.25%)	154 (0.9%)	0	0
AH-vs-CH GO Enrichment	Biological Process	269	GO:0009199	ribonucleoside triphosphate metabolic process	87 (3.69%)	316 (1.84%)	0	0
AH-vs-CH GO Enrichment	Biological Process	270	GO:0090305	nucleic acid phosphodiester bond hydrolysis	94 (3.99%)	352 (2.05%)	0	0
AH-vs-CH GO Enrichment	Biological Process	271	GO:0051225	spindle assembly	47 (1.99%)	129 (0.75%)	0	0
AH-vs-CH GO Enrichment	Biological Process	272	GO:0009141	nucleoside triphosphate metabolic process	91 (3.86%)	338 (1.97%)	0	0
AH-vs-CH GO Enrichment	Biological Process	273	GO:0071824	protein-DNA complex subunit organization	90 (3.82%)	333 (1.94%)	0	0
AH-vs-CH GO Enrichment	Biological Process	274	GO:0000184	nuclear-transcribed mRNA catabolic process, nonsense-mediated decay	42 (1.78%)	109 (0.63%)	0	0
AH-vs-CH GO Enrichment	Biological Process	275	GO:0010638	positive regulation of organelle organization	153 (6.49%)	676 (3.93%)	0	0
AH-vs-CH GO Enrichment	Biological Process	276	GO:0065004	protein-DNA complex assembly	78 (3.31%)	274 (1.59%)	0	0
AH-vs-CH GO Enrichment	Biological Process	277	GO:0016579	protein deubiquitination	75 (3.18%)	260 (1.51%)	0	0
AH-vs-CH GO Enrichment	Biological Process	278	GO:0019646	aerobic electron transport chain	35 (1.48%)	82 (0.48%)	0	0
AH-vs-CH GO Enrichment	Biological Process	279	GO:2001233	regulation of apoptotic signaling pathway	101 (4.29%)	393 (2.29%)	0	0
AH-vs-CH GO Enrichment	Biological Process	280	GO:1902850	microtubule cytoskeleton organization involved in mitosis	60 (2.55%)	189 (1.1%)	0	0
AH-vs-CH GO Enrichment	Biological Process	281	GO:0000086	G2/M transition of mitotic cell cycle	67 (2.84%)	222 (1.29%)	0	0
AH-vs-CH GO Enrichment	Biological Process	282	GO:0045787	positive regulation of cell cycle	112 (4.75%)	453 (2.64%)	0	0
AH-vs-CH GO Enrichment	Biological Process	283	GO:0022904	respiratory electron transport chain	44 (1.87%)	119 (0.69%)	0	0
AH-vs-CH GO Enrichment	Biological Process	284	GO:0007281	germ cell development	141 (5.98%)	614 (3.57%)	0	0
AH-vs-CH GO Enrichment	Biological Process	285	GO:1990542	mitochondrial transmembrane transport	40 (1.7%)	103 (0.6%)	0	0
AH-vs-CH GO Enrichment	Biological Process	286	GO:0051179	localization	1112 (47.18%)	7088 (41.24%)	0	0
AH-vs-CH GO Enrichment	Biological Process	287	GO:0097190	apoptotic signaling pathway	139 (5.9%)	605 (3.52%)	0	0
AH-vs-CH GO Enrichment	Biological Process	288	GO:0090150	establishment of protein localization to membrane	90 (3.82%)	340 (1.98%)	0	0
AH-vs-CH GO Enrichment	Biological Process	289	GO:0051983	regulation of chromosome segregation	59 (2.5%)	188 (1.09%)	0	0
AH-vs-CH GO Enrichment	Biological Process	290	GO:0000422	autophagy of mitochondrion	32 (1.36%)	73 (0.42%)	0	0
AH-vs-CH GO Enrichment	Biological Process	291	GO:0061726	mitochondrion disassembly	32 (1.36%)	73 (0.42%)	0	0
AH-vs-CH GO Enrichment	Biological Process	292	GO:0048522	positive regulation of cellular process	865 (36.7%)	5352 (31.14%)	0	0
AH-vs-CH GO Enrichment	Biological Process	293	GO:0046700	heterocycle catabolic process	159 (6.75%)	722 (4.2%)	0	0
AH-vs-CH GO Enrichment	Biological Process	294	GO:1905897	regulation of response to endoplasmic reticulum stress	35 (1.48%)	85 (0.49%)	0	0
AH-vs-CH GO Enrichment	Biological Process	295	GO:0031023	microtubule organizing center organization	60 (2.55%)	194 (1.13%)	0	0
AH-vs-CH GO Enrichment	Biological Process	296	GO:0000075	cell cycle checkpoint signaling	75 (3.18%)	267 (1.55%)	0	0
AH-vs-CH GO Enrichment	Biological Process	297	GO:2000060	positive regulation of ubiquitin-dependent protein catabolic process	54 (2.29%)	167 (0.97%)	0	0
AH-vs-CH GO Enrichment	Biological Process	298	GO:0009167	purine ribonucleoside monophosphate metabolic process	75 (3.18%)	268 (1.56%)	0	0
AH-vs-CH GO Enrichment	Biological Process	299	GO:0012501	programmed cell death	375 (15.91%)	2057 (11.97%)	0	0
AH-vs-CH GO Enrichment	Biological Process	300	GO:0010941	regulation of cell death	337 (14.3%)	1816 (10.57%)	0	0
AH-vs-CH GO Enrichment	Biological Process	301	GO:0006302	double-strand break repair	71 (3.01%)	249 (1.45%)	0	0
AH-vs-CH GO Enrichment	Biological Process	302	GO:0009126	purine nucleoside monophosphate metabolic process	75 (3.18%)	269 (1.57%)	0	0
AH-vs-CH GO Enrichment	Biological Process	303	GO:0045862	positive regulation of proteolysis	104 (4.41%)	420 (2.44%)	0	0
AH-vs-CH GO Enrichment	Biological Process	304	GO:0048518	positive regulation of biological process	921 (39.08%)	5761 (33.52%)	0	0
AH-vs-CH GO Enrichment	Biological Process	305	GO:0009408	response to heat	71 (3.01%)	250 (1.45%)	0	0
AH-vs-CH GO Enrichment	Biological Process	306	GO:0045732	positive regulation of protein catabolic process	76 (3.22%)	275 (1.6%)	0	0
AH-vs-CH GO Enrichment	Biological Process	307	GO:0022412	cellular process involved in reproduction in multicellular organism	164 (6.96%)	759 (4.42%)	0	0
AH-vs-CH GO Enrichment	Biological Process	308	GO:0006915	apoptotic process	360 (15.27%)	1970 (11.46%)	0	0
AH-vs-CH GO Enrichment	Biological Process	309	GO:0044270	cellular nitrogen compound catabolic process	156 (6.62%)	716 (4.17%)	0	0
AH-vs-CH GO Enrichment	Biological Process	310	GO:0051304	chromosome separation	54 (2.29%)	171 (0.99%)	0	0
AH-vs-CH GO Enrichment	Biological Process	311	GO:0019953	sexual reproduction	248 (10.52%)	1269 (7.38%)	0	0
AH-vs-CH GO Enrichment	Biological Process	312	GO:0046034	ATP metabolic process	91 (3.86%)	356 (2.07%)	0	0
AH-vs-CH GO Enrichment	Biological Process	313	GO:0022900	electron transport chain	59 (2.5%)	195 (1.13%)	0	0
AH-vs-CH GO Enrichment	Biological Process	314	GO:0036503	ERAD pathway	39 (1.65%)	105 (0.61%)	0	0
AH-vs-CH GO Enrichment	Biological Process	315	GO:0043484	regulation of RNA splicing	50 (2.12%)	154 (0.9%)	0	0
AH-vs-CH GO Enrichment	Biological Process	316	GO:0061640	cytoskeleton-dependent cytokinesis	50 (2.12%)	154 (0.9%)	0	0
AH-vs-CH GO Enrichment	Biological Process	317	GO:0000003	reproduction	421 (17.86%)	2377 (13.83%)	0	0
AH-vs-CH GO Enrichment	Biological Process	318	GO:0010557	positive regulation of macromolecule biosynthetic process	349 (14.81%)	1911 (11.12%)	0	0
AH-vs-CH GO Enrichment	Biological Process	319	GO:0060548	negative regulation of cell death	217 (9.21%)	1087 (6.32%)	0	0
AH-vs-CH GO Enrichment	Biological Process	320	GO:0016197	endosomal transport	69 (2.93%)	247 (1.44%)	0	0
AH-vs-CH GO Enrichment	Biological Process	321	GO:0007052	mitotic spindle organization	47 (1.99%)	142 (0.83%)	0	0
AH-vs-CH GO Enrichment	Biological Process	322	GO:2001020	regulation of response to DNA damage stimulus	60 (2.55%)	203 (1.18%)	0	0
AH-vs-CH GO Enrichment	Biological Process	323	GO:1901988	negative regulation of cell cycle phase transition	82 (3.48%)	314 (1.83%)	0	0
AH-vs-CH GO Enrichment	Biological Process	324	GO:0072599	establishment of protein localization to endoplasmic reticulum	44 (1.87%)	129 (0.75%)	0	0
AH-vs-CH GO Enrichment	Biological Process	325	GO:1902749	regulation of cell cycle G2/M phase transition	57 (2.42%)	189 (1.1%)	0	0
AH-vs-CH GO Enrichment	Biological Process	326	GO:0006357	regulation of transcription by RNA polymerase II	415 (17.61%)	2347 (13.66%)	0	0
AH-vs-CH GO Enrichment	Biological Process	327	GO:0090068	positive regulation of cell cycle process	88 (3.73%)	346 (2.01%)	0	0
AH-vs-CH GO Enrichment	Biological Process	328	GO:0045047	protein targeting to ER	43 (1.82%)	125 (0.73%)	0	0
AH-vs-CH GO Enrichment	Biological Process	329	GO:0140694	non-membrane-bounded organelle assembly	113 (4.79%)	482 (2.8%)	0	0
AH-vs-CH GO Enrichment	Biological Process	330	GO:0006414	translational elongation	52 (2.21%)	166 (0.97%)	0	0
AH-vs-CH GO Enrichment	Biological Process	331	GO:0007098	centrosome cycle	50 (2.12%)	157 (0.91%)	0	0
AH-vs-CH GO Enrichment	Biological Process	332	GO:0032392	DNA geometric change	46 (1.95%)	139 (0.81%)	0	0
AH-vs-CH GO Enrichment	Biological Process	333	GO:0043487	regulation of RNA stability	59 (2.5%)	200 (1.16%)	0	0
AH-vs-CH GO Enrichment	Biological Process	334	GO:0070972	protein localization to endoplasmic reticulum	49 (2.08%)	153 (0.89%)	0	0
AH-vs-CH GO Enrichment	Biological Process	335	GO:0051783	regulation of nuclear division	80 (3.39%)	306 (1.78%)	0	0
AH-vs-CH GO Enrichment	Biological Process	336	GO:0009895	negative regulation of catabolic process	80 (3.39%)	307 (1.79%)	0	0
AH-vs-CH GO Enrichment	Biological Process	337	GO:0043067	regulation of programmed cell death	307 (13.03%)	1660 (9.66%)	0	0
AH-vs-CH GO Enrichment	Biological Process	338	GO:0098781	ncRNA transcription	43 (1.82%)	127 (0.74%)	0	0
AH-vs-CH GO Enrichment	Biological Process	339	GO:0018205	peptidyl-lysine modification	98 (4.16%)	404 (2.35%)	0	0
AH-vs-CH GO Enrichment	Biological Process	340	GO:0032386	regulation of intracellular transport	102 (4.33%)	426 (2.48%)	0	0
AH-vs-CH GO Enrichment	Biological Process	341	GO:0007088	regulation of mitotic nuclear division	70 (2.97%)	258 (1.5%)	0	0
AH-vs-CH GO Enrichment	Biological Process	342	GO:0051253	negative regulation of RNA metabolic process	259 (10.99%)	1362 (7.93%)	0	0
AH-vs-CH GO Enrichment	Biological Process	343	GO:0061024	membrane organization	190 (8.06%)	938 (5.46%)	0	0
AH-vs-CH GO Enrichment	Biological Process	344	GO:0042981	regulation of apoptotic process	300 (12.73%)	1621 (9.43%)	0	0
AH-vs-CH GO Enrichment	Biological Process	345	GO:0016241	regulation of macroautophagy	51 (2.16%)	165 (0.96%)	0	0
AH-vs-CH GO Enrichment	Biological Process	346	GO:0000281	mitotic cytokinesis	39 (1.65%)	111 (0.65%)	0	0
AH-vs-CH GO Enrichment	Biological Process	347	GO:0034605	cellular response to heat	38 (1.61%)	107 (0.62%)	0	0
AH-vs-CH GO Enrichment	Biological Process	348	GO:1903046	meiotic cell cycle process	89 (3.78%)	359 (2.09%)	0	0
AH-vs-CH GO Enrichment	Biological Process	349	GO:0030433	ubiquitin-dependent ERAD pathway	32 (1.36%)	82 (0.48%)	0	0
AH-vs-CH GO Enrichment	Biological Process	350	GO:0048232	male gamete generation	136 (5.77%)	622 (3.62%)	0	0
AH-vs-CH GO Enrichment	Biological Process	351	GO:0009791	post-embryonic development	125 (5.3%)	559 (3.25%)	0	0
AH-vs-CH GO Enrichment	Biological Process	352	GO:0031328	positive regulation of cellular biosynthetic process	361 (15.32%)	2018 (11.74%)	0	0
AH-vs-CH GO Enrichment	Biological Process	353	GO:0003006	developmental process involved in reproduction	278 (11.79%)	1487 (8.65%)	0	0
AH-vs-CH GO Enrichment	Biological Process	354	GO:0019439	aromatic compound catabolic process	177 (7.51%)	865 (5.03%)	0	0
AH-vs-CH GO Enrichment	Biological Process	355	GO:0048193	Golgi vesicle transport	101 (4.29%)	426 (2.48%)	0	0
AH-vs-CH GO Enrichment	Biological Process	356	GO:0010389	regulation of G2/M transition of mitotic cell cycle	52 (2.21%)	172 (1%)	0	0
AH-vs-CH GO Enrichment	Biological Process	357	GO:0045930	negative regulation of mitotic cell cycle	82 (3.48%)	324 (1.89%)	0	0
AH-vs-CH GO Enrichment	Biological Process	358	GO:0006446	regulation of translational initiation	32 (1.36%)	83 (0.48%)	0	0
AH-vs-CH GO Enrichment	Biological Process	359	GO:0006613	cotranslational protein targeting to membrane	39 (1.65%)	113 (0.66%)	0	0
AH-vs-CH GO Enrichment	Biological Process	360	GO:1901361	organic cyclic compound catabolic process	175 (7.42%)	857 (4.99%)	0	1e-06
AH-vs-CH GO Enrichment	Biological Process	361	GO:0040029	regulation of gene expression, epigenetic	91 (3.86%)	374 (2.18%)	0	1e-06
AH-vs-CH GO Enrichment	Biological Process	362	GO:0043620	regulation of DNA-templated transcription in response to stress	33 (1.4%)	88 (0.51%)	0	1e-06
AH-vs-CH GO Enrichment	Biological Process	363	GO:0043066	negative regulation of apoptotic process	191 (8.1%)	955 (5.56%)	0	1e-06
AH-vs-CH GO Enrichment	Biological Process	364	GO:0032504	multicellular organism reproduction	253 (10.73%)	1338 (7.79%)	0	1e-06
AH-vs-CH GO Enrichment	Biological Process	365	GO:0048609	multicellular organismal reproductive process	250 (10.61%)	1320 (7.68%)	0	1e-06
AH-vs-CH GO Enrichment	Biological Process	366	GO:0051640	organelle localization	163 (6.92%)	788 (4.59%)	0	1e-06
AH-vs-CH GO Enrichment	Biological Process	367	GO:0009123	nucleoside monophosphate metabolic process	81 (3.44%)	322 (1.87%)	0	1e-06
AH-vs-CH GO Enrichment	Biological Process	368	GO:0007007	inner mitochondrial membrane organization	24 (1.02%)	53 (0.31%)	0	1e-06
AH-vs-CH GO Enrichment	Biological Process	369	GO:0044743	protein transmembrane import into intracellular organelle	25 (1.06%)	57 (0.33%)	0	1e-06
AH-vs-CH GO Enrichment	Biological Process	370	GO:0033157	regulation of intracellular protein transport	68 (2.89%)	255 (1.48%)	0	1e-06
AH-vs-CH GO Enrichment	Biological Process	371	GO:0051128	regulation of cellular component organization	466 (19.77%)	2726 (15.86%)	0	1e-06
AH-vs-CH GO Enrichment	Biological Process	372	GO:0033045	regulation of sister chromatid segregation	49 (2.08%)	161 (0.94%)	0	1e-06
AH-vs-CH GO Enrichment	Biological Process	373	GO:0043488	regulation of mRNA stability	55 (2.33%)	190 (1.11%)	0	1e-06
AH-vs-CH GO Enrichment	Biological Process	374	GO:0022414	reproductive process	387 (16.42%)	2205 (12.83%)	0	1e-06
AH-vs-CH GO Enrichment	Biological Process	375	GO:0031330	negative regulation of cellular catabolic process	71 (3.01%)	271 (1.58%)	0	1e-06
AH-vs-CH GO Enrichment	Biological Process	376	GO:0009891	positive regulation of biosynthetic process	364 (15.44%)	2055 (11.96%)	0	1e-06
AH-vs-CH GO Enrichment	Biological Process	377	GO:0043069	negative regulation of programmed cell death	193 (8.19%)	972 (5.66%)	0	1e-06
AH-vs-CH GO Enrichment	Biological Process	378	GO:0051984	positive regulation of chromosome segregation	30 (1.27%)	77 (0.45%)	0	1e-06
AH-vs-CH GO Enrichment	Biological Process	379	GO:0006984	ER-nucleus signaling pathway	23 (0.98%)	50 (0.29%)	0	1e-06
AH-vs-CH GO Enrichment	Biological Process	380	GO:0009161	ribonucleoside monophosphate metabolic process	77 (3.27%)	303 (1.76%)	0	1e-06
AH-vs-CH GO Enrichment	Biological Process	381	GO:0009266	response to temperature stimulus	89 (3.78%)	369 (2.15%)	0	1e-06
AH-vs-CH GO Enrichment	Biological Process	382	GO:0042274	ribosomal small subunit biogenesis	40 (1.7%)	121 (0.7%)	0	1e-06
AH-vs-CH GO Enrichment	Biological Process	383	GO:0050684	regulation of mRNA processing	46 (1.95%)	149 (0.87%)	0	1e-06
AH-vs-CH GO Enrichment	Biological Process	384	GO:0006614	SRP-dependent cotranslational protein targeting to membrane	37 (1.57%)	108 (0.63%)	0	1e-06
AH-vs-CH GO Enrichment	Biological Process	385	GO:0061013	regulation of mRNA catabolic process	56 (2.38%)	198 (1.15%)	0	1e-06
AH-vs-CH GO Enrichment	Biological Process	386	GO:0042769	DNA damage response, detection of DNA damage	19 (0.81%)	37 (0.22%)	0	2e-06
AH-vs-CH GO Enrichment	Biological Process	387	GO:0010257	NADH dehydrogenase complex assembly	24 (1.02%)	55 (0.32%)	0	2e-06
AH-vs-CH GO Enrichment	Biological Process	388	GO:0032981	mitochondrial respiratory chain complex I assembly	24 (1.02%)	55 (0.32%)	0	2e-06
AH-vs-CH GO Enrichment	Biological Process	389	GO:0016458	gene silencing	89 (3.78%)	372 (2.16%)	0	2e-06
AH-vs-CH GO Enrichment	Biological Process	390	GO:0008033	tRNA processing	101 (4.29%)	441 (2.57%)	0	2e-06
AH-vs-CH GO Enrichment	Biological Process	391	GO:0006612	protein targeting to membrane	55 (2.33%)	196 (1.14%)	0	3e-06
AH-vs-CH GO Enrichment	Biological Process	392	GO:0030162	regulation of proteolysis	159 (6.75%)	780 (4.54%)	0	3e-06
AH-vs-CH GO Enrichment	Biological Process	393	GO:1902275	regulation of chromatin organization	65 (2.76%)	247 (1.44%)	0	3e-06
AH-vs-CH GO Enrichment	Biological Process	394	GO:0000245	spliceosomal complex assembly	28 (1.19%)	72 (0.42%)	0	3e-06
AH-vs-CH GO Enrichment	Biological Process	395	GO:0010821	regulation of mitochondrion organization	44 (1.87%)	143 (0.83%)	0	3e-06
AH-vs-CH GO Enrichment	Biological Process	396	GO:0050821	protein stabilization	50 (2.12%)	172 (1%)	0	3e-06
AH-vs-CH GO Enrichment	Biological Process	397	GO:1903313	positive regulation of mRNA metabolic process	45 (1.91%)	148 (0.86%)	0	3e-06
AH-vs-CH GO Enrichment	Biological Process	398	GO:0140013	meiotic nuclear division	74 (3.14%)	295 (1.72%)	0	3e-06
AH-vs-CH GO Enrichment	Biological Process	399	GO:0007059	chromosome segregation	215 (9.12%)	1124 (6.54%)	0	3e-06
AH-vs-CH GO Enrichment	Biological Process	400	GO:0008637	apoptotic mitochondrial changes	38 (1.61%)	116 (0.67%)	0	3e-06
AH-vs-CH GO Enrichment	Biological Process	401	GO:0006508	proteolysis	370 (15.7%)	2120 (12.34%)	0	3e-06
AH-vs-CH GO Enrichment	Biological Process	402	GO:0031497	chromatin assembly	48 (2.04%)	163 (0.95%)	0	3e-06
AH-vs-CH GO Enrichment	Biological Process	403	GO:2001235	positive regulation of apoptotic signaling pathway	50 (2.12%)	173 (1.01%)	0	3e-06
AH-vs-CH GO Enrichment	Biological Process	404	GO:0016073	snRNA metabolic process	33 (1.4%)	94 (0.55%)	0	3e-06
AH-vs-CH GO Enrichment	Biological Process	405	GO:0010259	multicellular organism aging	53 (2.25%)	188 (1.09%)	0	4e-06
AH-vs-CH GO Enrichment	Biological Process	406	GO:0007283	spermatogenesis	125 (5.3%)	583 (3.39%)	0	4e-06
AH-vs-CH GO Enrichment	Biological Process	407	GO:1902680	positive regulation of RNA biosynthetic process	297 (12.6%)	1649 (9.6%)	0	4e-06
AH-vs-CH GO Enrichment	Biological Process	408	GO:2001251	negative regulation of chromosome organization	53 (2.25%)	189 (1.1%)	0	4e-06
AH-vs-CH GO Enrichment	Biological Process	409	GO:0009314	response to radiation	129 (5.47%)	608 (3.54%)	0	4e-06
AH-vs-CH GO Enrichment	Biological Process	410	GO:0043618	regulation of transcription from RNA polymerase II promoter in response to stress	29 (1.23%)	78 (0.45%)	0	5e-06
AH-vs-CH GO Enrichment	Biological Process	411	GO:1903508	positive regulation of nucleic acid-templated transcription	296 (12.56%)	1647 (9.58%)	0	5e-06
AH-vs-CH GO Enrichment	Biological Process	412	GO:2001244	positive regulation of intrinsic apoptotic signaling pathway	26 (1.1%)	66 (0.38%)	0	5e-06
AH-vs-CH GO Enrichment	Biological Process	413	GO:0007093	mitotic cell cycle checkpoint signaling	58 (2.46%)	216 (1.26%)	0	6e-06
AH-vs-CH GO Enrichment	Biological Process	414	GO:0008340	determination of adult lifespan	48 (2.04%)	166 (0.97%)	0	6e-06
AH-vs-CH GO Enrichment	Biological Process	415	GO:0032200	telomere organization	48 (2.04%)	166 (0.97%)	0	6e-06
AH-vs-CH GO Enrichment	Biological Process	416	GO:0010639	negative regulation of organelle organization	103 (4.37%)	461 (2.68%)	0	6e-06
AH-vs-CH GO Enrichment	Biological Process	417	GO:0032543	mitochondrial translation	43 (1.82%)	142 (0.83%)	0	6e-06
AH-vs-CH GO Enrichment	Biological Process	418	GO:0071897	DNA biosynthetic process	62 (2.63%)	237 (1.38%)	0	6e-06
AH-vs-CH GO Enrichment	Biological Process	419	GO:0044843	cell cycle G1/S phase transition	71 (3.01%)	285 (1.66%)	0	7e-06
AH-vs-CH GO Enrichment	Biological Process	420	GO:0000723	telomere maintenance	47 (1.99%)	162 (0.94%)	0	7e-06
AH-vs-CH GO Enrichment	Biological Process	421	GO:0140053	mitochondrial gene expression	49 (2.08%)	172 (1%)	0	7e-06
AH-vs-CH GO Enrichment	Biological Process	422	GO:0036498	IRE1-mediated unfolded protein response	23 (0.98%)	55 (0.32%)	0	7e-06
AH-vs-CH GO Enrichment	Biological Process	423	GO:0009451	RNA modification	99 (4.2%)	441 (2.57%)	0	8e-06
AH-vs-CH GO Enrichment	Biological Process	424	GO:1903827	regulation of cellular protein localization	118 (5.01%)	551 (3.21%)	0	8e-06
AH-vs-CH GO Enrichment	Biological Process	425	GO:0006399	tRNA metabolic process	125 (5.3%)	592 (3.44%)	0	8e-06
AH-vs-CH GO Enrichment	Biological Process	426	GO:0065002	intracellular protein transmembrane transport	28 (1.19%)	76 (0.44%)	0	9e-06
AH-vs-CH GO Enrichment	Biological Process	427	GO:0030490	maturation of SSU-rRNA	33 (1.4%)	98 (0.57%)	0	1e-05
AH-vs-CH GO Enrichment	Biological Process	428	GO:0051668	localization within membrane	152 (6.45%)	755 (4.39%)	0	1e-05
AH-vs-CH GO Enrichment	Biological Process	429	GO:0031570	DNA integrity checkpoint signaling	51 (2.16%)	184 (1.07%)	0	1e-05
AH-vs-CH GO Enrichment	Biological Process	430	GO:0006415	translational termination	38 (1.61%)	121 (0.7%)	0	1e-05
AH-vs-CH GO Enrichment	Biological Process	431	GO:0008630	intrinsic apoptotic signaling pathway in response to DNA damage	36 (1.53%)	112 (0.65%)	0	1.1e-05
AH-vs-CH GO Enrichment	Biological Process	432	GO:0031400	negative regulation of protein modification process	138 (5.85%)	672 (3.91%)	0	1.1e-05
AH-vs-CH GO Enrichment	Biological Process	433	GO:0032508	DNA duplex unwinding	39 (1.65%)	126 (0.73%)	0	1.1e-05
AH-vs-CH GO Enrichment	Biological Process	434	GO:0007033	vacuole organization	53 (2.25%)	195 (1.13%)	0	1.2e-05
AH-vs-CH GO Enrichment	Biological Process	435	GO:0009411	response to UV	49 (2.08%)	175 (1.02%)	0	1.2e-05
AH-vs-CH GO Enrichment	Biological Process	436	GO:0006120	mitochondrial electron transport, NADH to ubiquinone	20 (0.85%)	45 (0.26%)	1e-06	1.3e-05
AH-vs-CH GO Enrichment	Biological Process	437	GO:1901991	negative regulation of mitotic cell cycle phase transition	57 (2.42%)	216 (1.26%)	1e-06	1.3e-05
AH-vs-CH GO Enrichment	Biological Process	438	GO:0072657	protein localization to membrane	136 (5.77%)	662 (3.85%)	1e-06	1.3e-05
AH-vs-CH GO Enrichment	Biological Process	439	GO:0044419	biological process involved in interspecies interaction between organisms	309 (13.11%)	1753 (10.2%)	1e-06	1.6e-05
AH-vs-CH GO Enrichment	Biological Process	440	GO:0042770	signal transduction in response to DNA damage	59 (2.5%)	228 (1.33%)	1e-06	1.6e-05
AH-vs-CH GO Enrichment	Biological Process	441	GO:0034250	positive regulation of cellular amide metabolic process	49 (2.08%)	177 (1.03%)	1e-06	1.7e-05
AH-vs-CH GO Enrichment	Biological Process	442	GO:0044703	multi-organism reproductive process	264 (11.2%)	1464 (8.52%)	1e-06	1.8e-05
AH-vs-CH GO Enrichment	Biological Process	443	GO:0006997	nucleus organization	55 (2.33%)	208 (1.21%)	1e-06	1.9e-05
AH-vs-CH GO Enrichment	Biological Process	444	GO:0044281	small molecule metabolic process	477 (20.24%)	2874 (16.72%)	1e-06	2e-05
AH-vs-CH GO Enrichment	Biological Process	445	GO:1903321	negative regulation of protein modification by small protein conjugation or removal	29 (1.23%)	83 (0.48%)	1e-06	2e-05
AH-vs-CH GO Enrichment	Biological Process	446	GO:0051129	negative regulation of cellular component organization	159 (6.75%)	807 (4.7%)	1e-06	2.1e-05
AH-vs-CH GO Enrichment	Biological Process	447	GO:0061912	selective autophagy	22 (0.93%)	54 (0.31%)	1e-06	2.1e-05
AH-vs-CH GO Enrichment	Biological Process	448	GO:0061014	positive regulation of mRNA catabolic process	36 (1.53%)	115 (0.67%)	1e-06	2.1e-05
AH-vs-CH GO Enrichment	Biological Process	449	GO:0045892	negative regulation of transcription, DNA-templated	227 (9.63%)	1232 (7.17%)	1e-06	2.3e-05
AH-vs-CH GO Enrichment	Biological Process	450	GO:0051053	negative regulation of DNA metabolic process	53 (2.25%)	199 (1.16%)	1e-06	2.3e-05
AH-vs-CH GO Enrichment	Biological Process	451	GO:0032886	regulation of microtubule-based process	67 (2.84%)	273 (1.59%)	1e-06	2.3e-05
AH-vs-CH GO Enrichment	Biological Process	452	GO:0002165	instar larval or pupal development	51 (2.16%)	189 (1.1%)	1e-06	2.3e-05
AH-vs-CH GO Enrichment	Biological Process	453	GO:1903507	negative regulation of nucleic acid-templated transcription	232 (9.84%)	1266 (7.37%)	1e-06	2.6e-05
AH-vs-CH GO Enrichment	Biological Process	454	GO:0071103	DNA conformation change	200 (8.49%)	1064 (6.19%)	1e-06	2.6e-05
AH-vs-CH GO Enrichment	Biological Process	455	GO:0009301	snRNA transcription	25 (1.06%)	67 (0.39%)	1e-06	2.7e-05
AH-vs-CH GO Enrichment	Biological Process	456	GO:0042795	snRNA transcription by RNA polymerase II	25 (1.06%)	67 (0.39%)	1e-06	2.7e-05
AH-vs-CH GO Enrichment	Biological Process	457	GO:1902679	negative regulation of RNA biosynthetic process	232 (9.84%)	1267 (7.37%)	1e-06	2.7e-05
AH-vs-CH GO Enrichment	Biological Process	458	GO:0033047	regulation of mitotic sister chromatid segregation	41 (1.74%)	140 (0.81%)	1e-06	2.7e-05
AH-vs-CH GO Enrichment	Biological Process	459	GO:0006333	chromatin assembly or disassembly	51 (2.16%)	190 (1.11%)	1e-06	2.7e-05
AH-vs-CH GO Enrichment	Biological Process	460	GO:0006338	chromatin remodeling	68 (2.89%)	280 (1.63%)	1e-06	2.9e-05
AH-vs-CH GO Enrichment	Biological Process	461	GO:0061157	mRNA destabilization	35 (1.48%)	112 (0.65%)	1e-06	3.1e-05
AH-vs-CH GO Enrichment	Biological Process	462	GO:0090307	mitotic spindle assembly	27 (1.15%)	76 (0.44%)	1e-06	3.1e-05
AH-vs-CH GO Enrichment	Biological Process	463	GO:0007623	circadian rhythm	68 (2.89%)	281 (1.64%)	1e-06	3.3e-05
AH-vs-CH GO Enrichment	Biological Process	464	GO:0080134	regulation of response to stress	244 (10.35%)	1347 (7.84%)	1e-06	3.3e-05
AH-vs-CH GO Enrichment	Biological Process	465	GO:0006283	transcription-coupled nucleotide-excision repair	28 (1.19%)	81 (0.47%)	2e-06	3.7e-05
AH-vs-CH GO Enrichment	Biological Process	466	GO:0043687	post-translational protein modification	79 (3.35%)	343 (2%)	2e-06	3.9e-05
AH-vs-CH GO Enrichment	Biological Process	467	GO:0016192	vesicle-mediated transport	338 (14.34%)	1962 (11.42%)	2e-06	3.9e-05
AH-vs-CH GO Enrichment	Biological Process	468	GO:1902600	proton transmembrane transport	65 (2.76%)	267 (1.55%)	2e-06	4.4e-05
AH-vs-CH GO Enrichment	Biological Process	469	GO:0044784	metaphase/anaphase transition of cell cycle	38 (1.61%)	128 (0.74%)	2e-06	4.5e-05
AH-vs-CH GO Enrichment	Biological Process	470	GO:0007034	vacuolar transport	49 (2.08%)	183 (1.06%)	2e-06	4.6e-05
AH-vs-CH GO Enrichment	Biological Process	471	GO:0050779	RNA destabilization	35 (1.48%)	114 (0.66%)	2e-06	4.8e-05
AH-vs-CH GO Enrichment	Biological Process	472	GO:0090316	positive regulation of intracellular protein transport	46 (1.95%)	168 (0.98%)	2e-06	4.8e-05
AH-vs-CH GO Enrichment	Biological Process	473	GO:0000082	G1/S transition of mitotic cell cycle	65 (2.76%)	268 (1.56%)	2e-06	5e-05
AH-vs-CH GO Enrichment	Biological Process	474	GO:1904292	regulation of ERAD pathway	15 (0.64%)	30 (0.17%)	2e-06	5e-05
AH-vs-CH GO Enrichment	Biological Process	475	GO:0035220	wing disc development	37 (1.57%)	124 (0.72%)	2e-06	5.2e-05
AH-vs-CH GO Enrichment	Biological Process	476	GO:0010628	positive regulation of gene expression	377 (15.99%)	2228 (12.96%)	2e-06	5.4e-05
AH-vs-CH GO Enrichment	Biological Process	477	GO:0007552	metamorphosis	45 (1.91%)	164 (0.95%)	3e-06	5.8e-05
AH-vs-CH GO Enrichment	Biological Process	478	GO:0072331	signal transduction by p53 class mediator	58 (2.46%)	232 (1.35%)	3e-06	6.2e-05
AH-vs-CH GO Enrichment	Biological Process	479	GO:1902099	regulation of metaphase/anaphase transition of cell cycle	37 (1.57%)	125 (0.73%)	3e-06	6.4e-05
AH-vs-CH GO Enrichment	Biological Process	480	GO:0009267	cellular response to starvation	57 (2.42%)	227 (1.32%)	3e-06	6.5e-05
AH-vs-CH GO Enrichment	Biological Process	481	GO:0000077	DNA damage checkpoint signaling	46 (1.95%)	170 (0.99%)	3e-06	6.8e-05
AH-vs-CH GO Enrichment	Biological Process	482	GO:2001243	negative regulation of intrinsic apoptotic signaling pathway	31 (1.32%)	97 (0.56%)	3e-06	6.9e-05
AH-vs-CH GO Enrichment	Biological Process	483	GO:0062197	cellular response to chemical stress	87 (3.69%)	394 (2.29%)	3e-06	7.2e-05
AH-vs-CH GO Enrichment	Biological Process	484	GO:1905818	regulation of chromosome separation	38 (1.61%)	131 (0.76%)	4e-06	8e-05
AH-vs-CH GO Enrichment	Biological Process	485	GO:1905820	positive regulation of chromosome separation	22 (0.93%)	58 (0.34%)	4e-06	8e-05
AH-vs-CH GO Enrichment	Biological Process	486	GO:0000288	nuclear-transcribed mRNA catabolic process, deadenylation-dependent decay	28 (1.19%)	84 (0.49%)	4e-06	8.1e-05
AH-vs-CH GO Enrichment	Biological Process	487	GO:0051656	establishment of organelle localization	117 (4.96%)	571 (3.32%)	4e-06	8.2e-05
AH-vs-CH GO Enrichment	Biological Process	488	GO:0006284	base-excision repair	20 (0.85%)	50 (0.29%)	4e-06	8.4e-05
AH-vs-CH GO Enrichment	Biological Process	489	GO:0046605	regulation of centrosome cycle	25 (1.06%)	71 (0.41%)	4e-06	8.6e-05
AH-vs-CH GO Enrichment	Biological Process	490	GO:0048477	oogenesis	91 (3.86%)	419 (2.44%)	4e-06	8.7e-05
AH-vs-CH GO Enrichment	Biological Process	491	GO:0045893	positive regulation of transcription, DNA-templated	276 (11.71%)	1573 (9.15%)	4e-06	8.9e-05
AH-vs-CH GO Enrichment	Biological Process	492	GO:0051881	regulation of mitochondrial membrane potential	27 (1.15%)	80 (0.47%)	4e-06	9e-05
AH-vs-CH GO Enrichment	Biological Process	493	GO:0051302	regulation of cell division	62 (2.63%)	257 (1.5%)	5e-06	9.8e-05
AH-vs-CH GO Enrichment	Biological Process	494	GO:0045814	negative regulation of gene expression, epigenetic	50 (2.12%)	193 (1.12%)	5e-06	9.8e-05
AH-vs-CH GO Enrichment	Biological Process	495	GO:0000462	maturation of SSU-rRNA from tricistronic rRNA transcript (SSU-rRNA, 5.8S rRNA, LSU-rRNA)	28 (1.19%)	85 (0.49%)	5e-06	0.000103
AH-vs-CH GO Enrichment	Biological Process	496	GO:0006376	mRNA splice site selection	17 (0.72%)	39 (0.23%)	5e-06	0.00011
AH-vs-CH GO Enrichment	Biological Process	497	GO:0031397	negative regulation of protein ubiquitination	25 (1.06%)	72 (0.42%)	5e-06	0.000113
AH-vs-CH GO Enrichment	Biological Process	498	GO:0090559	regulation of membrane permeability	25 (1.06%)	72 (0.42%)	5e-06	0.000113
AH-vs-CH GO Enrichment	Biological Process	499	GO:0051306	mitotic sister chromatid separation	37 (1.57%)	128 (0.74%)	5e-06	0.000114
AH-vs-CH GO Enrichment	Biological Process	500	GO:0007292	female gamete generation	104 (4.41%)	498 (2.9%)	5e-06	0.000116
AH-vs-CH GO Enrichment	Biological Process	501	GO:0010833	telomere maintenance via telomere lengthening	27 (1.15%)	81 (0.47%)	5e-06	0.000116
AH-vs-CH GO Enrichment	Biological Process	502	GO:1901796	regulation of signal transduction by p53 class mediator	39 (1.65%)	138 (0.8%)	5e-06	0.000116
AH-vs-CH GO Enrichment	Biological Process	503	GO:0070584	mitochondrion morphogenesis	15 (0.64%)	32 (0.19%)	6e-06	0.00013
AH-vs-CH GO Enrichment	Biological Process	504	GO:0010508	positive regulation of autophagy	35 (1.48%)	119 (0.69%)	6e-06	0.000131
AH-vs-CH GO Enrichment	Biological Process	505	GO:2001021	negative regulation of response to DNA damage stimulus	26 (1.1%)	77 (0.45%)	6e-06	0.000131
AH-vs-CH GO Enrichment	Biological Process	506	GO:0042177	negative regulation of protein catabolic process	36 (1.53%)	124 (0.72%)	6e-06	0.000134
AH-vs-CH GO Enrichment	Biological Process	507	GO:0070507	regulation of microtubule cytoskeleton organization	55 (2.33%)	222 (1.29%)	7e-06	0.00014
AH-vs-CH GO Enrichment	Biological Process	508	GO:0031056	regulation of histone modification	47 (1.99%)	180 (1.05%)	7e-06	0.000144
AH-vs-CH GO Enrichment	Biological Process	509	GO:1902101	positive regulation of metaphase/anaphase transition of cell cycle	21 (0.89%)	56 (0.33%)	7e-06	0.000157
AH-vs-CH GO Enrichment	Biological Process	510	GO:0032204	regulation of telomere maintenance	28 (1.19%)	87 (0.51%)	8e-06	0.000165
AH-vs-CH GO Enrichment	Biological Process	511	GO:0090151	establishment of protein localization to mitochondrial membrane	19 (0.81%)	48 (0.28%)	8e-06	0.000168
AH-vs-CH GO Enrichment	Biological Process	512	GO:0043624	cellular protein complex disassembly	61 (2.59%)	256 (1.49%)	8e-06	0.000169
AH-vs-CH GO Enrichment	Biological Process	513	GO:0050790	regulation of catalytic activity	387 (16.42%)	2323 (13.52%)	8e-06	0.000171
AH-vs-CH GO Enrichment	Biological Process	514	GO:0043570	maintenance of DNA repeat elements	32 (1.36%)	106 (0.62%)	8e-06	0.000174
AH-vs-CH GO Enrichment	Biological Process	515	GO:0032388	positive regulation of intracellular transport	58 (2.46%)	240 (1.4%)	9e-06	0.000177
AH-vs-CH GO Enrichment	Biological Process	516	GO:0048024	regulation of mRNA splicing, via spliceosome	33 (1.4%)	111 (0.65%)	9e-06	0.000181
AH-vs-CH GO Enrichment	Biological Process	517	GO:0006979	response to oxidative stress	114 (4.84%)	563 (3.28%)	9e-06	0.000181
AH-vs-CH GO Enrichment	Biological Process	518	GO:0006479	protein methylation	57 (2.42%)	235 (1.37%)	9e-06	0.000186
AH-vs-CH GO Enrichment	Biological Process	519	GO:0008213	protein alkylation	57 (2.42%)	235 (1.37%)	9e-06	0.000186
AH-vs-CH GO Enrichment	Biological Process	520	GO:0051817	modulation of process of other organism involved in symbiotic interaction	35 (1.48%)	121 (0.7%)	9e-06	0.00019
AH-vs-CH GO Enrichment	Biological Process	521	GO:0016482	cytosolic transport	47 (1.99%)	182 (1.06%)	9e-06	0.000194
AH-vs-CH GO Enrichment	Biological Process	522	GO:0062033	positive regulation of mitotic sister chromatid segregation	22 (0.93%)	61 (0.35%)	1e-05	0.000195
AH-vs-CH GO Enrichment	Biological Process	523	GO:0061982	meiosis I cell cycle process	50 (2.12%)	198 (1.15%)	1e-05	0.000199
AH-vs-CH GO Enrichment	Biological Process	524	GO:0034644	cellular response to UV	31 (1.32%)	102 (0.59%)	1e-05	0.000202
AH-vs-CH GO Enrichment	Biological Process	525	GO:0043414	macromolecule methylation	78 (3.31%)	353 (2.05%)	1e-05	0.000203
AH-vs-CH GO Enrichment	Biological Process	526	GO:0006303	double-strand break repair via nonhomologous end joining	24 (1.02%)	70 (0.41%)	1e-05	0.00021
AH-vs-CH GO Enrichment	Biological Process	527	GO:0031669	cellular response to nutrient levels	73 (3.1%)	325 (1.89%)	1.1e-05	0.000213
AH-vs-CH GO Enrichment	Biological Process	528	GO:0007444	imaginal disc development	48 (2.04%)	188 (1.09%)	1.1e-05	0.000214
AH-vs-CH GO Enrichment	Biological Process	529	GO:0030150	protein import into mitochondrial matrix	13 (0.55%)	26 (0.15%)	1.1e-05	0.000214
AH-vs-CH GO Enrichment	Biological Process	530	GO:0048707	instar larval or pupal morphogenesis	42 (1.78%)	157 (0.91%)	1.1e-05	0.00022
AH-vs-CH GO Enrichment	Biological Process	531	GO:0045727	positive regulation of translation	40 (1.7%)	147 (0.86%)	1.1e-05	0.000228
AH-vs-CH GO Enrichment	Biological Process	532	GO:0010822	positive regulation of mitochondrion organization	27 (1.15%)	84 (0.49%)	1.2e-05	0.000234
AH-vs-CH GO Enrichment	Biological Process	533	GO:0002183	cytoplasmic translational initiation	18 (0.76%)	45 (0.26%)	1.2e-05	0.000234
AH-vs-CH GO Enrichment	Biological Process	534	GO:0032527	protein exit from endoplasmic reticulum	18 (0.76%)	45 (0.26%)	1.2e-05	0.000234
AH-vs-CH GO Enrichment	Biological Process	535	GO:0006289	nucleotide-excision repair	91 (3.86%)	430 (2.5%)	1.2e-05	0.000239
AH-vs-CH GO Enrichment	Biological Process	536	GO:0034599	cellular response to oxidative stress	75 (3.18%)	338 (1.97%)	1.3e-05	0.000251
AH-vs-CH GO Enrichment	Biological Process	537	GO:0019079	viral genome replication	32 (1.36%)	108 (0.63%)	1.3e-05	0.000255
AH-vs-CH GO Enrichment	Biological Process	538	GO:0007004	telomere maintenance via telomerase	24 (1.02%)	71 (0.41%)	1.4e-05	0.00027
AH-vs-CH GO Enrichment	Biological Process	539	GO:0043401	steroid hormone mediated signaling pathway	49 (2.08%)	196 (1.14%)	1.6e-05	0.000315
AH-vs-CH GO Enrichment	Biological Process	540	GO:0030071	regulation of mitotic metaphase/anaphase transition	34 (1.44%)	119 (0.69%)	1.7e-05	0.000326
AH-vs-CH GO Enrichment	Biological Process	541	GO:0000387	spliceosomal snRNP assembly	16 (0.68%)	38 (0.22%)	1.7e-05	0.000326
AH-vs-CH GO Enrichment	Biological Process	542	GO:1900034	regulation of cellular response to heat	17 (0.72%)	42 (0.24%)	1.7e-05	0.000334
AH-vs-CH GO Enrichment	Biological Process	543	GO:0090501	RNA phosphodiester bond hydrolysis	47 (1.99%)	186 (1.08%)	1.7e-05	0.000343
AH-vs-CH GO Enrichment	Biological Process	544	GO:0010499	proteasomal ubiquitin-independent protein catabolic process	10 (0.42%)	17 (0.1%)	1.8e-05	0.00035
AH-vs-CH GO Enrichment	Biological Process	545	GO:0009150	purine ribonucleotide metabolic process	134 (5.69%)	694 (4.04%)	1.8e-05	0.000356
AH-vs-CH GO Enrichment	Biological Process	546	GO:0051851	modulation by host of symbiont process	21 (0.89%)	59 (0.34%)	1.9e-05	0.000372
AH-vs-CH GO Enrichment	Biological Process	547	GO:0048524	positive regulation of viral process	25 (1.06%)	77 (0.45%)	2e-05	0.000392
AH-vs-CH GO Enrichment	Biological Process	548	GO:0051785	positive regulation of nuclear division	35 (1.48%)	125 (0.73%)	2e-05	0.000392
AH-vs-CH GO Enrichment	Biological Process	549	GO:0051702	biological process involved in interaction with symbiont	23 (0.98%)	68 (0.4%)	2e-05	0.000394
AH-vs-CH GO Enrichment	Biological Process	550	GO:1901135	carbohydrate derivative metabolic process	263 (11.16%)	1520 (8.84%)	2e-05	0.000395
AH-vs-CH GO Enrichment	Biological Process	551	GO:0006400	tRNA modification	78 (3.31%)	360 (2.09%)	2.1e-05	0.000405
AH-vs-CH GO Enrichment	Biological Process	552	GO:0009416	response to light stimulus	91 (3.86%)	436 (2.54%)	2.1e-05	0.000407
AH-vs-CH GO Enrichment	Biological Process	553	GO:0006970	response to osmotic stress	42 (1.78%)	161 (0.94%)	2.1e-05	0.000409
AH-vs-CH GO Enrichment	Biological Process	554	GO:1902115	regulation of organelle assembly	49 (2.08%)	198 (1.15%)	2.1e-05	0.00041
AH-vs-CH GO Enrichment	Biological Process	555	GO:0007568	aging	109 (4.62%)	544 (3.17%)	2.2e-05	0.000425
AH-vs-CH GO Enrichment	Biological Process	556	GO:0016571	histone methylation	40 (1.7%)	151 (0.88%)	2.2e-05	0.000432
AH-vs-CH GO Enrichment	Biological Process	557	GO:0006268	DNA unwinding involved in DNA replication	22 (0.93%)	64 (0.37%)	2.3e-05	0.000438
AH-vs-CH GO Enrichment	Biological Process	558	GO:0046822	regulation of nucleocytoplasmic transport	39 (1.65%)	146 (0.85%)	2.3e-05	0.00044
AH-vs-CH GO Enrichment	Biological Process	559	GO:0007100	mitotic centrosome separation	12 (0.51%)	24 (0.14%)	2.3e-05	0.000447
AH-vs-CH GO Enrichment	Biological Process	560	GO:0044786	cell cycle DNA replication	32 (1.36%)	111 (0.65%)	2.4e-05	0.000452
AH-vs-CH GO Enrichment	Biological Process	561	GO:0007091	metaphase/anaphase transition of mitotic cell cycle	34 (1.44%)	121 (0.7%)	2.4e-05	0.000461
AH-vs-CH GO Enrichment	Biological Process	562	GO:0033120	positive regulation of RNA splicing	17 (0.72%)	43 (0.25%)	2.4e-05	0.000462
AH-vs-CH GO Enrichment	Biological Process	563	GO:0051204	protein insertion into mitochondrial membrane	17 (0.72%)	43 (0.25%)	2.4e-05	0.000462
AH-vs-CH GO Enrichment	Biological Process	564	GO:0006369	termination of RNA polymerase II transcription	16 (0.68%)	39 (0.23%)	2.4e-05	0.000462
AH-vs-CH GO Enrichment	Biological Process	565	GO:0042407	cristae formation	16 (0.68%)	39 (0.23%)	2.4e-05	0.000462
AH-vs-CH GO Enrichment	Biological Process	566	GO:0032270	positive regulation of cellular protein metabolic process	278 (11.79%)	1623 (9.44%)	2.5e-05	0.000473
AH-vs-CH GO Enrichment	Biological Process	567	GO:0051247	positive regulation of protein metabolic process	291 (12.35%)	1709 (9.94%)	2.5e-05	0.000476
AH-vs-CH GO Enrichment	Biological Process	568	GO:0071482	cellular response to light stimulus	39 (1.65%)	147 (0.86%)	2.7e-05	0.000512
AH-vs-CH GO Enrichment	Biological Process	569	GO:0030705	cytoskeleton-dependent intracellular transport	46 (1.95%)	184 (1.07%)	2.9e-05	0.000536
AH-vs-CH GO Enrichment	Biological Process	570	GO:0006266	DNA ligation	11 (0.47%)	21 (0.12%)	2.9e-05	0.000552
AH-vs-CH GO Enrichment	Biological Process	571	GO:0046902	regulation of mitochondrial membrane permeability	22 (0.93%)	65 (0.38%)	3e-05	0.000563
AH-vs-CH GO Enrichment	Biological Process	572	GO:0031399	regulation of protein modification process	311 (13.19%)	1846 (10.74%)	3.1e-05	0.000572
AH-vs-CH GO Enrichment	Biological Process	573	GO:0043254	regulation of protein-containing complex assembly	99 (4.2%)	488 (2.84%)	3.1e-05	0.00058
AH-vs-CH GO Enrichment	Biological Process	574	GO:1901989	positive regulation of cell cycle phase transition	40 (1.7%)	153 (0.89%)	3.1e-05	0.00058
AH-vs-CH GO Enrichment	Biological Process	575	GO:0051054	positive regulation of DNA metabolic process	56 (2.38%)	239 (1.39%)	3.1e-05	0.00058
AH-vs-CH GO Enrichment	Biological Process	576	GO:0042594	response to starvation	67 (2.84%)	301 (1.75%)	3.2e-05	0.000597
AH-vs-CH GO Enrichment	Biological Process	577	GO:0034471	ncRNA 5'-end processing	18 (0.76%)	48 (0.28%)	3.3e-05	0.000612
AH-vs-CH GO Enrichment	Biological Process	578	GO:0006497	protein lipidation	30 (1.27%)	103 (0.6%)	3.4e-05	0.000627
AH-vs-CH GO Enrichment	Biological Process	579	GO:0006354	DNA-templated transcription, elongation	42 (1.78%)	164 (0.95%)	3.4e-05	0.000627
AH-vs-CH GO Enrichment	Biological Process	580	GO:0010970	transport along microtubule	42 (1.78%)	164 (0.95%)	3.4e-05	0.000627
AH-vs-CH GO Enrichment	Biological Process	581	GO:0043543	protein acylation	60 (2.55%)	262 (1.52%)	3.4e-05	0.000629
AH-vs-CH GO Enrichment	Biological Process	582	GO:1903051	negative regulation of proteolysis involved in cellular protein catabolic process	23 (0.98%)	70 (0.41%)	3.4e-05	0.00063
AH-vs-CH GO Enrichment	Biological Process	583	GO:0008156	negative regulation of DNA replication	31 (1.32%)	108 (0.63%)	3.5e-05	0.000635
AH-vs-CH GO Enrichment	Biological Process	584	GO:0010965	regulation of mitotic sister chromatid separation	34 (1.44%)	123 (0.72%)	3.5e-05	0.000642
AH-vs-CH GO Enrichment	Biological Process	585	GO:0090329	regulation of DNA-dependent DNA replication	34 (1.44%)	123 (0.72%)	3.5e-05	0.000642
AH-vs-CH GO Enrichment	Biological Process	586	GO:0032506	cytokinetic process	33 (1.4%)	118 (0.69%)	3.5e-05	0.000642
AH-vs-CH GO Enrichment	Biological Process	587	GO:0034728	nucleosome organization	41 (1.74%)	159 (0.93%)	3.5e-05	0.000644
AH-vs-CH GO Enrichment	Biological Process	588	GO:0010623	programmed cell death involved in cell development	20 (0.85%)	57 (0.33%)	3.8e-05	0.000689
AH-vs-CH GO Enrichment	Biological Process	589	GO:0051205	protein insertion into membrane	24 (1.02%)	75 (0.44%)	3.8e-05	0.000691
AH-vs-CH GO Enrichment	Biological Process	590	GO:0097711	ciliary basal body-plasma membrane docking	24 (1.02%)	75 (0.44%)	3.8e-05	0.000691
AH-vs-CH GO Enrichment	Biological Process	591	GO:0006122	mitochondrial electron transport, ubiquinol to cytochrome c	9 (0.38%)	15 (0.09%)	3.9e-05	0.000697
AH-vs-CH GO Enrichment	Biological Process	592	GO:1904294	positive regulation of ERAD pathway	9 (0.38%)	15 (0.09%)	3.9e-05	0.000697
AH-vs-CH GO Enrichment	Biological Process	593	GO:0032259	methylation	82 (3.48%)	390 (2.27%)	4e-05	0.000727
AH-vs-CH GO Enrichment	Biological Process	594	GO:1901970	positive regulation of mitotic sister chromatid separation	19 (0.81%)	53 (0.31%)	4.2e-05	0.000754
AH-vs-CH GO Enrichment	Biological Process	595	GO:1904356	regulation of telomere maintenance via telomere lengthening	21 (0.89%)	62 (0.36%)	4.5e-05	0.000804
AH-vs-CH GO Enrichment	Biological Process	596	GO:0030518	intracellular steroid hormone receptor signaling pathway	38 (1.61%)	145 (0.84%)	4.6e-05	0.000824
AH-vs-CH GO Enrichment	Biological Process	597	GO:0060271	cilium assembly	78 (3.31%)	368 (2.14%)	4.6e-05	0.000827
AH-vs-CH GO Enrichment	Biological Process	598	GO:0051231	spindle elongation	13 (0.55%)	29 (0.17%)	4.6e-05	0.000827
AH-vs-CH GO Enrichment	Biological Process	599	GO:0070816	phosphorylation of RNA polymerase II C-terminal domain	13 (0.55%)	29 (0.17%)	4.6e-05	0.000827
AH-vs-CH GO Enrichment	Biological Process	600	GO:0032465	regulation of cytokinesis	27 (1.15%)	90 (0.52%)	4.7e-05	0.00083
AH-vs-CH GO Enrichment	Biological Process	601	GO:0051298	centrosome duplication	27 (1.15%)	90 (0.52%)	4.7e-05	0.00083
AH-vs-CH GO Enrichment	Biological Process	602	GO:0070125	mitochondrial translational elongation	24 (1.02%)	76 (0.44%)	4.9e-05	0.000862
AH-vs-CH GO Enrichment	Biological Process	603	GO:0006265	DNA topological change	17 (0.72%)	45 (0.26%)	4.9e-05	0.000864
AH-vs-CH GO Enrichment	Biological Process	604	GO:0006334	nucleosome assembly	29 (1.23%)	100 (0.58%)	5e-05	0.000879
AH-vs-CH GO Enrichment	Biological Process	605	GO:0072665	protein localization to vacuole	29 (1.23%)	100 (0.58%)	5e-05	0.000879
AH-vs-CH GO Enrichment	Biological Process	606	GO:0007349	cellularization	14 (0.59%)	33 (0.19%)	5e-05	0.000888
AH-vs-CH GO Enrichment	Biological Process	607	GO:0006163	purine nucleotide metabolic process	140 (5.94%)	746 (4.34%)	5.1e-05	0.000889
AH-vs-CH GO Enrichment	Biological Process	608	GO:0090502	RNA phosphodiester bond hydrolysis, endonucleolytic	30 (1.27%)	105 (0.61%)	5.1e-05	0.00089
AH-vs-CH GO Enrichment	Biological Process	609	GO:1903573	negative regulation of response to endoplasmic reticulum stress	16 (0.68%)	41 (0.24%)	5.1e-05	0.000894
AH-vs-CH GO Enrichment	Biological Process	610	GO:0000423	mitophagy	11 (0.47%)	22 (0.13%)	5.2e-05	0.000901
AH-vs-CH GO Enrichment	Biological Process	611	GO:0043153	entrainment of circadian clock by photoperiod	11 (0.47%)	22 (0.13%)	5.2e-05	0.000901
AH-vs-CH GO Enrichment	Biological Process	612	GO:0001514	selenocysteine incorporation	15 (0.64%)	37 (0.22%)	5.2e-05	0.000901
AH-vs-CH GO Enrichment	Biological Process	613	GO:1903146	regulation of autophagy of mitochondrion	15 (0.64%)	37 (0.22%)	5.2e-05	0.000901
AH-vs-CH GO Enrichment	Biological Process	614	GO:0010033	response to organic substance	530 (22.49%)	3350 (19.49%)	5.5e-05	0.00096
AH-vs-CH GO Enrichment	Biological Process	615	GO:0071478	cellular response to radiation	51 (2.16%)	216 (1.26%)	5.6e-05	0.00097
AH-vs-CH GO Enrichment	Biological Process	616	GO:0007040	lysosome organization	23 (0.98%)	72 (0.42%)	5.7e-05	0.000981
AH-vs-CH GO Enrichment	Biological Process	617	GO:0080171	lytic vacuole organization	23 (0.98%)	72 (0.42%)	5.7e-05	0.000981
AH-vs-CH GO Enrichment	Biological Process	618	GO:0006890	retrograde vesicle-mediated transport, Golgi to endoplasmic reticulum	27 (1.15%)	91 (0.53%)	5.8e-05	0.000999
AH-vs-CH GO Enrichment	Biological Process	619	GO:0044774	mitotic DNA integrity checkpoint signaling	35 (1.48%)	131 (0.76%)	5.9e-05	0.001014
AH-vs-CH GO Enrichment	Biological Process	620	GO:0002164	larval development	52 (2.21%)	222 (1.29%)	5.9e-05	0.001023
AH-vs-CH GO Enrichment	Biological Process	621	GO:0006360	transcription by RNA polymerase I	28 (1.19%)	96 (0.56%)	6e-05	0.001025
AH-vs-CH GO Enrichment	Biological Process	622	GO:0006282	regulation of DNA repair	30 (1.27%)	106 (0.62%)	6.2e-05	0.001055
AH-vs-CH GO Enrichment	Biological Process	623	GO:1903201	regulation of oxidative stress-induced cell death	24 (1.02%)	77 (0.45%)	6.2e-05	0.001055
AH-vs-CH GO Enrichment	Biological Process	624	GO:0000966	RNA 5'-end processing	18 (0.76%)	50 (0.29%)	6.2e-05	0.001065
AH-vs-CH GO Enrichment	Biological Process	625	GO:0043903	regulation of biological process involved in symbiotic interaction	41 (1.74%)	163 (0.95%)	6.5e-05	0.001115
AH-vs-CH GO Enrichment	Biological Process	626	GO:0000725	recombinational repair	37 (1.57%)	142 (0.83%)	6.6e-05	0.001119
AH-vs-CH GO Enrichment	Biological Process	627	GO:0017004	cytochrome complex assembly	20 (0.85%)	59 (0.34%)	6.7e-05	0.001134
AH-vs-CH GO Enrichment	Biological Process	628	GO:0043392	negative regulation of DNA binding	20 (0.85%)	59 (0.34%)	6.7e-05	0.001134
AH-vs-CH GO Enrichment	Biological Process	629	GO:0044788	modulation by host of viral process	17 (0.72%)	46 (0.27%)	6.8e-05	0.001146
AH-vs-CH GO Enrichment	Biological Process	630	GO:1901976	regulation of cell cycle checkpoint	17 (0.72%)	46 (0.27%)	6.8e-05	0.001146
AH-vs-CH GO Enrichment	Biological Process	631	GO:0009886	post-embryonic animal morphogenesis	45 (1.91%)	185 (1.08%)	7.1e-05	0.001194
AH-vs-CH GO Enrichment	Biological Process	632	GO:0036258	multivesicular body assembly	13 (0.55%)	30 (0.17%)	7.2e-05	0.001208
AH-vs-CH GO Enrichment	Biological Process	633	GO:0043162	ubiquitin-dependent protein catabolic process via the multivesicular body sorting pathway	13 (0.55%)	30 (0.17%)	7.2e-05	0.001208
AH-vs-CH GO Enrichment	Biological Process	634	GO:0051100	negative regulation of binding	42 (1.78%)	169 (0.98%)	7.2e-05	0.001213
AH-vs-CH GO Enrichment	Biological Process	635	GO:0045840	positive regulation of mitotic nuclear division	29 (1.23%)	102 (0.59%)	7.4e-05	0.001245
AH-vs-CH GO Enrichment	Biological Process	636	GO:0031507	heterochromatin assembly	31 (1.32%)	112 (0.65%)	7.4e-05	0.001247
AH-vs-CH GO Enrichment	Biological Process	637	GO:0006451	translational readthrough	15 (0.64%)	38 (0.22%)	7.5e-05	0.001252
AH-vs-CH GO Enrichment	Biological Process	638	GO:0009648	photoperiodism	14 (0.59%)	34 (0.2%)	7.5e-05	0.001253
AH-vs-CH GO Enrichment	Biological Process	639	GO:0070126	mitochondrial translational termination	24 (1.02%)	78 (0.45%)	7.7e-05	0.001294
AH-vs-CH GO Enrichment	Biological Process	640	GO:0042776	mitochondrial ATP synthesis coupled proton transport	9 (0.38%)	16 (0.09%)	7.8e-05	0.001295
AH-vs-CH GO Enrichment	Biological Process	641	GO:0000724	double-strand break repair via homologous recombination	36 (1.53%)	138 (0.8%)	8e-05	0.001328
AH-vs-CH GO Enrichment	Biological Process	642	GO:0031668	cellular response to extracellular stimulus	78 (3.31%)	374 (2.18%)	8.2e-05	0.001356
AH-vs-CH GO Enrichment	Biological Process	643	GO:0043571	maintenance of CRISPR repeat elements	25 (1.06%)	83 (0.48%)	8.2e-05	0.001356
AH-vs-CH GO Enrichment	Biological Process	644	GO:1903363	negative regulation of cellular protein catabolic process	25 (1.06%)	83 (0.48%)	8.2e-05	0.001356
AH-vs-CH GO Enrichment	Biological Process	645	GO:0035601	protein deacylation	35 (1.48%)	133 (0.77%)	8.2e-05	0.001361
AH-vs-CH GO Enrichment	Biological Process	646	GO:1903829	positive regulation of cellular protein localization	72 (3.05%)	339 (1.97%)	8.3e-05	0.001377
AH-vs-CH GO Enrichment	Biological Process	647	GO:0006620	posttranslational protein targeting to endoplasmic reticulum membrane	8 (0.34%)	13 (0.08%)	8.4e-05	0.001377
AH-vs-CH GO Enrichment	Biological Process	648	GO:0043653	mitochondrial fragmentation involved in apoptotic process	8 (0.34%)	13 (0.08%)	8.4e-05	0.001377
AH-vs-CH GO Enrichment	Biological Process	649	GO:0045842	positive regulation of mitotic metaphase/anaphase transition	18 (0.76%)	51 (0.3%)	8.4e-05	0.001382
AH-vs-CH GO Enrichment	Biological Process	650	GO:0055086	nucleobase-containing small molecule metabolic process	188 (7.98%)	1060 (6.17%)	8.5e-05	0.001388
AH-vs-CH GO Enrichment	Biological Process	651	GO:0051303	establishment of chromosome localization	26 (1.1%)	88 (0.51%)	8.5e-05	0.001396
AH-vs-CH GO Enrichment	Biological Process	652	GO:0010212	response to ionizing radiation	44 (1.87%)	181 (1.05%)	8.6e-05	0.001404
AH-vs-CH GO Enrichment	Biological Process	653	GO:0045947	negative regulation of translational initiation	11 (0.47%)	23 (0.13%)	8.7e-05	0.001418
AH-vs-CH GO Enrichment	Biological Process	654	GO:0071806	protein transmembrane transport	61 (2.59%)	276 (1.61%)	8.8e-05	0.00144
AH-vs-CH GO Enrichment	Biological Process	655	GO:0030522	intracellular receptor signaling pathway	62 (2.63%)	282 (1.64%)	9.1e-05	0.001482
AH-vs-CH GO Enrichment	Biological Process	656	GO:0006513	protein monoubiquitination	23 (0.98%)	74 (0.43%)	9.1e-05	0.001483
AH-vs-CH GO Enrichment	Biological Process	657	GO:0061077	chaperone-mediated protein folding	23 (0.98%)	74 (0.43%)	9.1e-05	0.001483
AH-vs-CH GO Enrichment	Biological Process	658	GO:2000104	negative regulation of DNA-dependent DNA replication	24 (1.02%)	79 (0.46%)	9.7e-05	0.001574
AH-vs-CH GO Enrichment	Biological Process	659	GO:2001234	negative regulation of apoptotic signaling pathway	52 (2.21%)	226 (1.32%)	9.7e-05	0.001575
AH-vs-CH GO Enrichment	Biological Process	660	GO:0016574	histone ubiquitination	19 (0.81%)	56 (0.33%)	9.9e-05	0.001605
AH-vs-CH GO Enrichment	Biological Process	661	GO:0032210	regulation of telomere maintenance via telomerase	19 (0.81%)	56 (0.33%)	9.9e-05	0.001605
AH-vs-CH GO Enrichment	Biological Process	662	GO:0032042	mitochondrial DNA metabolic process	12 (0.51%)	27 (0.16%)	0.000101	0.001627
AH-vs-CH GO Enrichment	Biological Process	663	GO:0006487	protein N-linked glycosylation	26 (1.1%)	89 (0.52%)	0.000105	0.001684
AH-vs-CH GO Enrichment	Biological Process	664	GO:0072666	establishment of protein localization to vacuole	26 (1.1%)	89 (0.52%)	0.000105	0.001684
AH-vs-CH GO Enrichment	Biological Process	665	GO:0009259	ribonucleotide metabolic process	135 (5.73%)	726 (4.22%)	0.000106	0.001695
AH-vs-CH GO Enrichment	Biological Process	666	GO:0098722	asymmetric stem cell division	15 (0.64%)	39 (0.23%)	0.000106	0.001698
AH-vs-CH GO Enrichment	Biological Process	667	GO:1905898	positive regulation of response to endoplasmic reticulum stress	15 (0.64%)	39 (0.23%)	0.000106	0.001698
AH-vs-CH GO Enrichment	Biological Process	668	GO:0042158	lipoprotein biosynthetic process	30 (1.27%)	109 (0.63%)	0.000108	0.001717
AH-vs-CH GO Enrichment	Biological Process	669	GO:0030970	retrograde protein transport, ER to cytosol	13 (0.55%)	31 (0.18%)	0.000108	0.001717
AH-vs-CH GO Enrichment	Biological Process	670	GO:0036257	multivesicular body organization	13 (0.55%)	31 (0.18%)	0.000108	0.001717
AH-vs-CH GO Enrichment	Biological Process	671	GO:1903513	endoplasmic reticulum to cytosol transport	13 (0.55%)	31 (0.18%)	0.000108	0.001717
AH-vs-CH GO Enrichment	Biological Process	672	GO:0000122	negative regulation of transcription by RNA polymerase II	163 (6.92%)	904 (5.26%)	0.000109	0.001728
AH-vs-CH GO Enrichment	Biological Process	673	GO:0033572	transferrin transport	14 (0.59%)	35 (0.2%)	0.000109	0.001729
AH-vs-CH GO Enrichment	Biological Process	674	GO:0048367	shoot system development	14 (0.59%)	35 (0.2%)	0.000109	0.001729
AH-vs-CH GO Enrichment	Biological Process	675	GO:0006275	regulation of DNA replication	48 (2.04%)	205 (1.19%)	0.000113	0.001789
AH-vs-CH GO Enrichment	Biological Process	676	GO:0098732	macromolecule deacylation	35 (1.48%)	135 (0.79%)	0.000114	0.001796
AH-vs-CH GO Enrichment	Biological Process	677	GO:0035096	larval midgut cell programmed cell death	10 (0.42%)	20 (0.12%)	0.000114	0.001804
AH-vs-CH GO Enrichment	Biological Process	678	GO:0048515	spermatid differentiation	43 (1.82%)	178 (1.04%)	0.00012	0.001881
AH-vs-CH GO Enrichment	Biological Process	679	GO:1903322	positive regulation of protein modification by small protein conjugation or removal	37 (1.57%)	146 (0.85%)	0.000123	0.00193
AH-vs-CH GO Enrichment	Biological Process	680	GO:0006378	mRNA polyadenylation	21 (0.89%)	66 (0.38%)	0.000125	0.001967
AH-vs-CH GO Enrichment	Biological Process	681	GO:1903312	negative regulation of mRNA metabolic process	26 (1.1%)	90 (0.52%)	0.000128	0.002011
AH-vs-CH GO Enrichment	Biological Process	682	GO:0019693	ribose phosphate metabolic process	136 (5.77%)	736 (4.28%)	0.000134	0.00209
AH-vs-CH GO Enrichment	Biological Process	683	GO:0007286	spermatid development	41 (1.74%)	168 (0.98%)	0.000134	0.002095
AH-vs-CH GO Enrichment	Biological Process	684	GO:0016239	positive regulation of macroautophagy	22 (0.93%)	71 (0.41%)	0.000135	0.002112
AH-vs-CH GO Enrichment	Biological Process	685	GO:0060341	regulation of cellular localization	168 (7.13%)	940 (5.47%)	0.000136	0.002117
AH-vs-CH GO Enrichment	Biological Process	686	GO:0048511	rhythmic process	79 (3.35%)	386 (2.25%)	0.000141	0.002193
AH-vs-CH GO Enrichment	Biological Process	687	GO:0034968	histone lysine methylation	33 (1.4%)	126 (0.73%)	0.000143	0.002221
AH-vs-CH GO Enrichment	Biological Process	688	GO:0036176	response to neutral pH	6 (0.25%)	8 (0.05%)	0.000144	0.002237
AH-vs-CH GO Enrichment	Biological Process	689	GO:0040031	snRNA modification	6 (0.25%)	8 (0.05%)	0.000144	0.002237
AH-vs-CH GO Enrichment	Biological Process	690	GO:0042026	protein refolding	9 (0.38%)	17 (0.1%)	0.000145	0.002241
AH-vs-CH GO Enrichment	Biological Process	691	GO:0007032	endosome organization	24 (1.02%)	81 (0.47%)	0.00015	0.002307
AH-vs-CH GO Enrichment	Biological Process	692	GO:0008356	asymmetric cell division	24 (1.02%)	81 (0.47%)	0.00015	0.002307
AH-vs-CH GO Enrichment	Biological Process	693	GO:0006352	DNA-templated transcription, initiation	74 (3.14%)	357 (2.08%)	0.00015	0.002309
AH-vs-CH GO Enrichment	Biological Process	694	GO:0006278	RNA-dependent DNA biosynthetic process	25 (1.06%)	86 (0.5%)	0.000154	0.002363
AH-vs-CH GO Enrichment	Biological Process	695	GO:0032784	regulation of DNA-templated transcription, elongation	25 (1.06%)	86 (0.5%)	0.000154	0.002363
AH-vs-CH GO Enrichment	Biological Process	696	GO:0051299	centrosome separation	12 (0.51%)	28 (0.16%)	0.000155	0.002372
AH-vs-CH GO Enrichment	Biological Process	697	GO:0006888	endoplasmic reticulum to Golgi vesicle-mediated transport	47 (1.99%)	202 (1.18%)	0.000155	0.00238
AH-vs-CH GO Enrichment	Biological Process	698	GO:0006353	DNA-templated transcription, termination	28 (1.19%)	101 (0.59%)	0.000158	0.002409
AH-vs-CH GO Enrichment	Biological Process	699	GO:0006796	phosphate-containing compound metabolic process	552 (23.42%)	3537 (20.58%)	0.00016	0.002449
AH-vs-CH GO Enrichment	Biological Process	700	GO:0010824	regulation of centrosome duplication	17 (0.72%)	49 (0.29%)	0.000167	0.002547
AH-vs-CH GO Enrichment	Biological Process	701	GO:2000059	negative regulation of ubiquitin-dependent protein catabolic process	17 (0.72%)	49 (0.29%)	0.000167	0.002547
AH-vs-CH GO Enrichment	Biological Process	702	GO:0044782	cilium organization	79 (3.35%)	388 (2.26%)	0.000168	0.00255
AH-vs-CH GO Enrichment	Biological Process	703	GO:0000731	DNA synthesis involved in DNA repair	19 (0.81%)	58 (0.34%)	0.000169	0.002564
AH-vs-CH GO Enrichment	Biological Process	704	GO:0098728	germline stem cell asymmetric division	8 (0.34%)	14 (0.08%)	0.000172	0.002601
AH-vs-CH GO Enrichment	Biological Process	705	GO:0044087	regulation of cellular component biogenesis	188 (7.98%)	1074 (6.25%)	0.000175	0.002652
AH-vs-CH GO Enrichment	Biological Process	706	GO:0006270	DNA replication initiation	31 (1.32%)	117 (0.68%)	0.000179	0.002702
AH-vs-CH GO Enrichment	Biological Process	707	GO:0017062	respiratory chain complex III assembly	7 (0.3%)	11 (0.06%)	0.00018	0.002703
AH-vs-CH GO Enrichment	Biological Process	708	GO:0034551	mitochondrial respiratory chain complex III assembly	7 (0.3%)	11 (0.06%)	0.00018	0.002703
AH-vs-CH GO Enrichment	Biological Process	709	GO:0035973	aggrephagy	7 (0.3%)	11 (0.06%)	0.00018	0.002703
AH-vs-CH GO Enrichment	Biological Process	710	GO:0051103	DNA ligation involved in DNA repair	7 (0.3%)	11 (0.06%)	0.00018	0.002703
AH-vs-CH GO Enrichment	Biological Process	711	GO:0000380	alternative mRNA splicing, via spliceosome	24 (1.02%)	82 (0.48%)	0.000184	0.002763
AH-vs-CH GO Enrichment	Biological Process	712	GO:0006623	protein targeting to vacuole	24 (1.02%)	82 (0.48%)	0.000184	0.002763
AH-vs-CH GO Enrichment	Biological Process	713	GO:0000002	mitochondrial genome maintenance	16 (0.68%)	45 (0.26%)	0.000186	0.002792
AH-vs-CH GO Enrichment	Biological Process	714	GO:0042147	retrograde transport, endosome to Golgi	25 (1.06%)	87 (0.51%)	0.000188	0.002809
AH-vs-CH GO Enrichment	Biological Process	715	GO:1900407	regulation of cellular response to oxidative stress	25 (1.06%)	87 (0.51%)	0.000188	0.002809
AH-vs-CH GO Enrichment	Biological Process	716	GO:0048002	antigen processing and presentation of peptide antigen	28 (1.19%)	102 (0.59%)	0.000189	0.002819
AH-vs-CH GO Enrichment	Biological Process	717	GO:0009117	nucleotide metabolic process	163 (6.92%)	914 (5.32%)	0.00019	0.002829
AH-vs-CH GO Enrichment	Biological Process	718	GO:0039702	viral budding via host ESCRT complex	10 (0.42%)	21 (0.12%)	0.000192	0.002849
AH-vs-CH GO Enrichment	Biological Process	719	GO:0071453	cellular response to oxygen levels	49 (2.08%)	215 (1.25%)	0.000194	0.00288
AH-vs-CH GO Enrichment	Biological Process	720	GO:0006753	nucleoside phosphate metabolic process	164 (6.96%)	921 (5.36%)	0.000196	0.002907
AH-vs-CH GO Enrichment	Biological Process	721	GO:0019637	organophosphate metabolic process	255 (10.82%)	1517 (8.83%)	0.000196	0.002909
AH-vs-CH GO Enrichment	Biological Process	722	GO:0072521	purine-containing compound metabolic process	146 (6.19%)	806 (4.69%)	0.000199	0.00294
AH-vs-CH GO Enrichment	Biological Process	723	GO:0035821	modulation of process of other organism	36 (1.53%)	144 (0.84%)	0.000201	0.002969
AH-vs-CH GO Enrichment	Biological Process	724	GO:0050792	regulation of viral process	36 (1.53%)	144 (0.84%)	0.000201	0.002969
AH-vs-CH GO Enrichment	Biological Process	725	GO:0007000	nucleolus organization	15 (0.64%)	41 (0.24%)	0.000205	0.003012
AH-vs-CH GO Enrichment	Biological Process	726	GO:0044773	mitotic DNA damage checkpoint signaling	31 (1.32%)	118 (0.69%)	0.000211	0.003103
AH-vs-CH GO Enrichment	Biological Process	727	GO:1902806	regulation of cell cycle G1/S phase transition	42 (1.78%)	177 (1.03%)	0.000216	0.003177
AH-vs-CH GO Enrichment	Biological Process	728	GO:0043248	proteasome assembly	14 (0.59%)	37 (0.22%)	0.00022	0.003223
AH-vs-CH GO Enrichment	Biological Process	729	GO:1905269	positive regulation of chromatin organization	34 (1.44%)	134 (0.78%)	0.000221	0.003233
AH-vs-CH GO Enrichment	Biological Process	730	GO:0016233	telomere capping	17 (0.72%)	50 (0.29%)	0.000221	0.003233
AH-vs-CH GO Enrichment	Biological Process	731	GO:0099402	plant organ development	17 (0.72%)	50 (0.29%)	0.000221	0.003233
AH-vs-CH GO Enrichment	Biological Process	732	GO:2001022	positive regulation of response to DNA damage stimulus	24 (1.02%)	83 (0.48%)	0.000226	0.003296
AH-vs-CH GO Enrichment	Biological Process	733	GO:0006473	protein acetylation	50 (2.12%)	222 (1.29%)	0.000227	0.003311
AH-vs-CH GO Enrichment	Biological Process	734	GO:0018394	peptidyl-lysine acetylation	45 (1.91%)	194 (1.13%)	0.000228	0.00332
AH-vs-CH GO Enrichment	Biological Process	735	GO:0007035	vacuolar acidification	13 (0.55%)	33 (0.19%)	0.00023	0.003331
AH-vs-CH GO Enrichment	Biological Process	736	GO:0015988	energy coupled proton transmembrane transport, against electrochemical gradient	13 (0.55%)	33 (0.19%)	0.00023	0.003331
AH-vs-CH GO Enrichment	Biological Process	737	GO:0051130	positive regulation of cellular component organization	230 (9.76%)	1355 (7.88%)	0.00023	0.003331
AH-vs-CH GO Enrichment	Biological Process	738	GO:0051338	regulation of transferase activity	177 (7.51%)	1008 (5.87%)	0.00023	0.003331
AH-vs-CH GO Enrichment	Biological Process	739	GO:0007076	mitotic chromosome condensation	12 (0.51%)	29 (0.17%)	0.000231	0.003337
AH-vs-CH GO Enrichment	Biological Process	740	GO:0006367	transcription initiation from RNA polymerase II promoter	54 (2.29%)	245 (1.43%)	0.000234	0.003375
AH-vs-CH GO Enrichment	Biological Process	741	GO:0031398	positive regulation of protein ubiquitination	32 (1.36%)	124 (0.72%)	0.00024	0.003454
AH-vs-CH GO Enrichment	Biological Process	742	GO:0010942	positive regulation of cell death	134 (5.69%)	733 (4.27%)	0.000241	0.003468
AH-vs-CH GO Enrichment	Biological Process	743	GO:0006476	protein deacetylation	31 (1.32%)	119 (0.69%)	0.000249	0.00357
AH-vs-CH GO Enrichment	Biological Process	744	GO:0032206	positive regulation of telomere maintenance	18 (0.76%)	55 (0.32%)	0.000252	0.003615
AH-vs-CH GO Enrichment	Biological Process	745	GO:0017038	protein import	72 (3.05%)	351 (2.04%)	0.000254	0.003633
AH-vs-CH GO Enrichment	Biological Process	746	GO:0009908	flower development	9 (0.38%)	18 (0.1%)	0.000255	0.003637
AH-vs-CH GO Enrichment	Biological Process	747	GO:0090567	reproductive shoot system development	9 (0.38%)	18 (0.1%)	0.000255	0.003637
AH-vs-CH GO Enrichment	Biological Process	748	GO:0006404	RNA import into nucleus	5 (0.21%)	6 (0.03%)	0.000257	0.003662
AH-vs-CH GO Enrichment	Biological Process	749	GO:0048132	female germ-line stem cell asymmetric division	5 (0.21%)	6 (0.03%)	0.000257	0.003662
AH-vs-CH GO Enrichment	Biological Process	750	GO:0044092	negative regulation of molecular function	194 (8.23%)	1121 (6.52%)	0.000259	0.003686
AH-vs-CH GO Enrichment	Biological Process	751	GO:0016575	histone deacetylation	28 (1.19%)	104 (0.61%)	0.00027	0.003833
AH-vs-CH GO Enrichment	Biological Process	752	GO:0000018	regulation of DNA recombination	27 (1.15%)	99 (0.58%)	0.000274	0.003892
AH-vs-CH GO Enrichment	Biological Process	753	GO:0050000	chromosome localization	26 (1.1%)	94 (0.55%)	0.000277	0.003926
AH-vs-CH GO Enrichment	Biological Process	754	GO:0006754	ATP biosynthetic process	40 (1.7%)	168 (0.98%)	0.00028	0.003965
AH-vs-CH GO Enrichment	Biological Process	755	GO:0070828	heterochromatin organization	32 (1.36%)	125 (0.73%)	0.000281	0.003967
AH-vs-CH GO Enrichment	Biological Process	756	GO:0042752	regulation of circadian rhythm	35 (1.48%)	141 (0.82%)	0.000284	0.004006
AH-vs-CH GO Enrichment	Biological Process	757	GO:0009792	embryo development ending in birth or egg hatching	173 (7.34%)	987 (5.74%)	0.000296	0.004179
[truncated: 1,120 more rows]

## Sheet: Sheet2
A-vs-B GO Enrichment (Cellular Component)
#	GO ID	Description	A-vs-B (1053)	All (16542)	pvalue	p.adjust
1	GO:0043231	intracellular membrane-bounded organelle	881 (83.67%)	10317 (62.37%)	0	0
2	GO:0043229	intracellular organelle	925 (87.84%)	11207 (67.75%)	0	0
3	GO:0043227	membrane-bounded organelle	898 (85.28%)	10667 (64.48%)	0	0
4	GO:0043226	organelle	930 (88.32%)	11438 (69.15%)	0	0
5	GO:0005622	intracellular anatomical structure	995 (94.49%)	12938 (78.21%)	0	0
6	GO:0031981	nuclear lumen	408 (38.75%)	3816 (23.07%)	0	0
7	GO:0070013	intracellular organelle lumen	481 (45.68%)	4837 (29.24%)	0	0
8	GO:0031974	membrane-enclosed lumen	481 (45.68%)	4839 (29.25%)	0	0
9	GO:0043233	organelle lumen	481 (45.68%)	4839 (29.25%)	0	0
10	GO:0005634	nucleus	590 (56.03%)	6524 (39.44%)	0	0
11	GO:0005737	cytoplasm	834 (79.2%)	10712 (64.76%)	0	0
12	GO:0005654	nucleoplasm	346 (32.86%)	3265 (19.74%)	0	0
13	GO:0032991	protein-containing complex	545 (51.76%)	6119 (36.99%)	0	0
14	GO:1902494	catalytic complex	224 (21.27%)	1961 (11.85%)	0	0
15	GO:1990904	ribonucleoprotein complex	140 (13.3%)	1033 (6.24%)	0	0
16	GO:0031090	organelle membrane	329 (31.24%)	3394 (20.52%)	0	0
17	GO:0031967	organelle envelope	161 (15.29%)	1304 (7.88%)	0	0
18	GO:0005730	nucleolus	127 (12.06%)	937 (5.66%)	0	0
19	GO:0031975	envelope	175 (16.62%)	1484 (8.97%)	0	0
20	GO:0005829	cytosol	419 (39.79%)	4778 (28.88%)	0	0
21	GO:0043228	non-membrane-bounded organelle	386 (36.66%)	4324 (26.14%)	0	0
22	GO:0043232	intracellular non-membrane-bounded organelle	383 (36.37%)	4282 (25.89%)	0	0
23	GO:0005739	mitochondrion	187 (17.76%)	1730 (10.46%)	0	0
24	GO:0140535	intracellular protein-containing complex	143 (13.58%)	1221 (7.38%)	0	0
25	GO:0005740	mitochondrial envelope	106 (10.07%)	826 (4.99%)	0	0
26	GO:0140513	nuclear protein-containing complex	170 (16.14%)	1652 (9.99%)	0	0
27	GO:0031966	mitochondrial membrane	96 (9.12%)	771 (4.66%)	0	0
28	GO:0005746	mitochondrial respirasome	24 (2.28%)	85 (0.51%)	0	0
29	GO:1990234	transferase complex	123 (11.68%)	1100 (6.65%)	0	0
30	GO:0005694	chromosome	136 (12.92%)	1259 (7.61%)	0	0
31	GO:0098798	mitochondrial protein-containing complex	55 (5.22%)	352 (2.13%)	0	0
32	GO:0098800	inner mitochondrial membrane protein complex	36 (3.42%)	181 (1.09%)	0	0
33	GO:0019866	organelle inner membrane	75 (7.12%)	567 (3.43%)	0	0
34	GO:0070469	respirasome	25 (2.37%)	97 (0.59%)	0	0
35	GO:0098803	respiratory chain complex	23 (2.18%)	84 (0.51%)	0	0
36	GO:1905368	peptidase complex	34 (3.23%)	170 (1.03%)	0	0
37	GO:0005743	mitochondrial inner membrane	67 (6.36%)	507 (3.06%)	0	0
38	GO:0016604	nuclear body	84 (7.98%)	732 (4.43%)	0	3e-06
39	GO:0005789	endoplasmic reticulum membrane	110 (10.45%)	1055 (6.38%)	0	4e-06
40	GO:0098827	endoplasmic reticulum subcompartment	110 (10.45%)	1058 (6.4%)	0	5e-06
41	GO:0098588	bounding membrane of organelle	184 (17.47%)	2023 (12.23%)	0	5e-06
42	GO:1905369	endopeptidase complex	26 (2.47%)	132 (0.8%)	0	6e-06
43	GO:0042175	nuclear outer membrane-endoplasmic reticulum membrane network	112 (10.64%)	1092 (6.6%)	0	7e-06
44	GO:0031301	integral component of organelle membrane	51 (4.84%)	381 (2.3%)	0	9e-06
45	GO:0031984	organelle subcompartment	155 (14.72%)	1668 (10.08%)	1e-06	1.5e-05
46	GO:0061695	transferase complex, transferring phosphorus-containing groups	54 (5.13%)	422 (2.55%)	1e-06	1.8e-05
47	GO:0031300	intrinsic component of organelle membrane	52 (4.94%)	405 (2.45%)	1e-06	2.5e-05
48	GO:0000502	proteasome complex	23 (2.18%)	118 (0.71%)	1e-06	3e-05
49	GO:0030176	integral component of endoplasmic reticulum membrane	30 (2.85%)	183 (1.11%)	2e-06	3.7e-05
50	GO:0031227	intrinsic component of endoplasmic reticulum membrane	30 (2.85%)	188 (1.14%)	3e-06	6.4e-05
51	GO:0005840	ribosome	46 (4.37%)	356 (2.15%)	4e-06	8.1e-05
52	GO:0070069	cytochrome complex	11 (1.04%)	36 (0.22%)	9e-06	0.000198
53	GO:0005774	vacuolar membrane	48 (4.56%)	396 (2.39%)	1.3e-05	0.000278
54	GO:0022627	cytosolic small ribosomal subunit	18 (1.71%)	93 (0.56%)	2e-05	0.000412
55	GO:0030684	preribosome	24 (2.28%)	148 (0.89%)	2.1e-05	0.000414
56	GO:0140534	endoplasmic reticulum protein-containing complex	24 (2.28%)	148 (0.89%)	2.1e-05	0.000414
57	GO:0098852	lytic vacuole membrane	37 (3.51%)	281 (1.7%)	2.1e-05	0.000414
58	GO:0005747	mitochondrial respiratory chain complex I	12 (1.14%)	46 (0.28%)	2.1e-05	0.000414
59	GO:0045271	respiratory chain complex I	12 (1.14%)	46 (0.28%)	2.1e-05	0.000414
60	GO:0005635	nuclear envelope	56 (5.32%)	499 (3.02%)	2.5e-05	0.000464
61	GO:0030880	RNA polymerase complex	32 (3.04%)	230 (1.39%)	2.5e-05	0.000464
62	GO:0055029	nuclear DNA-directed RNA polymerase complex	31 (2.94%)	221 (1.34%)	2.8e-05	0.000517
63	GO:0015935	small ribosomal subunit	20 (1.9%)	114 (0.69%)	3.1e-05	0.000555
64	GO:0031970	organelle envelope lumen	20 (1.9%)	114 (0.69%)	3.1e-05	0.000555
65	GO:0000428	DNA-directed RNA polymerase complex	31 (2.94%)	223 (1.35%)	3.4e-05	0.000589
66	GO:0030964	NADH dehydrogenase complex	12 (1.14%)	48 (0.29%)	3.4e-05	0.000589
67	GO:0005777	peroxisome	24 (2.28%)	156 (0.94%)	5e-05	0.000833
68	GO:0042579	microbody	24 (2.28%)	156 (0.94%)	5e-05	0.000833
69	GO:0016591	RNA polymerase II, holoenzyme	25 (2.37%)	166 (1%)	5e-05	0.000833
70	GO:0005758	mitochondrial intermembrane space	18 (1.71%)	101 (0.61%)	6.2e-05	0.001006
71	GO:0005684	U2-type spliceosomal complex	17 (1.61%)	93 (0.56%)	7e-05	0.001132
72	GO:0044391	ribosomal subunit	32 (3.04%)	243 (1.47%)	7.4e-05	0.001166
73	GO:0000228	nuclear chromosome	71 (6.74%)	704 (4.26%)	7.5e-05	0.001169
74	GO:0005773	vacuole	75 (7.12%)	755 (4.56%)	7.7e-05	0.001186
75	GO:0000785	chromatin	69 (6.55%)	680 (4.11%)	7.8e-05	0.00119
76	GO:0022626	cytosolic ribosome	29 (2.75%)	212 (1.28%)	8e-05	0.001197
77	GO:0005751	mitochondrial respiratory chain complex IV	7 (0.66%)	19 (0.11%)	0.000106	0.001571
78	GO:0015030	Cajal body	12 (1.14%)	54 (0.33%)	0.000118	0.001723
79	GO:0016281	eukaryotic translation initiation factor 4F complex	6 (0.57%)	14 (0.08%)	0.000126	0.001824
80	GO:0045277	respiratory chain complex IV	7 (0.66%)	21 (0.13%)	0.000219	0.003119
81	GO:0012505	endomembrane system	315 (29.91%)	4177 (25.25%)	0.000226	0.003188
82	GO:0005744	TIM23 mitochondrial import inner membrane translocase complex	7 (0.66%)	22 (0.13%)	0.000303	0.004219
83	GO:0072546	EMC complex	5 (0.47%)	11 (0.07%)	0.000346	0.004719
84	GO:0000323	lytic vacuole	60 (5.7%)	601 (3.63%)	0.000348	0.004719
85	GO:0005819	spindle	44 (4.18%)	405 (2.45%)	0.000364	0.004843
86	GO:0033202	DNA helicase complex	14 (1.33%)	78 (0.47%)	0.000365	0.004843
87	GO:0098556	cytoplasmic side of rough endoplasmic reticulum membrane	6 (0.57%)	17 (0.1%)	0.000441	0.005784
88	GO:0005815	microtubule organizing center	68 (6.46%)	710 (4.29%)	0.000466	0.005863
89	GO:0042470	melanosome	18 (1.71%)	118 (0.71%)	0.000467	0.005863
90	GO:0048770	pigment granule	18 (1.71%)	118 (0.71%)	0.000467	0.005863
91	GO:0015630	microtubule cytoskeleton	107 (10.16%)	1227 (7.42%)	0.000468	0.005863
92	GO:0005765	lysosomal membrane	30 (2.85%)	248 (1.5%)	0.000538	0.006664
93	GO:0005681	spliceosomal complex	27 (2.56%)	215 (1.3%)	0.000559	0.006747
94	GO:0005750	mitochondrial respiratory chain complex III	5 (0.47%)	12 (0.07%)	0.000562	0.006747
95	GO:0045275	respiratory chain complex III	5 (0.47%)	12 (0.07%)	0.000562	0.006747
96	GO:0098796	membrane protein complex	130 (12.35%)	1554 (9.39%)	0.000634	0.007532
97	GO:0030496	midbody	24 (2.28%)	184 (1.11%)	0.000644	0.00757
98	GO:0098687	chromosomal region	49 (4.65%)	481 (2.91%)	0.000759	0.008827
99	GO:0030687	preribosome, large subunit precursor	11 (1.04%)	57 (0.34%)	0.000812	0.009356
100	GO:0005813	centrosome	49 (4.65%)	485 (2.93%)	0.000909	0.010365
101	GO:0005741	mitochondrial outer membrane	27 (2.56%)	224 (1.35%)	0.001051	0.011866
102	GO:1990204	oxidoreductase complex	23 (2.18%)	180 (1.09%)	0.001098	0.012268
103	GO:0019867	outer membrane	38 (3.61%)	355 (2.15%)	0.001172	0.012975
104	GO:0098554	cytoplasmic side of endoplasmic reticulum membrane	7 (0.66%)	27 (0.16%)	0.001194	0.013091
105	GO:0030173	integral component of Golgi membrane	10 (0.95%)	51 (0.31%)	0.001221	0.013261
106	GO:0030867	rough endoplasmic reticulum membrane	12 (1.14%)	69 (0.42%)	0.001256	0.013504
107	GO:0031597	cytosolic proteasome complex	11 (1.04%)	60 (0.36%)	0.001267	0.013504
108	GO:0031965	nuclear membrane	35 (3.32%)	321 (1.94%)	0.00131	0.013824
109	GO:0000775	chromosome, centromeric region	35 (3.32%)	323 (1.95%)	0.001458	0.015249
110	GO:0016607	nuclear speck	40 (3.8%)	384 (2.32%)	0.001478	0.015319
111	GO:0070847	core mediator complex	4 (0.38%)	9 (0.05%)	0.001588	0.016309
112	GO:0000793	condensed chromosome	36 (3.42%)	339 (2.05%)	0.001788	0.018204
113	GO:0000324	fungal-type vacuole	12 (1.14%)	72 (0.44%)	0.001837	0.018536
114	GO:0043601	nuclear replisome	10 (0.95%)	54 (0.33%)	0.001924	0.019242
115	GO:0005783	endoplasmic reticulum	146 (13.87%)	1831 (11.07%)	0.002122	0.021036
116	GO:0009379	Holliday junction helicase complex	11 (1.04%)	64 (0.39%)	0.00218	0.021254
117	GO:0042575	DNA polymerase complex	14 (1.33%)	93 (0.56%)	0.002181	0.021254
118	GO:0030894	replisome	10 (0.95%)	55 (0.33%)	0.00222	0.02145
119	GO:0031968	organelle outer membrane	28 (2.66%)	248 (1.5%)	0.002303	0.021988
120	GO:0036452	ESCRT complex	8 (0.76%)	38 (0.23%)	0.002315	0.021988
121	GO:0031228	intrinsic component of Golgi membrane	10 (0.95%)	56 (0.34%)	0.002552	0.024042
122	GO:0000322	storage vacuole	12 (1.14%)	75 (0.45%)	0.002623	0.024507
123	GO:0016605	PML body	14 (1.33%)	97 (0.59%)	0.00325	0.029833
124	GO:0001891	phagocytic cup	6 (0.57%)	24 (0.15%)	0.003271	0.029833
125	GO:0005839	proteasome core complex	6 (0.57%)	24 (0.15%)	0.003271	0.029833
126	GO:0035861	site of double-strand break	10 (0.95%)	58 (0.35%)	0.003334	0.030161
127	GO:0005785	signal recognition particle receptor complex	4 (0.38%)	11 (0.07%)	0.003753	0.033162
128	GO:0030681	multimeric ribonuclease P complex	4 (0.38%)	11 (0.07%)	0.003753	0.033162
129	GO:0071006	U2-type catalytic step 1 spliceosome	4 (0.38%)	11 (0.07%)	0.003753	0.033162
130	GO:0000922	spindle pole	19 (1.8%)	153 (0.92%)	0.003935	0.034389
131	GO:0005764	lysosome	52 (4.94%)	560 (3.39%)	0.003952	0.034389
132	GO:0042565	RNA nuclear export complex	2 (0.19%)	2 (0.01%)	0.004049	0.034936
133	GO:0005838	proteasome regulatory particle	6 (0.57%)	25 (0.15%)	0.004076	0.034936
134	GO:0071007	U2-type catalytic step 2 spliceosome	7 (0.66%)	33 (0.2%)	0.004115	0.035005
135	GO:0090734	site of DNA damage	10 (0.95%)	60 (0.36%)	0.004295	0.036265
136	GO:0005657	replication fork	16 (1.52%)	122 (0.74%)	0.00458	0.038394
137	GO:0005793	endoplasmic reticulum-Golgi intermediate compartment	15 (1.42%)	112 (0.68%)	0.004879	0.040204
138	GO:1902555	endoribonuclease complex	7 (0.66%)	34 (0.21%)	0.004902	0.040204
139	GO:1905348	endonuclease complex	7 (0.66%)	34 (0.21%)	0.004902	0.040204
140	GO:0000779	condensed chromosome, centromeric region	25 (2.37%)	226 (1.37%)	0.005	0.040718
141	GO:0000139	Golgi membrane	62 (5.89%)	700 (4.23%)	0.005102	0.041247
142	GO:0005759	mitochondrial matrix	47 (4.46%)	503 (3.04%)	0.00531	0.04263
143	GO:0071012	catalytic step 1 spliceosome	4 (0.38%)	12 (0.07%)	0.005348	0.042632
144	GO:0009376	HslUV protease complex	7 (0.66%)	35 (0.21%)	0.005798	0.045898
145	GO:0000329	fungal-type vacuole membrane	9 (0.85%)	54 (0.33%)	0.0066	0.051888
146	GO:0005643	nuclear pore	12 (1.14%)	84 (0.51%)	0.006724	0.0525
147	GO:0005769	early endosome	35 (3.32%)	356 (2.15%)	0.007028	0.054144
148	GO:0000313	organellar ribosome	18 (1.71%)	150 (0.91%)	0.007029	0.054144
149	GO:0005795	Golgi stack	19 (1.8%)	162 (0.98%)	0.007293	0.055249
150	GO:0008540	proteasome regulatory particle, base subcomplex	4 (0.38%)	13 (0.08%)	0.00734	0.055249
151	GO:0030140	trans-Golgi network transport vesicle	6 (0.57%)	28 (0.17%)	0.007366	0.055249
152	GO:0002177	manchette	3 (0.28%)	7 (0.04%)	0.007415	0.055249
153	GO:0070761	pre-snoRNP complex	3 (0.28%)	7 (0.04%)	0.007415	0.055249
154	GO:0098791	Golgi apparatus subcompartment	70 (6.65%)	823 (4.98%)	0.007799	0.057736
155	GO:0048500	signal recognition particle	7 (0.66%)	37 (0.22%)	0.007948	0.058455
156	GO:0000151	ubiquitin ligase complex	42 (3.99%)	451 (2.73%)	0.008565	0.06259
157	GO:0000974	Prp19 complex	5 (0.47%)	21 (0.13%)	0.008945	0.06397
158	GO:0031230	intrinsic component of cell outer membrane	8 (0.76%)	47 (0.28%)	0.008978	0.06397
159	GO:0045203	integral component of cell outer membrane	8 (0.76%)	47 (0.28%)	0.008978	0.06397
160	GO:0071011	precatalytic spliceosome	8 (0.76%)	47 (0.28%)	0.008978	0.06397
161	GO:0005798	Golgi-associated vesicle	18 (1.71%)	154 (0.93%)	0.009163	0.064881
162	GO:0005732	sno(s)RNA-containing ribonucleoprotein complex	7 (0.66%)	38 (0.23%)	0.00922	0.064881
163	GO:0000776	kinetochore	23 (2.18%)	214 (1.29%)	0.009653	0.067058
164	GO:0070603	SWI/SNF superfamily-type complex	12 (1.14%)	88 (0.53%)	0.009695	0.067058
165	GO:0000815	ESCRT III complex	4 (0.38%)	14 (0.08%)	0.009765	0.067058
166	GO:0030677	ribonuclease P complex	4 (0.38%)	14 (0.08%)	0.009765	0.067058
167	GO:0005868	cytoplasmic dynein complex	5 (0.47%)	22 (0.13%)	0.010981	0.074962
168	GO:0001405	PAM complex, Tim23 associated import motor	3 (0.28%)	8 (0.05%)	0.011307	0.076724
169	GO:0017109	glutamate-cysteine ligase complex	2 (0.19%)	3 (0.02%)	0.011631	0.077089
170	GO:0030690	Noc1p-Noc2p complex	2 (0.19%)	3 (0.02%)	0.011631	0.077089
171	GO:0035517	PR-DUB complex	2 (0.19%)	3 (0.02%)	0.011631	0.077089
172	GO:0140007	KICSTOR complex	2 (0.19%)	3 (0.02%)	0.011631	0.077089
173	GO:0043209	myelin sheath	21 (1.99%)	194 (1.17%)	0.012048	0.079389
174	GO:0022624	proteasome accessory complex	6 (0.57%)	31 (0.19%)	0.01224	0.080191
175	GO:0005662	DNA replication factor A complex	4 (0.38%)	15 (0.09%)	0.012655	0.081508
176	GO:0016282	eukaryotic 43S preinitiation complex	4 (0.38%)	15 (0.09%)	0.012655	0.081508
177	GO:0045169	fusome	4 (0.38%)	15 (0.09%)	0.012655	0.081508
178	GO:0000242	pericentriolar material	5 (0.47%)	23 (0.14%)	0.013312	0.084309
179	GO:0005797	Golgi medial cisterna	5 (0.47%)	23 (0.14%)	0.013312	0.084309
180	GO:0030688	preribosome, small subunit precursor	5 (0.47%)	23 (0.14%)	0.013312	0.084309
181	GO:0032993	protein-DNA complex	21 (1.99%)	197 (1.19%)	0.014155	0.089152
182	GO:0030135	coated vesicle	26 (2.47%)	259 (1.57%)	0.014377	0.090054
183	GO:0032040	small-subunit processome	8 (0.76%)	51 (0.31%)	0.014546	0.090612
184	GO:0005761	mitochondrial ribosome	12 (1.14%)	93 (0.56%)	0.014737	0.091302
185	GO:0005770	late endosome	27 (2.56%)	273 (1.65%)	0.015323	0.09442
186	GO:0120114	Sm-like protein family complex	13 (1.23%)	105 (0.63%)	0.015803	0.094509
187	GO:0000407	phagophore assembly site	7 (0.66%)	42 (0.25%)	0.01582	0.094509
188	GO:0010494	cytoplasmic stress granule	12 (1.14%)	94 (0.57%)	0.015948	0.094509
189	GO:0005778	peroxisomal membrane	9 (0.85%)	62 (0.37%)	0.016029	0.094509
190	GO:0031903	microbody membrane	9 (0.85%)	62 (0.37%)	0.016029	0.094509
191	GO:0030991	intraciliary transport particle A	3 (0.28%)	9 (0.05%)	0.016166	0.094509
192	GO:0032009	early phagosome	3 (0.28%)	9 (0.05%)	0.016166	0.094509
193	GO:0062039	biofilm matrix	3 (0.28%)	9 (0.05%)	0.016166	0.094509
194	GO:0062040	fungal biofilm matrix	3 (0.28%)	9 (0.05%)	0.016166	0.094509
195	GO:0071008	U2-type post-mRNA release spliceosomal complex	3 (0.28%)	9 (0.05%)	0.016166	0.094509
196	GO:0071339	MLL1 complex	6 (0.57%)	33 (0.2%)	0.016531	0.096149
197	GO:0034515	proteasome storage granule	5 (0.47%)	25 (0.15%)	0.018924	0.108956
198	GO:0048501	signal recognition particle, plasma membrane targeting	5 (0.47%)	25 (0.15%)	0.018924	0.108956
199	GO:0044665	MLL1/2 complex	6 (0.57%)	34 (0.21%)	0.019023	0.108975
200	GO:0005881	cytoplasmic microtubule	9 (0.85%)	64 (0.39%)	0.019449	0.11086
201	GO:0031011	Ino80 complex	4 (0.38%)	17 (0.1%)	0.01994	0.11309
202	GO:0016592	mediator complex	10 (0.95%)	75 (0.45%)	0.020087	0.113106
203	GO:0080008	Cul4-RING E3 ubiquitin ligase complex	7 (0.66%)	44 (0.27%)	0.020141	0.113106
204	GO:0005768	endosome	74 (7.03%)	918 (5.55%)	0.020612	0.115187
205	GO:0005874	microtubule	38 (3.61%)	424 (2.56%)	0.020857	0.115986
206	GO:0005814	centriole	14 (1.33%)	121 (0.73%)	0.02165	0.117599
207	GO:0005787	signal peptidase complex	3 (0.28%)	10 (0.06%)	0.022017	0.117599
208	GO:0042721	TIM22 mitochondrial import inner membrane insertion complex	3 (0.28%)	10 (0.06%)	0.022017	0.117599
209	GO:0000124	SAGA complex	5 (0.47%)	26 (0.16%)	0.022235	0.117599
210	GO:0000214	tRNA-intron endonuclease complex	2 (0.19%)	4 (0.02%)	0.022282	0.117599
211	GO:0005968	Rab-protein geranylgeranyltransferase complex	2 (0.19%)	4 (0.02%)	0.022282	0.117599
212	GO:0012511	monolayer-surrounded lipid storage body	2 (0.19%)	4 (0.02%)	0.022282	0.117599
213	GO:0031074	nucleocytoplasmic transport complex	2 (0.19%)	4 (0.02%)	0.022282	0.117599
214	GO:0033565	ESCRT-0 complex	2 (0.19%)	4 (0.02%)	0.022282	0.117599
215	GO:0035189	Rb-E2F complex	2 (0.19%)	4 (0.02%)	0.022282	0.117599
216	GO:0042272	nuclear RNA export factor complex	2 (0.19%)	4 (0.02%)	0.022282	0.117599
217	GO:0043596	nuclear replication fork	12 (1.14%)	99 (0.6%)	0.023161	0.121674
218	GO:0035097	histone methyltransferase complex	10 (0.95%)	77 (0.47%)	0.02374	0.124144
219	GO:0034708	methyltransferase complex	13 (1.23%)	111 (0.67%)	0.024033	0.125102
220	GO:0036038	MKS complex	4 (0.38%)	18 (0.11%)	0.024375	0.125737
221	GO:0070993	translation preinitiation complex	4 (0.38%)	18 (0.11%)	0.024375	0.125737
222	GO:0009360	DNA polymerase III complex	7 (0.66%)	46 (0.28%)	0.025222	0.129519
223	GO:0009506	plasmodesma	5 (0.47%)	27 (0.16%)	0.025899	0.13181
224	GO:0055044	symplast	5 (0.47%)	27 (0.16%)	0.025899	0.13181
225	GO:0030659	cytoplasmic vesicle membrane	81 (7.69%)	1028 (6.21%)	0.026041	0.131874
226	GO:1904949	ATPase complex	14 (1.33%)	124 (0.75%)	0.026143	0.131874
227	GO:0000123	histone acetyltransferase complex	12 (1.14%)	101 (0.61%)	0.026633	0.13375
228	GO:0005930	axoneme	15 (1.42%)	137 (0.83%)	0.027923	0.139617
229	GO:0010008	endosome membrane	40 (3.8%)	461 (2.79%)	0.028718	0.141842
230	GO:0031588	nucleotide-activated protein kinase complex	3 (0.28%)	11 (0.07%)	0.028866	0.141842
231	GO:0032039	integrator complex	3 (0.28%)	11 (0.07%)	0.028866	0.141842
232	GO:0042765	GPI-anchor transamidase complex	3 (0.28%)	11 (0.07%)	0.028866	0.141842
233	GO:0031461	cullin-RING ubiquitin ligase complex	30 (2.85%)	328 (1.98%)	0.029165	0.142695
234	GO:0070822	Sin3-type complex	4 (0.38%)	19 (0.11%)	0.02936	0.143036
235	GO:0097014	ciliary plasm	15 (1.42%)	138 (0.83%)	0.02956	0.14321
236	GO:0005637	nuclear inner membrane	8 (0.76%)	58 (0.35%)	0.029708	0.14321
237	GO:0098562	cytoplasmic side of membrane	32 (3.04%)	355 (2.15%)	0.029773	0.14321
238	GO:0009279	cell outer membrane	9 (0.85%)	69 (0.42%)	0.030254	0.144913
239	GO:0071014	post-mRNA release spliceosomal complex	6 (0.57%)	38 (0.23%)	0.031522	0.150356
240	GO:0000221	vacuolar proton-transporting V-type ATPase, V1 domain	5 (0.47%)	29 (0.18%)	0.034331	0.160324
241	GO:0097708	intracellular vesicle	157 (14.91%)	2153 (13.02%)	0.03452	0.160324
242	GO:0034045	phagophore assembly site membrane	4 (0.38%)	20 (0.12%)	0.034904	0.160324
243	GO:0051286	cell tip	6 (0.57%)	39 (0.24%)	0.03532	0.160324
244	GO:0000314	organellar small ribosomal subunit	9 (0.85%)	71 (0.43%)	0.035562	0.160324
245	GO:0008023	transcription elongation factor complex	9 (0.85%)	71 (0.43%)	0.035562	0.160324
246	GO:0030686	90S preribosome	9 (0.85%)	71 (0.43%)	0.035562	0.160324
247	GO:0001652	granular component	2 (0.19%)	5 (0.03%)	0.035581	0.160324
248	GO:0005853	eukaryotic translation elongation factor 1 complex	2 (0.19%)	5 (0.03%)	0.035581	0.160324
249	GO:0016456	X chromosome located dosage compensation complex, transcription activating	2 (0.19%)	5 (0.03%)	0.035581	0.160324
250	GO:0043625	delta DNA polymerase complex	2 (0.19%)	5 (0.03%)	0.035581	0.160324
251	GO:0070864	sperm individualization complex	2 (0.19%)	5 (0.03%)	0.035581	0.160324
252	GO:0072487	MSL complex	2 (0.19%)	5 (0.03%)	0.035581	0.160324
253	GO:0097422	tubular endosome	2 (0.19%)	5 (0.03%)	0.035581	0.160324
254	GO:0000306	extrinsic component of vacuolar membrane	3 (0.28%)	12 (0.07%)	0.036706	0.164337
255	GO:0031982	vesicle	163 (15.48%)	2247 (13.58%)	0.036853	0.164337
256	GO:0012506	vesicle membrane	81 (7.69%)	1046 (6.32%)	0.037033	0.164337
257	GO:0035770	ribonucleoprotein granule	24 (2.28%)	256 (1.55%)	0.037048	0.164337
258	GO:0012507	ER to Golgi transport vesicle membrane	7 (0.66%)	50 (0.3%)	0.03787	0.167334
259	GO:0035869	ciliary transition zone	9 (0.85%)	72 (0.44%)	0.038442	0.168468
260	GO:0030286	dynein complex	8 (0.76%)	61 (0.37%)	0.038689	0.168468
261	GO:0033116	endoplasmic reticulum-Golgi intermediate compartment membrane	8 (0.76%)	61 (0.37%)	0.038689	0.168468
262	GO:0030660	Golgi-associated vesicle membrane	11 (1.04%)	95 (0.57%)	0.038718	0.168468
263	GO:0030990	intraciliary transport particle	5 (0.47%)	30 (0.18%)	0.039113	0.169539
264	GO:0060187	cell pole	6 (0.57%)	40 (0.24%)	0.0394	0.170135
265	GO:0030662	coated vesicle membrane	16 (1.52%)	156 (0.94%)	0.040139	0.172675
266	GO:0031410	cytoplasmic vesicle	156 (14.81%)	2150 (13%)	0.040478	0.173478
267	GO:0030904	retromer complex	4 (0.38%)	21 (0.13%)	0.041012	0.174274
268	GO:0035371	microtubule plus-end	4 (0.38%)	21 (0.13%)	0.041012	0.174274
269	GO:0030134	COPII-coated ER to Golgi transport vesicle	9 (0.85%)	73 (0.44%)	0.041477	0.174274
270	GO:0005782	peroxisomal matrix	7 (0.66%)	51 (0.31%)	0.041581	0.174274
271	GO:0009368	endopeptidase Clp complex	7 (0.66%)	51 (0.31%)	0.041581	0.174274
272	GO:0031907	microbody lumen	7 (0.66%)	51 (0.31%)	0.041581	0.174274
273	GO:0005669	transcription factor TFIID complex	8 (0.76%)	62 (0.37%)	0.042046	0.175577
274	GO:0030137	COPI-coated vesicle	5 (0.47%)	31 (0.19%)	0.044281	0.183565
275	GO:0097346	INO80-type complex	5 (0.47%)	31 (0.19%)	0.044281	0.183565
276	GO:0000243	commitment complex	3 (0.28%)	13 (0.08%)	0.045515	0.18732
277	GO:0008303	caspase complex	3 (0.28%)	13 (0.08%)	0.045515	0.18732
278	GO:0031248	protein acetyltransferase complex	12 (1.14%)	110 (0.66%)	0.047016	0.192108
279	GO:1902493	acetyltransferase complex	12 (1.14%)	110 (0.66%)	0.047016	0.192108
280	GO:0009547	plastid ribosome	4 (0.38%)	22 (0.13%)	0.047685	0.193439
281	GO:0016272	prefoldin complex	4 (0.38%)	22 (0.13%)	0.047685	0.193439
282	GO:0005876	spindle microtubule	9 (0.85%)	75 (0.45%)	0.04802	0.193439
283	GO:0055038	recycling endosome membrane	9 (0.85%)	75 (0.45%)	0.04802	0.193439
284	GO:0005618	cell wall	5 (0.47%)	32 (0.19%)	0.049838	0.196988
285	GO:0009535	chloroplast thylakoid membrane	2 (0.19%)	6 (0.04%)	0.051148	0.196988
286	GO:0030689	Noc complex	2 (0.19%)	6 (0.04%)	0.051148	0.196988
287	GO:0030906	retromer, cargo-selective complex	2 (0.19%)	6 (0.04%)	0.051148	0.196988
288	GO:0033181	plasma membrane proton-transporting V-type ATPase complex	2 (0.19%)	6 (0.04%)	0.051148	0.196988
289	GO:0033503	HULC complex	2 (0.19%)	6 (0.04%)	0.051148	0.196988
290	GO:0035324	female germline ring canal	2 (0.19%)	6 (0.04%)	0.051148	0.196988
291	GO:0042382	paraspeckles	2 (0.19%)	6 (0.04%)	0.051148	0.196988
292	GO:0042719	mitochondrial intermembrane space protein transporter complex	2 (0.19%)	6 (0.04%)	0.051148	0.196988
293	GO:0055035	plastid thylakoid membrane	2 (0.19%)	6 (0.04%)	0.051148	0.196988
294	GO:0097255	R2TP complex	2 (0.19%)	6 (0.04%)	0.051148	0.196988
295	GO:0098574	cytoplasmic side of lysosomal membrane	2 (0.19%)	6 (0.04%)	0.051148	0.196988
296	GO:1990498	mitotic spindle microtubule	2 (0.19%)	6 (0.04%)	0.051148	0.196988
297	GO:0005811	lipid droplet	10 (0.95%)	88 (0.53%)	0.052633	0.202024
298	GO:0002080	acrosomal membrane	4 (0.38%)	23 (0.14%)	0.054922	0.20793
299	GO:0005672	transcription factor TFIIA complex	4 (0.38%)	23 (0.14%)	0.054922	0.20793
300	GO:0017101	aminoacyl-tRNA synthetase multienzyme complex	3 (0.28%)	14 (0.08%)	0.055266	0.20793
301	GO:0031464	Cul4A-RING E3 ubiquitin ligase complex	3 (0.28%)	14 (0.08%)	0.055266	0.20793
302	GO:0060091	kinocilium	3 (0.28%)	14 (0.08%)	0.055266	0.20793
303	GO:0097732	9+2 non-motile cilium	3 (0.28%)	14 (0.08%)	0.055266	0.20793
304	GO:0036464	cytoplasmic ribonucleoprotein granule	22 (2.09%)	242 (1.46%)	0.058488	0.216454
305	GO:0005794	Golgi apparatus	111 (10.54%)	1514 (9.15%)	0.061456	0.216454
306	GO:0005847	mRNA cleavage and polyadenylation specificity factor complex	4 (0.38%)	24 (0.15%)	0.062715	0.216454
307	GO:0009338	exodeoxyribonuclease V complex	4 (0.38%)	24 (0.15%)	0.062715	0.216454
308	GO:0031312	extrinsic component of organelle membrane	7 (0.66%)	56 (0.34%)	0.063612	0.216454
309	GO:0005780	extrinsic component of intraperoxisomal membrane	1 (0.09%)	1 (0.01%)	0.063656	0.216454
310	GO:0005831	steroid hormone aporeceptor complex	1 (0.09%)	1 (0.01%)	0.063656	0.216454
311	GO:0009504	cell plate	1 (0.09%)	1 (0.01%)	0.063656	0.216454
312	GO:0016014	dystrobrevin complex	1 (0.09%)	1 (0.01%)	0.063656	0.216454
313	GO:0030095	chloroplast photosystem II	1 (0.09%)	1 (0.01%)	0.063656	0.216454
314	GO:0030958	RITS complex	1 (0.09%)	1 (0.01%)	0.063656	0.216454
315	GO:0036186	early phagosome membrane	1 (0.09%)	1 (0.01%)	0.063656	0.216454
316	GO:0042642	actomyosin, myosin complex part	1 (0.09%)	1 (0.01%)	0.063656	0.216454
317	GO:0043253	chloroplast ribosome	1 (0.09%)	1 (0.01%)	0.063656	0.216454
318	GO:0061175	type II terminal bouton	1 (0.09%)	1 (0.01%)	0.063656	0.216454
319	GO:0070090	metaphase plate	1 (0.09%)	1 (0.01%)	0.063656	0.216454
320	GO:0070421	DNA ligase III-XRCC1 complex	1 (0.09%)	1 (0.01%)	0.063656	0.216454
321	GO:0070685	macropinocytic cup	1 (0.09%)	1 (0.01%)	0.063656	0.216454
322	GO:0071683	sensory dendrite	1 (0.09%)	1 (0.01%)	0.063656	0.216454
323	GO:0072380	TRC complex	1 (0.09%)	1 (0.01%)	0.063656	0.216454
324	GO:0097144	BAX complex	1 (0.09%)	1 (0.01%)	0.063656	0.216454
325	GO:0097541	axonemal basal plate	1 (0.09%)	1 (0.01%)	0.063656	0.216454
326	GO:0098654	CENP-A recruiting complex	1 (0.09%)	1 (0.01%)	0.063656	0.216454
327	GO:0098807	chloroplast thylakoid membrane protein complex	1 (0.09%)	1 (0.01%)	0.063656	0.216454
328	GO:1902912	pyruvate kinase complex	1 (0.09%)	1 (0.01%)	0.063656	0.216454
329	GO:1903754	cortical microtubule plus-end	1 (0.09%)	1 (0.01%)	0.063656	0.216454
330	GO:1904511	cytoplasmic microtubule plus-end	1 (0.09%)	1 (0.01%)	0.063656	0.216454
331	GO:1990295	post-anaphase microtubule array	1 (0.09%)	1 (0.01%)	0.063656	0.216454
332	GO:1990356	sumoylated E2 ligase complex	1 (0.09%)	1 (0.01%)	0.063656	0.216454
333	GO:1990574	meiotic spindle astral microtubule	1 (0.09%)	1 (0.01%)	0.063656	0.216454
334	GO:1990861	Ubp3-Bre5 deubiquitination complex	1 (0.09%)	1 (0.01%)	0.063656	0.216454
335	GO:1990877	Lst4-Lst7 complex	1 (0.09%)	1 (0.01%)	0.063656	0.216454
336	GO:0090575	RNA polymerase II transcription regulator complex	20 (1.9%)	218 (1.32%)	0.063797	0.216454
337	GO:0016580	Sin3 complex	3 (0.28%)	15 (0.09%)	0.065918	0.221047
338	GO:0032838	plasma membrane bounded cell projection cytoplasm	20 (1.9%)	219 (1.32%)	0.066213	0.221047
339	GO:0097525	spliceosomal snRNP complex	9 (0.85%)	80 (0.48%)	0.067253	0.221047
340	GO:0030532	small nuclear ribonucleoprotein complex	10 (0.95%)	92 (0.56%)	0.067264	0.221047
341	GO:0000172	ribonuclease MRP complex	2 (0.19%)	7 (0.04%)	0.068641	0.221047
342	GO:0000506	glycosylphosphatidylinositol-N-acetylglucosaminyltransferase (GPI-GnT) complex	2 (0.19%)	7 (0.04%)	0.068641	0.221047
343	GO:0000796	condensin complex	2 (0.19%)	7 (0.04%)	0.068641	0.221047
344	GO:0000931	gamma-tubulin large complex	2 (0.19%)	7 (0.04%)	0.068641	0.221047
345	GO:0005701	polytene chromosome chromocenter	2 (0.19%)	7 (0.04%)	0.068641	0.221047
346	GO:0009534	chloroplast thylakoid	2 (0.19%)	7 (0.04%)	0.068641	0.221047
347	GO:0030981	cortical microtubule cytoskeleton	2 (0.19%)	7 (0.04%)	0.068641	0.221047
348	GO:0031428	box C/D RNP complex	2 (0.19%)	7 (0.04%)	0.068641	0.221047
349	GO:0031976	plastid thylakoid	2 (0.19%)	7 (0.04%)	0.068641	0.221047
350	GO:0033256	I-kappaB/NF-kappaB complex	2 (0.19%)	7 (0.04%)	0.068641	0.221047
351	GO:0035032	phosphatidylinositol 3-kinase complex, class III	2 (0.19%)	7 (0.04%)	0.068641	0.221047
352	GO:0045180	basal cortex	2 (0.19%)	7 (0.04%)	0.068641	0.221047
353	GO:0046536	dosage compensation complex	2 (0.19%)	7 (0.04%)	0.068641	0.221047
354	GO:0097550	transcription preinitiation complex	2 (0.19%)	7 (0.04%)	0.068641	0.221047
355	GO:0005763	mitochondrial small ribosomal subunit	5 (0.47%)	35 (0.21%)	0.068852	0.221101
356	GO:0055037	recycling endosome	16 (1.52%)	168 (1.02%)	0.069507	0.222578
357	GO:0000932	P-body	9 (0.85%)	81 (0.49%)	0.071605	0.228653
358	GO:0030133	transport vesicle	35 (3.32%)	427 (2.58%)	0.074589	0.237518
359	GO:0032592	integral component of mitochondrial membrane	10 (0.95%)	94 (0.57%)	0.075462	0.238964
360	GO:0071013	catalytic step 2 spliceosome	10 (0.95%)	94 (0.57%)	0.075462	0.238964
361	GO:0032154	cleavage furrow	8 (0.76%)	70 (0.42%)	0.07584	0.239494
362	GO:0030479	actin cortical patch	3 (0.28%)	16 (0.1%)	0.077429	0.242683
363	GO:0061645	endocytic patch	3 (0.28%)	16 (0.1%)	0.077429	0.242683
364	GO:0031901	early endosome membrane	13 (1.23%)	132 (0.8%)	0.077488	0.242683
365	GO:1990752	microtubule end	4 (0.38%)	26 (0.16%)	0.079933	0.249653
366	GO:0030667	secretory granule membrane	21 (1.99%)	238 (1.44%)	0.080926	0.252063
367	GO:0070461	SAGA-type complex	5 (0.47%)	37 (0.22%)	0.083459	0.259247
368	GO:0032153	cell division site	10 (0.95%)	96 (0.58%)	0.084258	0.260308
369	GO:0098573	intrinsic component of mitochondrial membrane	10 (0.95%)	96 (0.58%)	0.084258	0.260308
370	GO:0005875	microtubule associated complex	17 (1.61%)	186 (1.12%)	0.084635	0.260766
371	GO:0005655	nucleolar ribonuclease P complex	2 (0.19%)	8 (0.05%)	0.087752	0.266058
372	GO:0016593	Cdc73/Paf1 complex	2 (0.19%)	8 (0.05%)	0.087752	0.266058
373	GO:0031390	Ctf18 RFC-like complex	2 (0.19%)	8 (0.05%)	0.087752	0.266058
374	GO:0031595	nuclear proteasome complex	2 (0.19%)	8 (0.05%)	0.087752	0.266058
375	GO:0031934	mating-type region heterochromatin	2 (0.19%)	8 (0.05%)	0.087752	0.266058
376	GO:0071540	eukaryotic translation initiation factor 3 complex, eIF3e	2 (0.19%)	8 (0.05%)	0.087752	0.266058
377	GO:0005776	autophagosome	10 (0.95%)	97 (0.59%)	0.08888	0.268761
378	GO:0000159	protein phosphatase type 2A complex	3 (0.28%)	17 (0.1%)	0.089748	0.269243
379	GO:0035145	exon-exon junction complex	3 (0.28%)	17 (0.1%)	0.089748	0.269243
380	GO:0101031	chaperone complex	3 (0.28%)	17 (0.1%)	0.089748	0.269243
381	GO:0030136	clathrin-coated vesicle	15 (1.42%)	162 (0.98%)	0.092577	0.276828
382	GO:0005791	rough endoplasmic reticulum	13 (1.23%)	136 (0.82%)	0.092762	0.276828
383	GO:0031902	late endosome membrane	13 (1.23%)	137 (0.83%)	0.096851	0.288277
384	GO:0033178	proton-transporting two-sector ATPase complex, catalytic domain	7 (0.66%)	62 (0.37%)	0.097887	0.290603
385	GO:0005849	mRNA cleavage factor complex	4 (0.38%)	28 (0.17%)	0.09923	0.293824
386	GO:0000118	histone deacetylase complex	9 (0.85%)	87 (0.53%)	0.101302	0.299183
387	GO:0035579	specific granule membrane	7 (0.66%)	63 (0.38%)	0.104424	0.307607
388	GO:0033180	proton-transporting V-type ATPase, V1 domain	5 (0.47%)	40 (0.24%)	0.10816	0.308386
389	GO:0097542	ciliary tip	5 (0.47%)	40 (0.24%)	0.10816	0.308386
390	GO:0001939	female pronucleus	2 (0.19%)	9 (0.05%)	0.108206	0.308386
391	GO:0002199	zona pellucida receptor complex	2 (0.19%)	9 (0.05%)	0.108206	0.308386
392	GO:0005832	chaperonin-containing T-complex	2 (0.19%)	9 (0.05%)	0.108206	0.308386
393	GO:0031515	tRNA (m1A) methyltransferase complex	2 (0.19%)	9 (0.05%)	0.108206	0.308386
394	GO:0032797	SMN complex	2 (0.19%)	9 (0.05%)	0.108206	0.308386
395	GO:0033263	CORVET complex	2 (0.19%)	9 (0.05%)	0.108206	0.308386
396	GO:0036157	outer dynein arm	2 (0.19%)	9 (0.05%)	0.108206	0.308386
397	GO:0043614	multi-eIF complex	2 (0.19%)	9 (0.05%)	0.108206	0.308386
398	GO:0045172	germline ring canal	2 (0.19%)	9 (0.05%)	0.108206	0.308386
399	GO:1990635	proximal dendrite	2 (0.19%)	9 (0.05%)	0.108206	0.308386
400	GO:1990726	Lsm1-7-Pat1 complex	2 (0.19%)	9 (0.05%)	0.108206	0.308386
401	GO:0009536	plastid	10 (0.95%)	101 (0.61%)	0.10886	0.308441
402	GO:0030117	membrane coat	14 (1.33%)	153 (0.92%)	0.109037	0.308441
403	GO:0048475	coated membrane	14 (1.33%)	153 (0.92%)	0.109037	0.308441
404	GO:0000315	organellar large ribosomal subunit	8 (0.76%)	76 (0.46%)	0.1095	0.308543
405	GO:0042788	polysomal ribosome	4 (0.38%)	29 (0.18%)	0.109614	0.308543
406	GO:0005742	mitochondrial outer membrane translocase complex	3 (0.28%)	19 (0.11%)	0.116596	0.321558
407	GO:0005852	eukaryotic translation initiation factor 3 complex	3 (0.28%)	19 (0.11%)	0.116596	0.321558
408	GO:0031298	replication fork protection complex	3 (0.28%)	19 (0.11%)	0.116596	0.321558
409	GO:0099568	cytoplasmic region	43 (4.08%)	561 (3.39%)	0.11781	0.321558
410	GO:0005658	alpha DNA polymerase:primase complex	4 (0.38%)	30 (0.18%)	0.12046	0.321558
411	GO:0002079	inner acrosomal membrane	1 (0.09%)	2 (0.01%)	0.123264	0.321558
412	GO:0002169	3-methylcrotonyl-CoA carboxylase complex, mitochondrial	1 (0.09%)	2 (0.01%)	0.123264	0.321558
413	GO:0005760	gamma DNA polymerase complex	1 (0.09%)	2 (0.01%)	0.123264	0.321558
414	GO:0005948	acetolactate synthase complex	1 (0.09%)	2 (0.01%)	0.123264	0.321558
415	GO:0005953	CAAX-protein geranylgeranyltransferase complex	1 (0.09%)	2 (0.01%)	0.123264	0.321558
416	GO:0009428	bacterial-type flagellum basal body, distal rod, P ring	1 (0.09%)	2 (0.01%)	0.123264	0.321558
417	GO:0030691	Noc2p-Noc3p complex	1 (0.09%)	2 (0.01%)	0.123264	0.321558
418	GO:0032044	DSIF complex	1 (0.09%)	2 (0.01%)	0.123264	0.321558
419	GO:0032301	MutSalpha complex	1 (0.09%)	2 (0.01%)	0.123264	0.321558
420	GO:0032419	extrinsic component of lysosome membrane	1 (0.09%)	2 (0.01%)	0.123264	0.321558
421	GO:0035301	Hedgehog signaling complex	1 (0.09%)	2 (0.01%)	0.123264	0.321558
422	GO:0042825	TAP complex	1 (0.09%)	2 (0.01%)	0.123264	0.321558
423	GO:0044161	host cell cytoplasmic vesicle	1 (0.09%)	2 (0.01%)	0.123264	0.321558
424	GO:0052718	tRNA-specific adenosine-34 deaminase complex	1 (0.09%)	2 (0.01%)	0.123264	0.321558
425	GO:0061638	CENP-A containing chromatin	1 (0.09%)	2 (0.01%)	0.123264	0.321558
426	GO:0070762	nuclear pore transmembrane ring	1 (0.09%)	2 (0.01%)	0.123264	0.321558
427	GO:0070865	investment cone	1 (0.09%)	2 (0.01%)	0.123264	0.321558
428	GO:0097078	FAL1-SGD1 complex	1 (0.09%)	2 (0.01%)	0.123264	0.321558
429	GO:0097362	MCM8-MCM9 complex	1 (0.09%)	2 (0.01%)	0.123264	0.321558
430	GO:0097635	extrinsic component of autophagosome membrane	1 (0.09%)	2 (0.01%)	0.123264	0.321558
431	GO:0098549	somatic ring canal	1 (0.09%)	2 (0.01%)	0.123264	0.321558
432	GO:1904564	Nbp35-Cfd1 ATPase complex	1 (0.09%)	2 (0.01%)	0.123264	0.321558
433	GO:1905202	methylcrotonoyl-CoA carboxylase complex	1 (0.09%)	2 (0.01%)	0.123264	0.321558
434	GO:1990221	L-cysteine desulfurase complex	1 (0.09%)	2 (0.01%)	0.123264	0.321558
435	GO:1990229	iron-sulfur cluster assembly complex	1 (0.09%)	2 (0.01%)	0.123264	0.321558
436	GO:1990622	CHOP-ATF3 complex	1 (0.09%)	2 (0.01%)	0.123264	0.321558
437	GO:1990630	IRE1-RACK1-PP2A complex	1 (0.09%)	2 (0.01%)	0.123264	0.321558
438	GO:0005762	mitochondrial large ribosomal subunit	6 (0.57%)	54 (0.33%)	0.127169	0.329483
439	GO:0008287	protein serine/threonine phosphatase complex	6 (0.57%)	54 (0.33%)	0.127169	0.329483
440	GO:0016471	vacuolar proton-transporting V-type ATPase complex	6 (0.57%)	54 (0.33%)	0.127169	0.329483
441	GO:0001931	uropod	2 (0.19%)	10 (0.06%)	0.129753	0.331655
442	GO:0005688	U6 snRNP	2 (0.19%)	10 (0.06%)	0.129753	0.331655
443	GO:0008024	cyclin/CDK positive transcription elongation factor complex	2 (0.19%)	10 (0.06%)	0.129753	0.331655
444	GO:0008250	oligosaccharyltransferase complex	2 (0.19%)	10 (0.06%)	0.129753	0.331655
445	GO:0019773	proteasome core complex, alpha-subunit complex	2 (0.19%)	10 (0.06%)	0.129753	0.331655
446	GO:0042170	plastid membrane	2 (0.19%)	10 (0.06%)	0.129753	0.331655
447	GO:0005703	polytene chromosome puff	3 (0.28%)	20 (0.12%)	0.131013	0.333827
448	GO:0042581	specific granule	10 (0.95%)	105 (0.63%)	0.131188	0.333827
449	GO:0031307	integral component of mitochondrial outer membrane	4 (0.38%)	31 (0.19%)	0.131746	0.3345
450	GO:0031305	integral component of mitochondrial inner membrane	6 (0.57%)	55 (0.33%)	0.135549	0.341871
451	GO:0045171	intercellular bridge	6 (0.57%)	55 (0.33%)	0.135549	0.341871
452	GO:1903293	phosphatase complex	6 (0.57%)	55 (0.33%)	0.135549	0.341871
453	GO:0016469	proton-transporting two-sector ATPase complex	13 (1.23%)	146 (0.88%)	0.138494	0.348528
454	GO:0035578	azurophil granule lumen	7 (0.66%)	68 (0.41%)	0.140476	0.352737
455	GO:0030313	cell envelope	17 (1.61%)	201 (1.22%)	0.141477	0.354469
456	GO:0005963	magnesium-dependent protein serine/threonine phosphatase complex	4 (0.38%)	32 (0.19%)	0.143447	0.357833
457	GO:0031306	intrinsic component of mitochondrial outer membrane	4 (0.38%)	32 (0.19%)	0.143447	0.357833
458	GO:0031304	intrinsic component of mitochondrial inner membrane	6 (0.57%)	56 (0.34%)	0.144181	0.358879
459	GO:0031519	PcG protein complex	5 (0.47%)	44 (0.27%)	0.14591	0.362391
460	GO:0000792	heterochromatin	11 (1.04%)	121 (0.73%)	0.147917	0.366576
461	GO:0015934	large ribosomal subunit	12 (1.14%)	135 (0.82%)	0.151521	0.370675
462	GO:0000235	astral microtubule	2 (0.19%)	11 (0.07%)	0.152172	0.370675
463	GO:0005854	nascent polypeptide-associated complex	2 (0.19%)	11 (0.07%)	0.152172	0.370675
464	GO:0019774	proteasome core complex, beta-subunit complex	2 (0.19%)	11 (0.07%)	0.152172	0.370675
465	GO:0031254	cell trailing edge	2 (0.19%)	11 (0.07%)	0.152172	0.370675
466	GO:0031371	ubiquitin conjugating enzyme complex	2 (0.19%)	11 (0.07%)	0.152172	0.370675
467	GO:0046695	SLIK (SAGA-like) complex	2 (0.19%)	11 (0.07%)	0.152172	0.370675
468	GO:0071541	eukaryotic translation initiation factor 3 complex, eIF3m	2 (0.19%)	11 (0.07%)	0.152172	0.370675
469	GO:0044815	DNA packaging complex	6 (0.57%)	57 (0.34%)	0.153058	0.372038
470	GO:0034357	photosynthetic membrane	4 (0.38%)	33 (0.2%)	0.155539	0.377264
471	GO:0005856	cytoskeleton	143 (13.58%)	2077 (12.56%)	0.161327	0.388121
472	GO:0030663	COPI-coated vesicle membrane	3 (0.28%)	22 (0.13%)	0.161539	0.388121
473	GO:0005801	cis-Golgi network	7 (0.66%)	71 (0.43%)	0.164633	0.388121
474	GO:0071010	prespliceosome	4 (0.38%)	34 (0.21%)	0.167994	0.388121
475	GO:1902911	protein kinase complex	11 (1.04%)	125 (0.76%)	0.172379	0.388121
476	GO:0008385	IkappaB kinase complex	2 (0.19%)	12 (0.07%)	0.175265	0.388121
477	GO:0071564	npBAF complex	2 (0.19%)	12 (0.07%)	0.175265	0.388121
478	GO:0072357	PTW/PP1 phosphatase complex	2 (0.19%)	12 (0.07%)	0.175265	0.388121
479	GO:0090571	RNA polymerase II transcription repressor complex	2 (0.19%)	12 (0.07%)	0.175265	0.388121
480	GO:0030863	cortical cytoskeleton	10 (0.95%)	112 (0.68%)	0.175604	0.388121
481	GO:0000138	Golgi trans cisterna	3 (0.28%)	23 (0.14%)	0.177531	0.388121
482	GO:0005689	U12-type spliceosomal complex	3 (0.28%)	23 (0.14%)	0.177531	0.388121
483	GO:0033176	proton-transporting V-type ATPase complex	9 (0.85%)	99 (0.6%)	0.17842	0.388121
484	GO:0002081	outer acrosomal membrane	1 (0.09%)	3 (0.02%)	0.17908	0.388121
485	GO:0005704	polytene chromosome band	1 (0.09%)	3 (0.02%)	0.17908	0.388121
486	GO:0005745	m-AAA complex	1 (0.09%)	3 (0.02%)	0.17908	0.388121
487	GO:0005846	nuclear cap binding complex	1 (0.09%)	3 (0.02%)	0.17908	0.388121
488	GO:0005848	mRNA cleavage stimulating factor complex	1 (0.09%)	3 (0.02%)	0.17908	0.388121
489	GO:0009426	bacterial-type flagellum basal body, distal rod	1 (0.09%)	3 (0.02%)	0.17908	0.388121
490	GO:0009505	plant-type cell wall	1 (0.09%)	3 (0.02%)	0.17908	0.388121
491	GO:0017133	mitochondrial electron transfer flavoprotein complex	1 (0.09%)	3 (0.02%)	0.17908	0.388121
492	GO:0019185	snRNA-activating protein complex	1 (0.09%)	3 (0.02%)	0.17908	0.388121
493	GO:0020016	ciliary pocket	1 (0.09%)	3 (0.02%)	0.17908	0.388121
494	GO:0020018	ciliary pocket membrane	1 (0.09%)	3 (0.02%)	0.17908	0.388121
495	GO:0030075	bacterial thylakoid	1 (0.09%)	3 (0.02%)	0.17908	0.388121
496	GO:0030096	plasma membrane-derived thylakoid photosystem II	1 (0.09%)	3 (0.02%)	0.17908	0.388121
497	GO:0030694	bacterial-type flagellum basal body, rod	1 (0.09%)	3 (0.02%)	0.17908	0.388121
498	GO:0031207	Sec62/Sec63 complex	1 (0.09%)	3 (0.02%)	0.17908	0.388121
499	GO:0031422	RecQ family helicase-topoisomerase III complex	1 (0.09%)	3 (0.02%)	0.17908	0.388121
500	GO:0031510	SUMO activating enzyme complex	1 (0.09%)	3 (0.02%)	0.17908	0.388121
501	GO:0033185	dolichol-phosphate-mannose synthase complex	1 (0.09%)	3 (0.02%)	0.17908	0.388121
502	GO:0033768	SUMO-targeted ubiquitin ligase complex	1 (0.09%)	3 (0.02%)	0.17908	0.388121
503	GO:0034272	phosphatidylinositol 3-kinase complex, class III, type II	1 (0.09%)	3 (0.02%)	0.17908	0.388121
504	GO:0034693	U11/U12 snRNP	1 (0.09%)	3 (0.02%)	0.17908	0.388121
505	GO:0034751	aryl hydrocarbon receptor complex	1 (0.09%)	3 (0.02%)	0.17908	0.388121
506	GO:0035974	meiotic spindle pole body	1 (0.09%)	3 (0.02%)	0.17908	0.388121
507	GO:0043293	apoptosome	1 (0.09%)	3 (0.02%)	0.17908	0.388121
508	GO:0043564	Ku70:Ku80 complex	1 (0.09%)	3 (0.02%)	0.17908	0.388121
509	GO:0044611	nuclear pore inner ring	1 (0.09%)	3 (0.02%)	0.17908	0.388121
510	GO:0045251	electron transfer flavoprotein complex	1 (0.09%)	3 (0.02%)	0.17908	0.388121
511	GO:0055028	cortical microtubule	1 (0.09%)	3 (0.02%)	0.17908	0.388121
512	GO:0055087	Ski complex	1 (0.09%)	3 (0.02%)	0.17908	0.388121
513	GO:0061474	phagolysosome membrane	1 (0.09%)	3 (0.02%)	0.17908	0.388121
514	GO:0070772	PAS complex	1 (0.09%)	3 (0.02%)	0.17908	0.388121
515	GO:0071818	BAT3 complex	1 (0.09%)	3 (0.02%)	0.17908	0.388121
516	GO:0072379	ER membrane insertion complex	1 (0.09%)	3 (0.02%)	0.17908	0.388121
517	GO:0072558	NLRP1 inflammasome complex	1 (0.09%)	3 (0.02%)	0.17908	0.388121
518	GO:0090498	extrinsic component of Golgi membrane	1 (0.09%)	3 (0.02%)	0.17908	0.388121
519	GO:0097629	extrinsic component of omegasome membrane	1 (0.09%)	3 (0.02%)	0.17908	0.388121
520	GO:0097632	extrinsic component of phagophore assembly site membrane	1 (0.09%)	3 (0.02%)	0.17908	0.388121
521	GO:0098559	cytoplasmic side of early endosome membrane	1 (0.09%)	3 (0.02%)	0.17908	0.388121
522	GO:0098837	postsynaptic recycling endosome	1 (0.09%)	3 (0.02%)	0.17908	0.388121
523	GO:0098975	postsynapse of neuromuscular junction	1 (0.09%)	3 (0.02%)	0.17908	0.388121
524	GO:0099073	mitochondrion-derived vesicle	1 (0.09%)	3 (0.02%)	0.17908	0.388121
525	GO:1990047	spindle matrix	1 (0.09%)	3 (0.02%)	0.17908	0.388121
526	GO:1990753	equatorial cell cortex	1 (0.09%)	3 (0.02%)	0.17908	0.388121
527	GO:0009532	plastid stroma	4 (0.38%)	35 (0.21%)	0.180786	0.391075
528	GO:0099513	polymeric cytoskeletal fiber	44 (4.18%)	600 (3.63%)	0.181793	0.392507
529	GO:0051233	spindle midzone	5 (0.47%)	48 (0.29%)	0.188427	0.406063
530	GO:0031985	Golgi cisterna	10 (0.95%)	114 (0.69%)	0.189449	0.407494
531	GO:0019005	SCF ubiquitin ligase complex	6 (0.57%)	61 (0.37%)	0.190825	0.408911
532	GO:0099738	cell cortex region	6 (0.57%)	61 (0.37%)	0.190825	0.408911
533	GO:0009579	thylakoid	4 (0.38%)	36 (0.22%)	0.193889	0.413241
534	GO:0005685	U1 snRNP	3 (0.28%)	24 (0.15%)	0.193933	0.413241
535	GO:0071782	endoplasmic reticulum tubular network	3 (0.28%)	24 (0.15%)	0.193933	0.413241
536	GO:0005641	nuclear envelope lumen	2 (0.19%)	13 (0.08%)	0.198856	0.420586
537	GO:0009425	bacterial-type flagellum basal body	2 (0.19%)	13 (0.08%)	0.198856	0.420586
538	GO:0042589	zymogen granule membrane	2 (0.19%)	13 (0.08%)	0.198856	0.420586
539	GO:0043527	tRNA methyltransferase complex	2 (0.19%)	13 (0.08%)	0.198856	0.420586
540	GO:0005700	polytene chromosome	8 (0.76%)	89 (0.54%)	0.205106	0.433002
541	GO:0008180	COP9 signalosome	4 (0.38%)	37 (0.22%)	0.207274	0.436771
542	GO:0005858	axonemal dynein complex	3 (0.28%)	25 (0.15%)	0.210689	0.442331
543	GO:0030125	clathrin vesicle coat	3 (0.28%)	25 (0.15%)	0.210689	0.442331
544	GO:1902562	H4 histone acetyltransferase complex	5 (0.47%)	50 (0.3%)	0.211177	0.442539
545	GO:0030658	transport vesicle membrane	16 (1.52%)	202 (1.22%)	0.216626	0.453114
546	GO:0030120	vesicle coat	6 (0.57%)	64 (0.39%)	0.221243	0.453114
547	GO:0000137	Golgi cis cisterna	2 (0.19%)	14 (0.08%)	0.222788	0.453114
548	GO:0000164	protein phosphatase type 1 complex	2 (0.19%)	14 (0.08%)	0.222788	0.453114
549	GO:0000312	plastid small ribosomal subunit	2 (0.19%)	14 (0.08%)	0.222788	0.453114
550	GO:0000813	ESCRT I complex	2 (0.19%)	14 (0.08%)	0.222788	0.453114
551	GO:0030897	HOPS complex	2 (0.19%)	14 (0.08%)	0.222788	0.453114
552	GO:0030118	clathrin coat	5 (0.47%)	51 (0.31%)	0.222868	0.453114
553	GO:0009507	chloroplast	7 (0.66%)	78 (0.47%)	0.227284	0.453114
554	GO:0009521	photosystem	3 (0.28%)	26 (0.16%)	0.227745	0.453114
555	GO:0015627	type II protein secretion system complex	3 (0.28%)	26 (0.16%)	0.227745	0.453114
556	GO:0098799	outer mitochondrial membrane protein complex	3 (0.28%)	26 (0.16%)	0.227745	0.453114
557	GO:0000015	phosphopyruvate hydratase complex	1 (0.09%)	4 (0.02%)	0.231346	0.453114
558	GO:0000438	core TFIIH complex portion of holo TFIIH complex	1 (0.09%)	4 (0.02%)	0.231346	0.453114
559	GO:0000811	GINS complex	1 (0.09%)	4 (0.02%)	0.231346	0.453114
560	GO:0000837	Doa10p ubiquitin ligase complex	1 (0.09%)	4 (0.02%)	0.231346	0.453114
561	GO:0001534	radial spoke	1 (0.09%)	4 (0.02%)	0.231346	0.453114
562	GO:0005757	mitochondrial permeability transition pore complex	1 (0.09%)	4 (0.02%)	0.231346	0.453114
563	GO:0009539	photosystem II reaction center	1 (0.09%)	4 (0.02%)	0.231346	0.453114
564	GO:0017102	methionyl glutamyl tRNA synthetase complex	1 (0.09%)	4 (0.02%)	0.231346	0.453114
565	GO:0030445	yeast-form cell wall	1 (0.09%)	4 (0.02%)	0.231346	0.453114
566	GO:0030905	retromer, tubulation complex	1 (0.09%)	4 (0.02%)	0.231346	0.453114
567	GO:0031673	H zone	1 (0.09%)	4 (0.02%)	0.231346	0.453114
568	GO:0032302	MutSbeta complex	1 (0.09%)	4 (0.02%)	0.231346	0.453114
569	GO:0034271	phosphatidylinositol 3-kinase complex, class III, type I	1 (0.09%)	4 (0.02%)	0.231346	0.453114
570	GO:0035061	interchromatin granule	1 (0.09%)	4 (0.02%)	0.231346	0.453114
571	GO:0035101	FACT complex	1 (0.09%)	4 (0.02%)	0.231346	0.453114
572	GO:0044194	cytolytic granule	1 (0.09%)	4 (0.02%)	0.231346	0.453114
573	GO:0070545	PeBoW complex	1 (0.09%)	4 (0.02%)	0.231346	0.453114
574	GO:0070876	SOSS complex	1 (0.09%)	4 (0.02%)	0.231346	0.453114
575	GO:0071020	post-spliceosomal complex	1 (0.09%)	4 (0.02%)	0.231346	0.453114
576	GO:0071561	nucleus-vacuole junction	1 (0.09%)	4 (0.02%)	0.231346	0.453114
577	GO:0072559	NLRP3 inflammasome complex	1 (0.09%)	4 (0.02%)	0.231346	0.453114
578	GO:0097169	AIM2 inflammasome complex	1 (0.09%)	4 (0.02%)	0.231346	0.453114
579	GO:1903349	omegasome membrane	1 (0.09%)	4 (0.02%)	0.231346	0.453114
580	GO:1990462	omegasome	1 (0.09%)	4 (0.02%)	0.231346	0.453114
581	GO:1990727	tubulin folding cofactor complex	1 (0.09%)	4 (0.02%)	0.231346	0.453114
582	GO:1990730	VCP-NSFL1C complex	1 (0.09%)	4 (0.02%)	0.231346	0.453114
583	GO:0005905	clathrin-coated pit	6 (0.57%)	65 (0.39%)	0.231724	0.453114
584	GO:0005766	primary lysosome	10 (0.95%)	120 (0.73%)	0.233681	0.455379
585	GO:0042582	azurophil granule	10 (0.95%)	120 (0.73%)	0.233681	0.455379
586	GO:0000795	synaptonemal complex	4 (0.38%)	39 (0.24%)	0.234784	0.455968
587	GO:0099086	synaptonemal structure	4 (0.38%)	39 (0.24%)	0.234784	0.455968
588	GO:0072686	mitotic spindle	12 (1.14%)	149 (0.9%)	0.240193	0.465681
589	GO:0005686	U2 snRNP	3 (0.28%)	27 (0.16%)	0.245046	0.469934
590	GO:0030864	cortical actin cytoskeleton	7 (0.66%)	80 (0.48%)	0.246533	0.469934
591	GO:0005628	prospore membrane	2 (0.19%)	15 (0.09%)	0.246922	0.469934
592	GO:0005818	aster	2 (0.19%)	15 (0.09%)	0.246922	0.469934
593	GO:0009526	plastid envelope	2 (0.19%)	15 (0.09%)	0.246922	0.469934
594	GO:0031332	RNAi effector complex	2 (0.19%)	15 (0.09%)	0.246922	0.469934
595	GO:0031616	spindle pole centrosome	2 (0.19%)	15 (0.09%)	0.246922	0.469934
596	GO:0033553	rDNA heterochromatin	2 (0.19%)	15 (0.09%)	0.246922	0.469934
597	GO:0035098	ESC/E(Z) complex	2 (0.19%)	15 (0.09%)	0.246922	0.469934
598	GO:0042763	intracellular immature spore	2 (0.19%)	15 (0.09%)	0.246922	0.469934
599	GO:0042764	ascospore-type prospore	2 (0.19%)	15 (0.09%)	0.246922	0.469934
600	GO:0005942	phosphatidylinositol 3-kinase complex	3 (0.28%)	28 (0.17%)	0.262544	0.497177
601	GO:0045120	pronucleus	3 (0.28%)	28 (0.17%)	0.262544	0.497177
602	GO:0097038	perinuclear endoplasmic reticulum	3 (0.28%)	28 (0.17%)	0.262544	0.497177
603	GO:0032806	carboxy-terminal domain protein kinase complex	4 (0.38%)	41 (0.25%)	0.263096	0.497396
604	GO:0000781	chromosome, telomeric region	12 (1.14%)	153 (0.92%)	0.268618	0.497707
605	GO:0000805	X chromosome	2 (0.19%)	16 (0.1%)	0.271135	0.497707
606	GO:0000812	Swr1 complex	2 (0.19%)	16 (0.1%)	0.271135	0.497707
607	GO:0009523	photosystem II	2 (0.19%)	16 (0.1%)	0.271135	0.497707
608	GO:0034518	RNA cap binding complex	2 (0.19%)	16 (0.1%)	0.271135	0.497707
609	GO:0042651	thylakoid membrane	2 (0.19%)	16 (0.1%)	0.271135	0.497707
610	GO:0000803	sex chromosome	4 (0.38%)	42 (0.25%)	0.277487	0.497707
611	GO:0005666	RNA polymerase III complex	3 (0.28%)	29 (0.18%)	0.28019	0.497707
612	GO:0005749	mitochondrial respiratory chain complex II, succinate dehydrogenase complex (ubiquinone)	1 (0.09%)	5 (0.03%)	0.280288	0.497707
613	GO:0005850	eukaryotic translation initiation factor 2 complex	1 (0.09%)	5 (0.03%)	0.280288	0.497707
614	GO:0010009	cytoplasmic side of endosome membrane	1 (0.09%)	5 (0.03%)	0.280288	0.497707
615	GO:0016611	iron-iron nitrogenase complex	1 (0.09%)	5 (0.03%)	0.280288	0.497707
616	GO:0016613	vanadium-iron nitrogenase complex	1 (0.09%)	5 (0.03%)	0.280288	0.497707
617	GO:0019008	molybdopterin synthase complex	1 (0.09%)	5 (0.03%)	0.280288	0.497707
618	GO:0030124	AP-4 adaptor complex	1 (0.09%)	5 (0.03%)	0.280288	0.497707
619	GO:0030870	Mre11 complex	1 (0.09%)	5 (0.03%)	0.280288	0.497707
620	GO:0030915	Smc5-Smc6 complex	1 (0.09%)	5 (0.03%)	0.280288	0.497707
621	GO:0031511	Mis6-Sim4 complex	1 (0.09%)	5 (0.03%)	0.280288	0.497707
622	GO:0032299	ribonuclease H2 complex	1 (0.09%)	5 (0.03%)	0.280288	0.497707
623	GO:0033106	cis-Golgi network membrane	1 (0.09%)	5 (0.03%)	0.280288	0.497707
624	GO:0034274	Atg12-Atg5-Atg16 complex	1 (0.09%)	5 (0.03%)	0.280288	0.497707
625	GO:0035060	brahma complex	1 (0.09%)	5 (0.03%)	0.280288	0.497707
626	GO:0035339	SPOTS complex	1 (0.09%)	5 (0.03%)	0.280288	0.497707
627	GO:0035838	growing cell tip	1 (0.09%)	5 (0.03%)	0.280288	0.497707
628	GO:0042824	MHC class I peptide loading complex	1 (0.09%)	5 (0.03%)	0.280288	0.497707
629	GO:0045257	succinate dehydrogenase complex (ubiquinone)	1 (0.09%)	5 (0.03%)	0.280288	0.497707
630	GO:0045283	fumarate reductase complex	1 (0.09%)	5 (0.03%)	0.280288	0.497707
631	GO:0070209	ASTRA complex	1 (0.09%)	5 (0.03%)	0.280288	0.497707
632	GO:0070765	gamma-secretase complex	1 (0.09%)	5 (0.03%)	0.280288	0.497707
633	GO:0071817	MMXD complex	1 (0.09%)	5 (0.03%)	0.280288	0.497707
634	GO:0072557	IPAF inflammasome complex	1 (0.09%)	5 (0.03%)	0.280288	0.497707
635	GO:0090730	Las1 complex	1 (0.09%)	5 (0.03%)	0.280288	0.497707
636	GO:0097136	Bcl-2 family protein complex	1 (0.09%)	5 (0.03%)	0.280288	0.497707
637	GO:0106068	SUMO ligase complex	1 (0.09%)	5 (0.03%)	0.280288	0.497707
638	GO:1902500	vacuolar HOPS complex	1 (0.09%)	5 (0.03%)	0.280288	0.497707
639	GO:1990130	GATOR1 complex	1 (0.09%)	5 (0.03%)	0.280288	0.497707
640	GO:1990415	Pex17p-Pex14p docking complex	1 (0.09%)	5 (0.03%)	0.280288	0.497707
641	GO:1990429	peroxisomal importomer complex	1 (0.09%)	5 (0.03%)	0.280288	0.497707
642	GO:1990477	MTREC complex	1 (0.09%)	5 (0.03%)	0.280288	0.497707
643	GO:0099080	supramolecular complex	86 (8.17%)	1269 (7.67%)	0.2827	0.501209
644	GO:0031463	Cul3-RING ubiquitin ligase complex	6 (0.57%)	70 (0.42%)	0.286176	0.506585
645	GO:0005680	anaphase-promoting complex	12 (1.14%)	156 (0.94%)	0.29063	0.513671
646	GO:0009898	cytoplasmic side of plasma membrane	23 (2.18%)	318 (1.92%)	0.292193	0.515566
647	GO:0001741	XY body	2 (0.19%)	17 (0.1%)	0.29532	0.515566
648	GO:0005639	integral component of nuclear inner membrane	2 (0.19%)	17 (0.1%)	0.29532	0.515566
649	GO:0005736	RNA polymerase I complex	2 (0.19%)	17 (0.1%)	0.29532	0.515566
650	GO:0009317	acetyl-CoA carboxylase complex	2 (0.19%)	17 (0.1%)	0.29532	0.515566
651	GO:0031229	intrinsic component of nuclear inner membrane	2 (0.19%)	17 (0.1%)	0.29532	0.515566
652	GO:0034719	SMN-Sm protein complex	2 (0.19%)	17 (0.1%)	0.29532	0.515566
653	GO:0043240	Fanconi anaemia nuclear complex	2 (0.19%)	17 (0.1%)	0.29532	0.515566
654	GO:0005844	polysome	7 (0.66%)	85 (0.51%)	0.296607	0.517021
655	GO:0000421	autophagosome membrane	3 (0.28%)	30 (0.18%)	0.297938	0.517758
656	GO:1902773	GTPase activator complex	3 (0.28%)	30 (0.18%)	0.297938	0.517758
657	GO:0005667	transcription regulator complex	38 (3.61%)	546 (3.3%)	0.305932	0.530371
658	GO:0045335	phagocytic vesicle	10 (0.95%)	129 (0.78%)	0.306126	0.530371
659	GO:0110165	cellular anatomical entity	1047 (99.43%)	16417 (99.24%)	0.309775	0.535878
660	GO:1904813	ficolin-1-rich granule lumen	8 (0.76%)	101 (0.61%)	0.313807	0.540366
661	GO:0071004	U2-type prespliceosome	3 (0.28%)	31 (0.19%)	0.315744	0.540366
662	GO:0048471	perinuclear region of cytoplasm	55 (5.22%)	807 (4.88%)	0.31639	0.540366
663	GO:0001650	fibrillar center	9 (0.85%)	116 (0.7%)	0.318993	0.540366
664	GO:0016514	SWI/SNF complex	2 (0.19%)	18 (0.11%)	0.319382	0.540366
665	GO:0019908	nuclear cyclin-dependent protein kinase holoenzyme complex	2 (0.19%)	18 (0.11%)	0.319382	0.540366
666	GO:0030014	CCR4-NOT complex	2 (0.19%)	18 (0.11%)	0.319382	0.540366
667	GO:0030992	intraciliary transport particle B	2 (0.19%)	18 (0.11%)	0.319382	0.540366
668	GO:0033104	type VI protein secretion system complex	2 (0.19%)	18 (0.11%)	0.319382	0.540366
669	GO:0033276	transcription factor TFTC complex	2 (0.19%)	18 (0.11%)	0.319382	0.540366
670	GO:0045254	pyruvate dehydrogenase complex	2 (0.19%)	18 (0.11%)	0.319382	0.540366
671	GO:0097546	ciliary base	4 (0.38%)	45 (0.27%)	0.321289	0.540366
672	GO:0000152	nuclear ubiquitin ligase complex	13 (1.23%)	175 (1.06%)	0.32291	0.540366
673	GO:0000127	transcription factor TFIIIC complex	1 (0.09%)	6 (0.04%)	0.326116	0.540366
674	GO:0005851	eukaryotic translation initiation factor 2B complex	1 (0.09%)	6 (0.04%)	0.326116	0.540366
675	GO:0010339	external side of cell wall	1 (0.09%)	6 (0.04%)	0.326116	0.540366
676	GO:0016610	nitrogenase complex	1 (0.09%)	6 (0.04%)	0.326116	0.540366
677	GO:0016612	molybdenum-iron nitrogenase complex	1 (0.09%)	6 (0.04%)	0.326116	0.540366
678	GO:0031021	interphase microtubule organizing center	1 (0.09%)	6 (0.04%)	0.326116	0.540366
679	GO:0031164	contractile vacuolar membrane	1 (0.09%)	6 (0.04%)	0.326116	0.540366
680	GO:0031205	endoplasmic reticulum Sec complex	1 (0.09%)	6 (0.04%)	0.326116	0.540366
681	GO:0032783	super elongation complex	1 (0.09%)	6 (0.04%)	0.326116	0.540366
682	GO:0034388	Pwp2p-containing subcomplex of 90S preribosome	1 (0.09%)	6 (0.04%)	0.326116	0.540366
683	GO:0034506	chromosome, centromeric core domain	1 (0.09%)	6 (0.04%)	0.326116	0.540366
684	GO:0045250	cytosolic pyruvate dehydrogenase complex	1 (0.09%)	6 (0.04%)	0.326116	0.540366
685	GO:0070652	HAUS complex	1 (0.09%)	6 (0.04%)	0.326116	0.540366
686	GO:0071254	cytoplasmic U snRNP body	1 (0.09%)	6 (0.04%)	0.326116	0.540366
687	GO:0071598	neuronal ribonucleoprotein granule	1 (0.09%)	6 (0.04%)	0.326116	0.540366
688	GO:0097165	nuclear stress granule	1 (0.09%)	6 (0.04%)	0.326116	0.540366
689	GO:0000930	gamma-tubulin complex	2 (0.19%)	19 (0.11%)	0.343239	0.563011
690	GO:0005665	RNA polymerase II, core complex	2 (0.19%)	19 (0.11%)	0.343239	0.563011
691	GO:0016581	NuRD complex	2 (0.19%)	19 (0.11%)	0.343239	0.563011
692	GO:0035267	NuA4 histone acetyltransferase complex	2 (0.19%)	19 (0.11%)	0.343239	0.563011
693	GO:0043189	H4/H2A histone acetyltransferase complex	2 (0.19%)	19 (0.11%)	0.343239	0.563011
694	GO:0071005	U2-type precatalytic spliceosome	2 (0.19%)	19 (0.11%)	0.343239	0.563011
695	GO:0090545	CHD-type complex	2 (0.19%)	19 (0.11%)	0.343239	0.563011
696	GO:0008021	synaptic vesicle	16 (1.52%)	223 (1.35%)	0.346745	0.567944
697	GO:0030131	clathrin adaptor complex	3 (0.28%)	33 (0.2%)	0.351371	0.574696
698	GO:0005705	polytene chromosome interband	2 (0.19%)	20 (0.12%)	0.36682	0.578668
699	GO:0005779	integral component of peroxisomal membrane	2 (0.19%)	20 (0.12%)	0.36682	0.578668
700	GO:0031231	intrinsic component of peroxisomal membrane	2 (0.19%)	20 (0.12%)	0.36682	0.578668
701	GO:0031237	intrinsic component of periplasmic side of plasma membrane	2 (0.19%)	20 (0.12%)	0.36682	0.578668
702	GO:0098567	periplasmic side of plasma membrane	2 (0.19%)	20 (0.12%)	0.36682	0.578668
703	GO:0000311	plastid large ribosomal subunit	1 (0.09%)	7 (0.04%)	0.369028	0.578668
704	GO:0000331	contractile vacuole	1 (0.09%)	7 (0.04%)	0.369028	0.578668
705	GO:0000801	central element	1 (0.09%)	7 (0.04%)	0.369028	0.578668
706	GO:0001651	dense fibrillar component	1 (0.09%)	7 (0.04%)	0.369028	0.578668
707	GO:0005726	perichromatin fibrils	1 (0.09%)	7 (0.04%)	0.369028	0.578668
708	GO:0005955	calcineurin complex	1 (0.09%)	7 (0.04%)	0.369028	0.578668
709	GO:0009320	phosphoribosylaminoimidazole carboxylase complex	1 (0.09%)	7 (0.04%)	0.369028	0.578668
710	GO:0009345	glycine-tRNA ligase complex	1 (0.09%)	7 (0.04%)	0.369028	0.578668
711	GO:0016589	NURF complex	1 (0.09%)	7 (0.04%)	0.369028	0.578668
712	GO:0030121	AP-1 adaptor complex	1 (0.09%)	7 (0.04%)	0.369028	0.578668
713	GO:0031265	CD95 death-inducing signaling complex	1 (0.09%)	7 (0.04%)	0.369028	0.578668
714	GO:0031501	mannosyltransferase complex	1 (0.09%)	7 (0.04%)	0.369028	0.578668
715	GO:0032593	insulin-responsive compartment	1 (0.09%)	7 (0.04%)	0.369028	0.578668
716	GO:0036396	RNA N6-methyladenosine methyltransferase complex	1 (0.09%)	7 (0.04%)	0.369028	0.578668
717	GO:0044545	NSL complex	1 (0.09%)	7 (0.04%)	0.369028	0.578668
718	GO:0045281	succinate dehydrogenase complex	1 (0.09%)	7 (0.04%)	0.369028	0.578668
719	GO:0061702	inflammasome complex	1 (0.09%)	7 (0.04%)	0.369028	0.578668
720	GO:0062159	contractile vacuole complex	1 (0.09%)	7 (0.04%)	0.369028	0.578668
721	GO:0070187	shelterin complex	1 (0.09%)	7 (0.04%)	0.369028	0.578668
722	GO:0071204	histone pre-mRNA 3'end processing complex	1 (0.09%)	7 (0.04%)	0.369028	0.578668
723	GO:0097342	ripoptosome	1 (0.09%)	7 (0.04%)	0.369028	0.578668
724	GO:0097413	Lewy body	1 (0.09%)	7 (0.04%)	0.369028	0.578668
725	GO:0098592	cytoplasmic side of apical plasma membrane	1 (0.09%)	7 (0.04%)	0.369028	0.578668
726	GO:0098845	postsynaptic endosome	1 (0.09%)	7 (0.04%)	0.369028	0.578668
727	GO:0120115	Lsm2-8 complex	1 (0.09%)	7 (0.04%)	0.369028	0.578668
728	GO:1990351	transporter complex	39 (3.7%)	577 (3.49%)	0.371283	0.581404
729	GO:0099503	secretory vesicle	56 (5.32%)	840 (5.08%)	0.377698	0.590639
730	GO:0030119	AP-type membrane coat adaptor complex	4 (0.38%)	49 (0.3%)	0.380274	0.59304
731	GO:0031201	SNARE complex	4 (0.38%)	49 (0.3%)	0.380274	0.59304
732	GO:0032580	Golgi cisterna membrane	5 (0.47%)	64 (0.39%)	0.386033	0.599893
733	GO:0005721	pericentric heterochromatin	3 (0.28%)	35 (0.21%)	0.386773	0.599893
734	GO:0005816	spindle pole body	3 (0.28%)	35 (0.21%)	0.386773	0.599893
735	GO:0035580	specific granule lumen	3 (0.28%)	35 (0.21%)	0.386773	0.599893
736	GO:0016234	inclusion body	6 (0.57%)	79 (0.48%)	0.38919	0.601721
737	GO:0042588	zymogen granule	2 (0.19%)	21 (0.13%)	0.390063	0.601721
738	GO:0072687	meiotic spindle	2 (0.19%)	21 (0.13%)	0.390063	0.601721
739	GO:1990023	mitotic spindle midzone	2 (0.19%)	21 (0.13%)	0.390063	0.601721
740	GO:0101002	ficolin-1-rich granule	10 (0.95%)	139 (0.84%)	0.39176	0.603491
741	GO:0034774	secretory granule lumen	17 (1.61%)	245 (1.48%)	0.392269	0.603491
742	GO:0000786	nucleosome	4 (0.38%)	50 (0.3%)	0.394978	0.60684
743	GO:0034399	nuclear periphery	13 (1.23%)	185 (1.12%)	0.397391	0.609726
744	GO:0070382	exocytic vesicle	17 (1.61%)	247 (1.49%)	0.405366	0.613009
745	GO:0000408	EKC/KEOPS complex	1 (0.09%)	8 (0.05%)	0.40921	0.613009
746	GO:0000446	nucleoplasmic THO complex	1 (0.09%)	8 (0.05%)	0.40921	0.613009
747	GO:0001940	male pronucleus	1 (0.09%)	8 (0.05%)	0.40921	0.613009
748	GO:0009337	sulfite reductase complex (NADPH)	1 (0.09%)	8 (0.05%)	0.40921	0.613009
749	GO:0009524	phragmoplast	1 (0.09%)	8 (0.05%)	0.40921	0.613009
750	GO:0009538	photosystem I reaction center	1 (0.09%)	8 (0.05%)	0.40921	0.613009
751	GO:0016600	flotillin complex	1 (0.09%)	8 (0.05%)	0.40921	0.613009
752	GO:0030430	host cell cytoplasm	1 (0.09%)	8 (0.05%)	0.40921	0.613009
753	GO:0031105	septin complex	1 (0.09%)	8 (0.05%)	0.40921	0.613009
754	GO:0032010	phagolysosome	1 (0.09%)	8 (0.05%)	0.40921	0.613009
755	GO:0033655	host cell cytoplasm part	1 (0.09%)	8 (0.05%)	0.40921	0.613009
756	GO:0035363	histone locus body	1 (0.09%)	8 (0.05%)	0.40921	0.613009
757	GO:0044615	nuclear pore nuclear basket	1 (0.09%)	8 (0.05%)	0.40921	0.613009
758	GO:0045273	respiratory chain complex II	1 (0.09%)	8 (0.05%)	0.40921	0.613009
759	GO:0045293	mRNA editing complex	1 (0.09%)	8 (0.05%)	0.40921	0.613009
760	GO:0071986	Ragulator complex	1 (0.09%)	8 (0.05%)	0.40921	0.613009
761	GO:0099078	BORC complex	1 (0.09%)	8 (0.05%)	0.40921	0.613009
762	GO:0016363	nuclear matrix	8 (0.76%)	111 (0.67%)	0.41137	0.615435
763	GO:0000346	transcription export complex	2 (0.19%)	22 (0.13%)	0.412915	0.61613
764	GO:0042629	mast cell granule	2 (0.19%)	22 (0.13%)	0.412915	0.61613
765	GO:0032391	photoreceptor connecting cilium	3 (0.28%)	37 (0.22%)	0.421693	0.628406
766	GO:1904115	axon cytoplasm	4 (0.38%)	52 (0.31%)	0.424199	0.631315
767	GO:0010369	chromocenter	2 (0.19%)	23 (0.14%)	0.435333	0.646204
768	GO:0032588	trans-Golgi network membrane	6 (0.57%)	83 (0.5%)	0.435337	0.646204
769	GO:0033017	sarcoplasmic reticulum membrane	3 (0.28%)	38 (0.23%)	0.438903	0.647259
770	GO:0000112	nucleotide-excision repair factor 3 complex	1 (0.09%)	9 (0.05%)	0.446836	0.647259
771	GO:0000345	cytosolic DNA-directed RNA polymerase complex	1 (0.09%)	9 (0.05%)	0.446836	0.647259
772	GO:0000835	ER ubiquitin ligase complex	1 (0.09%)	9 (0.05%)	0.446836	0.647259
773	GO:0000939	inner kinetochore	1 (0.09%)	9 (0.05%)	0.446836	0.647259
774	GO:0005687	U4 snRNP	1 (0.09%)	9 (0.05%)	0.446836	0.647259
775	GO:0017059	serine C-palmitoyltransferase complex	1 (0.09%)	9 (0.05%)	0.446836	0.647259
776	GO:0030877	beta-catenin destruction complex	1 (0.09%)	9 (0.05%)	0.446836	0.647259
777	GO:0030896	checkpoint clamp complex	1 (0.09%)	9 (0.05%)	0.446836	0.647259
778	GO:0031095	platelet dense tubular network membrane	1 (0.09%)	9 (0.05%)	0.446836	0.647259
779	GO:0031211	endoplasmic reticulum palmitoyltransferase complex	1 (0.09%)	9 (0.05%)	0.446836	0.647259
780	GO:0032300	mismatch repair complex	1 (0.09%)	9 (0.05%)	0.446836	0.647259
781	GO:0034507	chromosome, centromeric outer repeat region	1 (0.09%)	9 (0.05%)	0.446836	0.647259
782	GO:0070419	nonhomologous end joining complex	1 (0.09%)	9 (0.05%)	0.446836	0.647259
783	GO:0071141	SMAD protein complex	1 (0.09%)	9 (0.05%)	0.446836	0.647259
784	GO:0072669	tRNA-splicing ligase complex	1 (0.09%)	9 (0.05%)	0.446836	0.647259
785	GO:0150005	enzyme activator complex	1 (0.09%)	9 (0.05%)	0.446836	0.647259
786	GO:1905961	protein-cysteine S-palmitoyltransferase complex	1 (0.09%)	9 (0.05%)	0.446836	0.647259
787	GO:1990075	periciliary membrane compartment	1 (0.09%)	9 (0.05%)	0.446836	0.647259
788	GO:0009331	glycerol-3-phosphate dehydrogenase complex	2 (0.19%)	24 (0.15%)	0.457278	0.660706
789	GO:0031941	filamentous actin	2 (0.19%)	24 (0.15%)	0.457278	0.660706
790	GO:0036064	ciliary basal body	9 (0.85%)	132 (0.8%)	0.465473	0.671695
791	GO:0009288	bacterial-type flagellum	4 (0.38%)	55 (0.33%)	0.467306	0.673488
792	GO:0060205	cytoplasmic vesicle lumen	17 (1.61%)	258 (1.56%)	0.477607	0.680145
793	GO:0000131	incipient cellular bud site	1 (0.09%)	10 (0.06%)	0.482067	0.680145
794	GO:0000439	transcription factor TFIIH core complex	1 (0.09%)	10 (0.06%)	0.482067	0.680145
795	GO:0005944	phosphatidylinositol 3-kinase complex, class IB	1 (0.09%)	10 (0.06%)	0.482067	0.680145
796	GO:0008541	proteasome regulatory particle, lid subcomplex	1 (0.09%)	10 (0.06%)	0.482067	0.680145
797	GO:0009330	DNA topoisomerase type II (double strand cut, ATP-hydrolyzing) complex	1 (0.09%)	10 (0.06%)	0.482067	0.680145
798	GO:0009522	photosystem I	1 (0.09%)	10 (0.06%)	0.482067	0.680145
799	GO:0016461	unconventional myosin complex	1 (0.09%)	10 (0.06%)	0.482067	0.680145
800	GO:0016586	RSC-type complex	1 (0.09%)	10 (0.06%)	0.482067	0.680145
801	GO:0031094	platelet dense tubular network	1 (0.09%)	10 (0.06%)	0.482067	0.680145
802	GO:0031264	death-inducing signaling complex	1 (0.09%)	10 (0.06%)	0.482067	0.680145
803	GO:0031313	extrinsic component of endosome membrane	1 (0.09%)	10 (0.06%)	0.482067	0.680145
804	GO:0032541	cortical endoplasmic reticulum	1 (0.09%)	10 (0.06%)	0.482067	0.680145
805	GO:0035631	CD40 receptor complex	1 (0.09%)	10 (0.06%)	0.482067	0.680145
806	GO:0090576	RNA polymerase III transcription regulator complex	1 (0.09%)	10 (0.06%)	0.482067	0.680145
807	GO:0097504	Gemini of coiled bodies	1 (0.09%)	10 (0.06%)	0.482067	0.680145
808	GO:1990316	Atg1/ULK1 kinase complex	1 (0.09%)	10 (0.06%)	0.482067	0.680145
809	GO:0009380	excinuclease repair complex	5 (0.47%)	72 (0.44%)	0.487439	0.686874
810	GO:0044295	axonal growth cone	3 (0.28%)	41 (0.25%)	0.489249	0.687878
811	GO:0000794	condensed nuclear chromosome	8 (0.76%)	119 (0.72%)	0.489359	0.687878
812	GO:0030665	clathrin-coated vesicle membrane	6 (0.57%)	88 (0.53%)	0.49204	0.690795
813	GO:0030141	secretory granule	43 (4.08%)	668 (4.04%)	0.492784	0.690989
814	GO:0031983	vesicle lumen	17 (1.61%)	261 (1.58%)	0.497171	0.696284
815	GO:0030257	type III protein secretion system complex	2 (0.19%)	26 (0.16%)	0.499635	0.697166
816	GO:0060077	inhibitory synapse	2 (0.19%)	26 (0.16%)	0.499635	0.697166
817	GO:0071821	FANCM-MHF complex	2 (0.19%)	26 (0.16%)	0.499635	0.697166
818	GO:0005790	smooth endoplasmic reticulum	3 (0.28%)	42 (0.25%)	0.505539	0.70434
819	GO:1902554	serine/threonine protein kinase complex	7 (0.66%)	105 (0.63%)	0.506013	0.70434
820	GO:0009295	nucleoid	4 (0.38%)	58 (0.35%)	0.509187	0.706576
821	GO:0005885	Arp2/3 protein complex	1 (0.09%)	11 (0.07%)	0.515057	0.706576
822	GO:0005951	carbamoyl-phosphate synthase complex	1 (0.09%)	11 (0.07%)	0.515057	0.706576
823	GO:0009328	phenylalanine-tRNA ligase complex	1 (0.09%)	11 (0.07%)	0.515057	0.706576
824	GO:0031462	Cul2-RING ubiquitin ligase complex	1 (0.09%)	11 (0.07%)	0.515057	0.706576
825	GO:0034663	endoplasmic reticulum chaperone complex	1 (0.09%)	11 (0.07%)	0.515057	0.706576
826	GO:0036020	endolysosome membrane	1 (0.09%)	11 (0.07%)	0.515057	0.706576
827	GO:0042555	MCM complex	1 (0.09%)	11 (0.07%)	0.515057	0.706576
828	GO:0051285	cell cortex of cell tip	1 (0.09%)	11 (0.07%)	0.515057	0.706576
829	GO:0070823	HDA1 complex	1 (0.09%)	11 (0.07%)	0.515057	0.706576
830	GO:0071162	CMG complex	1 (0.09%)	11 (0.07%)	0.515057	0.706576
831	GO:0098993	anchored component of synaptic vesicle membrane	1 (0.09%)	11 (0.07%)	0.515057	0.706576
832	GO:0005675	transcription factor TFIIH holo complex	2 (0.19%)	27 (0.16%)	0.520002	0.709943
833	GO:0005767	secondary lysosome	2 (0.19%)	27 (0.16%)	0.520002	0.709943
834	GO:0034451	centriolar satellite	2 (0.19%)	27 (0.16%)	0.520002	0.709943
835	GO:0035327	transcriptionally active chromatin	2 (0.19%)	27 (0.16%)	0.520002	0.709943
836	GO:0005871	kinesin complex	4 (0.38%)	59 (0.36%)	0.522815	0.71293
837	GO:0030139	endocytic vesicle	18 (1.71%)	281 (1.7%)	0.524225	0.713998
838	GO:1902495	transmembrane transporter complex	36 (3.42%)	566 (3.42%)	0.527527	0.717638
839	GO:0005802	trans-Golgi network	15 (1.42%)	235 (1.42%)	0.534096	0.725709
840	GO:0045334	clathrin-coated endocytic vesicle	3 (0.28%)	44 (0.27%)	0.537282	0.729123
841	GO:0098533	ATPase dependent transmembrane transport complex	13 (1.23%)	204 (1.23%)	0.539576	0.729123
842	GO:0000347	THO complex	2 (0.19%)	28 (0.17%)	0.539807	0.729123
843	GO:0032045	guanyl-nucleotide exchange factor complex	2 (0.19%)	28 (0.17%)	0.539807	0.729123
844	GO:1904724	tertiary granule lumen	2 (0.19%)	28 (0.17%)	0.539807	0.729123
845	GO:0002178	palmitoyltransferase complex	1 (0.09%)	12 (0.07%)	0.545947	0.731351
846	GO:0005786	signal recognition particle, endoplasmic reticulum targeting	1 (0.09%)	12 (0.07%)	0.545947	0.731351
847	GO:0030122	AP-2 adaptor complex	1 (0.09%)	12 (0.07%)	0.545947	0.731351
848	GO:0030956	glutamyl-tRNA(Gln) amidotransferase complex	1 (0.09%)	12 (0.07%)	0.545947	0.731351
849	GO:0048188	Set1C/COMPASS complex	1 (0.09%)	12 (0.07%)	0.545947	0.731351
850	GO:0097433	dense body	1 (0.09%)	12 (0.07%)	0.545947	0.731351
851	GO:0097651	phosphatidylinositol 3-kinase complex, class I	1 (0.09%)	12 (0.07%)	0.545947	0.731351
852	GO:1905347	endodeoxyribonuclease complex	5 (0.47%)	77 (0.47%)	0.547739	0.73289
853	GO:0033179	proton-transporting V-type ATPase, V0 domain	3 (0.28%)	45 (0.27%)	0.55271	0.73781
854	GO:0035577	azurophil granule membrane	3 (0.28%)	45 (0.27%)	0.55271	0.73781
855	GO:0043190	ATP-binding cassette (ABC) transporter complex	10 (0.95%)	158 (0.96%)	0.554225	0.738967
856	GO:0097431	mitotic spindle pole	2 (0.19%)	29 (0.18%)	0.559038	0.743247
857	GO:0018995	host cellular component	5 (0.47%)	78 (0.47%)	0.559391	0.743247
858	GO:0043657	host cell	5 (0.47%)	78 (0.47%)	0.559391	0.743247
859	GO:0000791	euchromatin	3 (0.28%)	46 (0.28%)	0.567828	0.750691
860	GO:0090533	cation-transporting ATPase complex	3 (0.28%)	46 (0.28%)	0.567828	0.750691
861	GO:1990391	DNA repair complex	20 (1.9%)	321 (1.94%)	0.573106	0.750691
862	GO:0005828	kinetochore microtubule	1 (0.09%)	13 (0.08%)	0.574871	0.750691
863	GO:0030008	TRAPP complex	1 (0.09%)	13 (0.08%)	0.574871	0.750691
864	GO:0030128	clathrin coat of endocytic vesicle	1 (0.09%)	13 (0.08%)	0.574871	0.750691
865	GO:0030130	clathrin coat of trans-Golgi network vesicle	1 (0.09%)	13 (0.08%)	0.574871	0.750691
866	GO:0031010	ISWI-type complex	1 (0.09%)	13 (0.08%)	0.574871	0.750691
867	GO:0031314	extrinsic component of mitochondrial inner membrane	1 (0.09%)	13 (0.08%)	0.574871	0.750691
868	GO:0033644	host cell membrane	1 (0.09%)	13 (0.08%)	0.574871	0.750691
869	GO:0033647	host intracellular organelle	1 (0.09%)	13 (0.08%)	0.574871	0.750691
870	GO:0033648	host intracellular membrane-bounded organelle	1 (0.09%)	13 (0.08%)	0.574871	0.750691
871	GO:0035859	Seh1-associated complex	1 (0.09%)	13 (0.08%)	0.574871	0.750691
872	GO:0042405	nuclear inclusion body	1 (0.09%)	13 (0.08%)	0.574871	0.750691
873	GO:0042600	egg chorion	1 (0.09%)	13 (0.08%)	0.574871	0.750691
874	GO:0032156	septin cytoskeleton	2 (0.19%)	30 (0.18%)	0.577688	0.753506
875	GO:0005929	cilium	40 (3.8%)	643 (3.89%)	0.58499	0.762158
876	GO:0033643	host cell part	4 (0.38%)	64 (0.39%)	0.588028	0.765001
877	GO:0005884	actin filament	6 (0.57%)	97 (0.59%)	0.588514	0.765001
878	GO:0005775	vacuolar lumen	9 (0.85%)	147 (0.89%)	0.596827	0.770178
879	GO:0030670	phagocytic vesicle membrane	4 (0.38%)	65 (0.39%)	0.60043	0.770178
880	GO:0000782	telomere cap complex	1 (0.09%)	14 (0.08%)	0.601955	0.770178
881	GO:0000783	nuclear telomere cap complex	1 (0.09%)	14 (0.08%)	0.601955	0.770178
882	GO:0005845	mRNA cap binding complex	1 (0.09%)	14 (0.08%)	0.601955	0.770178
883	GO:0009277	fungal-type cell wall	1 (0.09%)	14 (0.08%)	0.601955	0.770178
884	GO:0009570	chloroplast stroma	1 (0.09%)	14 (0.08%)	0.601955	0.770178
885	GO:0016442	RISC complex	1 (0.09%)	14 (0.08%)	0.601955	0.770178
886	GO:0036019	endolysosome	1 (0.09%)	14 (0.08%)	0.601955	0.770178
887	GO:0042599	lamellar body	1 (0.09%)	14 (0.08%)	0.601955	0.770178
888	GO:0048787	presynaptic active zone membrane	1 (0.09%)	14 (0.08%)	0.601955	0.770178
889	GO:0071565	nBAF complex	1 (0.09%)	14 (0.08%)	0.601955	0.770178
890	GO:0140445	chromosome, telomeric repeat region	1 (0.09%)	14 (0.08%)	0.601955	0.770178
891	GO:1990909	Wnt signalosome	1 (0.09%)	14 (0.08%)	0.601955	0.770178
892	GO:0031004	potassium ion-transporting ATPase complex	2 (0.19%)	32 (0.19%)	0.613232	0.782543
893	GO:1905354	exoribonuclease complex	2 (0.19%)	32 (0.19%)	0.613232	0.782543
894	GO:0005938	cell cortex	25 (2.37%)	409 (2.47%)	0.613679	0.782543
895	GO:0120111	neuron projection cytoplasm	5 (0.47%)	83 (0.5%)	0.615263	0.783687
896	GO:0030288	outer membrane-bounded periplasmic space	8 (0.76%)	133 (0.8%)	0.617095	0.785143
897	GO:0030175	filopodium	7 (0.66%)	117 (0.71%)	0.621975	0.790469
898	GO:0031092	platelet alpha granule membrane	1 (0.09%)	15 (0.09%)	0.627314	0.792836
899	GO:0033588	elongator holoenzyme complex	1 (0.09%)	15 (0.09%)	0.627314	0.792836
900	GO:0036156	inner dynein arm	1 (0.09%)	15 (0.09%)	0.627314	0.792836
901	GO:0044214	spanning component of plasma membrane	1 (0.09%)	15 (0.09%)	0.627314	0.792836
902	GO:0044233	mitochondria-associated endoplasmic reticulum membrane	1 (0.09%)	15 (0.09%)	0.627314	0.792836
903	GO:0017053	transcription repressor complex	6 (0.57%)	101 (0.61%)	0.628202	0.793079
904	GO:0044232	organelle membrane contact site	2 (0.19%)	33 (0.2%)	0.630126	0.79375
905	GO:0098563	intrinsic component of synaptic vesicle membrane	2 (0.19%)	33 (0.2%)	0.630126	0.79375
906	GO:0039679	viral occlusion body	2 (0.19%)	34 (0.21%)	0.646439	0.807625
907	GO:0140220	pathogen-containing vacuole	2 (0.19%)	34 (0.21%)	0.646439	0.807625
908	GO:0022625	cytosolic large ribosomal subunit	6 (0.57%)	103 (0.62%)	0.64719	0.807625
909	GO:0031594	neuromuscular junction	6 (0.57%)	103 (0.62%)	0.64719	0.807625
910	GO:0055052	ATP-binding cassette (ABC) transporter complex, substrate-binding subunit-containing	6 (0.57%)	103 (0.62%)	0.64719	0.807625
911	GO:0000177	cytoplasmic exosome (RNase complex)	1 (0.09%)	16 (0.1%)	0.651059	0.807625
912	GO:0001518	voltage-gated sodium channel complex	1 (0.09%)	16 (0.1%)	0.651059	0.807625
913	GO:0005890	sodium:potassium-exchanging ATPase complex	1 (0.09%)	16 (0.1%)	0.651059	0.807625
914	GO:0012510	trans-Golgi network transport vesicle membrane	1 (0.09%)	16 (0.1%)	0.651059	0.807625
915	GO:0033391	chromatoid body	1 (0.09%)	16 (0.1%)	0.651059	0.807625
916	GO:0033646	host intracellular part	1 (0.09%)	16 (0.1%)	0.651059	0.807625
917	GO:0043656	host intracellular region	1 (0.09%)	16 (0.1%)	0.651059	0.807625
918	GO:0045252	oxoglutarate dehydrogenase complex	1 (0.09%)	16 (0.1%)	0.651059	0.807625
919	GO:0046930	pore complex	1 (0.09%)	16 (0.1%)	0.651059	0.807625
920	GO:0045495	pole plasm	3 (0.28%)	53 (0.32%)	0.664406	0.823286
921	GO:0000153	cytoplasmic ubiquitin ligase complex	1 (0.09%)	17 (0.1%)	0.673293	0.825327
922	GO:0000176	nuclear exosome (RNase complex)	1 (0.09%)	17 (0.1%)	0.673293	0.825327
923	GO:0000445	THO complex part of transcription export complex	1 (0.09%)	17 (0.1%)	0.673293	0.825327
924	GO:0000800	lateral element	1 (0.09%)	17 (0.1%)	0.673293	0.825327
925	GO:0030126	COPI vesicle coat	1 (0.09%)	17 (0.1%)	0.673293	0.825327
926	GO:0031235	intrinsic component of the cytoplasmic side of the plasma membrane	1 (0.09%)	17 (0.1%)	0.673293	0.825327
927	GO:0042622	photoreceptor outer segment membrane	1 (0.09%)	17 (0.1%)	0.673293	0.825327
928	GO:0043332	mating projection tip	1 (0.09%)	17 (0.1%)	0.673293	0.825327
929	GO:0045240	dihydrolipoyl dehydrogenase complex	1 (0.09%)	17 (0.1%)	0.673293	0.825327
930	GO:0071203	WASH complex	1 (0.09%)	17 (0.1%)	0.673293	0.825327
931	GO:0032587	ruffle membrane	5 (0.47%)	89 (0.54%)	0.676486	0.828351
932	GO:0001772	immunological synapse	2 (0.19%)	36 (0.22%)	0.677345	0.828512
933	GO:0005869	dynactin complex	1 (0.09%)	18 (0.11%)	0.694111	0.845392
934	GO:0005937	mating projection	1 (0.09%)	18 (0.11%)	0.694111	0.845392
935	GO:0042101	T cell receptor complex	1 (0.09%)	18 (0.11%)	0.694111	0.845392
936	GO:0097225	sperm midpiece	1 (0.09%)	18 (0.11%)	0.694111	0.845392
937	GO:0042597	periplasmic space	8 (0.76%)	143 (0.86%)	0.696983	0.847984
938	GO:0042645	mitochondrial nucleoid	3 (0.28%)	56 (0.34%)	0.700673	0.851564
939	GO:0016235	aggresome	2 (0.19%)	38 (0.23%)	0.706012	0.856228
940	GO:0101003	ficolin-1-rich granule membrane	2 (0.19%)	38 (0.23%)	0.706012	0.856228
941	GO:0005652	nuclear lamina	1 (0.09%)	19 (0.11%)	0.713604	0.863598
942	GO:0044754	autolysosome	1 (0.09%)	19 (0.11%)	0.713604	0.863598
943	GO:0043195	terminal bouton	7 (0.66%)	130 (0.79%)	0.728605	0.880816
944	GO:0030132	clathrin coat of coated pit	1 (0.09%)	20 (0.12%)	0.731856	0.881009
945	GO:0031261	DNA replication preinitiation complex	1 (0.09%)	20 (0.12%)	0.731856	0.881009
946	GO:0061617	MICOS complex	1 (0.09%)	20 (0.12%)	0.731856	0.881009
947	GO:0089717	spanning component of membrane	1 (0.09%)	20 (0.12%)	0.731856	0.881009
948	GO:0033177	proton-transporting two-sector ATPase complex, proton-transporting domain	4 (0.38%)	78 (0.47%)	0.739884	0.889734
949	GO:0000307	cyclin-dependent protein kinase holoenzyme complex	2 (0.19%)	41 (0.25%)	0.744998	0.89403
950	GO:0001669	acrosomal vesicle	5 (0.47%)	97 (0.59%)	0.747441	0.89403
951	GO:0060170	ciliary membrane	4 (0.38%)	79 (0.48%)	0.748897	0.89403
952	GO:0001673	male germ cell nucleus	1 (0.09%)	21 (0.13%)	0.748946	0.89403
953	GO:0005940	septin ring	1 (0.09%)	21 (0.13%)	0.748946	0.89403
954	GO:0032433	filopodium tip	1 (0.09%)	21 (0.13%)	0.748946	0.89403
955	GO:0044322	endoplasmic reticulum quality control compartment	1 (0.09%)	21 (0.13%)	0.748946	0.89403
956	GO:0000109	nucleotide-excision repair complex	12 (1.14%)	221 (1.34%)	0.755763	0.900779
957	GO:0016010	dystrophin-associated glycoprotein complex	2 (0.19%)	42 (0.25%)	0.756971	0.900779
958	GO:0090665	glycoprotein complex	2 (0.19%)	42 (0.25%)	0.756971	0.900779
959	GO:0005901	caveola	5 (0.47%)	99 (0.6%)	0.763249	0.902733
960	GO:0070820	tertiary granule	5 (0.47%)	99 (0.6%)	0.763249	0.902733
961	GO:0032421	stereocilium bundle	3 (0.28%)	62 (0.37%)	0.764104	0.902733
962	GO:0005697	telomerase holoenzyme complex	1 (0.09%)	22 (0.13%)	0.764947	0.902733
963	GO:0030127	COPII vesicle coat	1 (0.09%)	22 (0.13%)	0.764947	0.902733
964	GO:0030285	integral component of synaptic vesicle membrane	1 (0.09%)	22 (0.13%)	0.764947	0.902733
965	GO:0031527	filopodium membrane	1 (0.09%)	22 (0.13%)	0.764947	0.902733
966	GO:0044292	dendrite terminus	1 (0.09%)	22 (0.13%)	0.764947	0.902733
967	GO:0005753	mitochondrial proton-transporting ATP synthase complex	2 (0.19%)	43 (0.26%)	0.768454	0.905934
968	GO:0030672	synaptic vesicle membrane	5 (0.47%)	101 (0.61%)	0.778299	0.912854
969	GO:0099501	exocytic vesicle membrane	5 (0.47%)	101 (0.61%)	0.778299	0.912854
970	GO:0070821	tertiary granule membrane	2 (0.19%)	44 (0.27%)	0.779463	0.912854
971	GO:0008074	guanylate cyclase complex, soluble	1 (0.09%)	23 (0.14%)	0.77993	0.912854
972	GO:0031083	BLOC-1 complex	1 (0.09%)	23 (0.14%)	0.77993	0.912854
973	GO:0045179	apical cortex	1 (0.09%)	23 (0.14%)	0.77993	0.912854
974	GO:0070938	contractile ring	1 (0.09%)	23 (0.14%)	0.77993	0.912854
975	GO:0019898	extrinsic component of membrane	17 (1.61%)	313 (1.89%)	0.784916	0.917747
976	GO:0099023	vesicle tethering complex	5 (0.47%)	103 (0.62%)	0.792601	0.925473
977	GO:0031143	pseudopodium	1 (0.09%)	24 (0.15%)	0.793958	0.925473
978	GO:0034706	sodium channel complex	1 (0.09%)	24 (0.15%)	0.793958	0.925473
979	GO:0031233	intrinsic component of external side of plasma membrane	2 (0.19%)	46 (0.28%)	0.800108	0.931689
980	GO:0031082	BLOC complex	1 (0.09%)	25 (0.15%)	0.807093	0.936951
981	GO:0031528	microvillus membrane	1 (0.09%)	25 (0.15%)	0.807093	0.936951
982	GO:0031904	endosome lumen	1 (0.09%)	25 (0.15%)	0.807093	0.936951
983	GO:0045121	membrane raft	20 (1.9%)	372 (2.25%)	0.814007	0.943057
984	GO:0098857	membrane microdomain	20 (1.9%)	372 (2.25%)	0.814007	0.943057
985	GO:0097731	9+0 non-motile cilium	5 (0.47%)	107 (0.65%)	0.819029	0.946409
986	GO:0097733	photoreceptor cell cilium	5 (0.47%)	107 (0.65%)	0.819029	0.946409
987	GO:0000276	mitochondrial proton-transporting ATP synthase complex, coupling factor F(o)	1 (0.09%)	26 (0.16%)	0.819391	0.946409
988	GO:0098552	side of membrane	35 (3.32%)	630 (3.81%)	0.823791	0.950528
989	GO:0000178	exosome (RNase complex)	1 (0.09%)	27 (0.16%)	0.830906	0.956801
990	GO:0045239	tricarboxylic acid cycle enzyme complex	1 (0.09%)	27 (0.16%)	0.830906	0.956801
991	GO:0042641	actomyosin	4 (0.38%)	90 (0.54%)	0.832727	0.95793
992	GO:0043204	perikaryon	9 (0.85%)	184 (1.11%)	0.835429	0.958565
993	GO:0005771	multivesicular body	2 (0.19%)	50 (0.3%)	0.836313	0.958565
994	GO:0045259	proton-transporting ATP synthase complex	2 (0.19%)	50 (0.3%)	0.836313	0.958565
995	GO:0016529	sarcoplasmic reticulum	3 (0.28%)	71 (0.43%)	0.838312	0.958565
996	GO:0019031	viral envelope	4 (0.38%)	91 (0.55%)	0.839041	0.958565
997	GO:0036338	viral membrane	4 (0.38%)	91 (0.55%)	0.839041	0.958565
998	GO:0099512	supramolecular fiber	50 (4.75%)	888 (5.37%)	0.839664	0.958565
999	GO:0005640	nuclear outer membrane	1 (0.09%)	28 (0.17%)	0.841688	0.958565
1000	GO:0030669	clathrin-coated endocytic vesicle membrane	1 (0.09%)	28 (0.17%)	0.841688	0.958565
1001	GO:0090543	Flemming body	1 (0.09%)	28 (0.17%)	0.841688	0.958565
1002	GO:0099081	supramolecular polymer	50 (4.75%)	891 (5.39%)	0.846003	0.962519
1003	GO:0044217	other organism part	1 (0.09%)	29 (0.18%)	0.851782	0.968127
1004	GO:0055051	ATP-binding cassette (ABC) transporter complex, integrated substrate binding	4 (0.38%)	94 (0.57%)	0.856795	0.972855
1005	GO:0031514	motile cilium	11 (1.04%)	226 (1.37%)	0.858733	0.973938
1006	GO:0000940	outer kinetochore	2 (0.19%)	53 (0.32%)	0.859458	0.973938
1007	GO:0001726	ruffle	8 (0.76%)	172 (1.04%)	0.863253	0.977268
1008	GO:0001917	photoreceptor inner segment	2 (0.19%)	54 (0.33%)	0.866482	0.979949
1009	GO:0044853	plasma membrane raft	5 (0.47%)	116 (0.7%)	0.868596	0.981367
1010	GO:0017119	Golgi transport complex	1 (0.09%)	31 (0.19%)	0.870083	0.98186
1011	GO:0097730	non-motile cilium	7 (0.66%)	155 (0.94%)	0.870755	0.98186
1012	GO:0046540	U4/U6 x U5 tri-snRNP complex	1 (0.09%)	32 (0.19%)	0.878369	0.989467
1013	GO:0048786	presynaptic active zone	2 (0.19%)	56 (0.34%)	0.879571	0.989843
1014	GO:0045111	intermediate filament cytoskeleton	5 (0.47%)	119 (0.72%)	0.882347	0.991502
1015	GO:0098793	presynapse	26 (2.47%)	500 (3.02%)	0.882784	0.991502
1016	GO:0032994	protein-lipid complex	1 (0.09%)	33 (0.2%)	0.886126	0.992322
1017	GO:0045263	proton-transporting ATP synthase complex, coupling factor F(o)	1 (0.09%)	33 (0.2%)	0.886126	0.992322
1018	GO:0097526	spliceosomal tri-snRNP complex	1 (0.09%)	33 (0.2%)	0.886126	0.992322
1019	GO:0098862	cluster of actin-based cell projections	8 (0.76%)	180 (1.09%)	0.893134	0.999188
1020	GO:0032281	AMPA glutamate receptor complex	1 (0.09%)	35 (0.21%)	0.90019	1
1021	GO:0042734	presynaptic membrane	4 (0.38%)	103 (0.62%)	0.900353	1
1022	GO:0016528	sarcoplasm	3 (0.28%)	82 (0.5%)	0.900888	1
1023	GO:0005903	brush border	5 (0.47%)	125 (0.76%)	0.906185	1
1024	GO:0042729	DASH complex	1 (0.09%)	36 (0.22%)	0.906557	1
1025	GO:0030427	site of polarized growth	12 (1.14%)	262 (1.58%)	0.912232	1
1026	GO:0002102	podosome	1 (0.09%)	37 (0.22%)	0.912518	1
1027	GO:0043202	lysosomal lumen	3 (0.28%)	85 (0.51%)	0.913665	1
1028	GO:0031526	brush border membrane	2 (0.19%)	63 (0.38%)	0.916589	1
1029	GO:0032432	actin filament bundle	3 (0.28%)	88 (0.53%)	0.924925	1
1030	GO:0097729	9+2 motile cilium	3 (0.28%)	88 (0.53%)	0.924925	1
1031	GO:0030426	growth cone	10 (0.95%)	230 (1.39%)	0.925818	1
1032	GO:0005925	focal adhesion	7 (0.66%)	173 (1.05%)	0.929495	1
1033	GO:0030312	external encapsulating structure	23 (2.18%)	476 (2.88%)	0.936154	1
1034	GO:0016328	lateral plasma membrane	2 (0.19%)	68 (0.41%)	0.936168	1
1035	GO:0031672	A band	2 (0.19%)	68 (0.41%)	0.936168	1
1036	GO:0034704	calcium channel complex	2 (0.19%)	68 (0.41%)	0.936168	1
1037	GO:0030315	T-tubule	2 (0.19%)	69 (0.42%)	0.939522	1
1038	GO:0043073	germ cell nucleus	1 (0.09%)	43 (0.26%)	0.941101	1
1039	GO:0070062	extracellular exosome	3 (0.28%)	94 (0.57%)	0.943507	1
1040	GO:0000145	exocyst	1 (0.09%)	45 (0.27%)	0.94838	1
1041	GO:0031430	M band	1 (0.09%)	45 (0.27%)	0.94838	1
1042	GO:0031091	platelet alpha granule	2 (0.19%)	72 (0.44%)	0.948608	1
1043	GO:0044423	virion component	4 (0.38%)	119 (0.72%)	0.949696	1
1044	GO:0043186	P granule	1 (0.09%)	46 (0.28%)	0.951675	1
1045	GO:0030666	endocytic vesicle membrane	5 (0.47%)	142 (0.86%)	0.952305	1
1046	GO:0060293	germ plasm	1 (0.09%)	47 (0.28%)	0.954759	1
1047	GO:0043198	dendritic shaft	2 (0.19%)	75 (0.45%)	0.956382	1
1048	GO:0060076	excitatory synapse	1 (0.09%)	48 (0.29%)	0.957647	1
1049	GO:1903561	extracellular vesicle	3 (0.28%)	100 (0.6%)	0.957742	1
1050	GO:0014069	postsynaptic density	12 (1.14%)	287 (1.73%)	0.957781	1
1051	GO:0001725	stress fiber	2 (0.19%)	77 (0.47%)	0.960925	1
1052	GO:0097517	contractile actin filament bundle	2 (0.19%)	77 (0.47%)	0.960925	1
1053	GO:0043679	axon terminus	8 (0.76%)	210 (1.27%)	0.961157	1
1054	GO:0099572	postsynaptic specialization	12 (1.14%)	290 (1.75%)	0.961518	1
1055	GO:0031093	platelet alpha granule lumen	1 (0.09%)	50 (0.3%)	0.962883	1
1056	GO:0032279	asymmetric synapse	12 (1.14%)	292 (1.77%)	0.963843	1
1057	GO:0030055	cell-substrate junction	7 (0.66%)	193 (1.17%)	0.966088	1
1058	GO:0043025	neuronal cell body	37 (3.51%)	757 (4.58%)	0.966485	1
1059	GO:0034707	chloride channel complex	1 (0.09%)	52 (0.31%)	0.967471	1
1060	GO:0043230	extracellular organelle	3 (0.28%)	106 (0.64%)	0.96856	1
1061	GO:0065010	extracellular membrane-bounded organelle	3 (0.28%)	106 (0.64%)	0.96856	1
1062	GO:0036126	sperm flagellum	2 (0.19%)	81 (0.49%)	0.968687	1
1063	GO:0044291	cell-cell contact zone	2 (0.19%)	81 (0.49%)	0.968687	1
1064	GO:0098984	neuron to neuron synapse	12 (1.14%)	297 (1.8%)	0.969119	1
1065	GO:0008328	ionotropic glutamate receptor complex	1 (0.09%)	53 (0.32%)	0.969548	1
1066	GO:0001750	photoreceptor outer segment	2 (0.19%)	82 (0.5%)	0.970382	1
1067	GO:0005882	intermediate filament	2 (0.19%)	82 (0.5%)	0.970382	1
1068	GO:0044297	cell body	41 (3.89%)	836 (5.05%)	0.971373	1
1069	GO:0031252	cell leading edge	18 (1.71%)	417 (2.52%)	0.972498	1
1070	GO:0098858	actin-based cell projection	8 (0.76%)	223 (1.35%)	0.975875	1
1071	GO:0036477	somatodendritic compartment	54 (5.13%)	1075 (6.5%)	0.976097	1
1072	GO:0098878	neurotransmitter receptor complex	1 (0.09%)	57 (0.34%)	0.976614	1
1073	GO:0008076	voltage-gated potassium channel complex	2 (0.19%)	87 (0.53%)	0.977612	1
1074	GO:0005604	basement membrane	3 (0.28%)	114 (0.69%)	0.978964	1
1075	GO:0005912	adherens junction	12 (1.14%)	310 (1.87%)	0.979756	1
1076	GO:0044306	neuron projection terminus	8 (0.76%)	228 (1.38%)	0.980021	1
1077	GO:0031256	leading edge membrane	5 (0.47%)	166 (1%)	0.982955	1
1078	GO:0046658	anchored component of plasma membrane	1 (0.09%)	62 (0.37%)	0.983188	1
1079	GO:0034705	potassium channel complex	2 (0.19%)	93 (0.56%)	0.984052	1
1080	GO:0015629	actin cytoskeleton	21 (1.99%)	494 (2.99%)	0.984122	1
1081	GO:0042383	sarcolemma	5 (0.47%)	168 (1.02%)	0.984408	1
1082	GO:0014704	intercalated disc	1 (0.09%)	65 (0.39%)	0.98621	1
1083	GO:0045202	synapse	54 (5.13%)	1116 (6.75%)	0.989253	1
1084	GO:0030027	lamellipodium	6 (0.57%)	201 (1.22%)	0.989973	1
1085	GO:0030425	dendrite	33 (3.13%)	744 (4.5%)	0.99146	1
1086	GO:0150034	distal axon	16 (1.52%)	418 (2.53%)	0.991776	1
1087	GO:0097447	dendritic tree	33 (3.13%)	746 (4.51%)	0.991877	1
1088	GO:0031253	cell projection membrane	12 (1.14%)	339 (2.05%)	0.992559	1
1089	GO:0043197	dendritic spine	6 (0.57%)	209 (1.26%)	0.992941	1
1090	GO:0044309	neuron spine	6 (0.57%)	211 (1.28%)	0.99354	1
1091	GO:0019897	extrinsic component of plasma membrane	4 (0.38%)	163 (0.99%)	0.993655	1
1092	GO:0031234	extrinsic component of cytoplasmic side of plasma membrane	2 (0.19%)	111 (0.67%)	0.994339	1
1093	GO:0005577	fibrinogen complex	1 (0.09%)	83 (0.5%)	0.995802	1
1094	GO:0098794	postsynapse	22 (2.09%)	561 (3.39%)	0.996048	1
1095	GO:0005902	microvillus	1 (0.09%)	86 (0.52%)	0.996557	1
1096	GO:0045178	basal part of cell	8 (0.76%)	272 (1.64%)	0.996602	1
1097	GO:0016459	myosin complex	1 (0.09%)	87 (0.53%)	0.996778	1
1098	GO:0030424	axon	34 (3.23%)	802 (4.85%)	0.996905	1
1099	GO:0031674	I band	4 (0.38%)	178 (1.08%)	0.997013	1
1100	GO:0030017	sarcomere	7 (0.66%)	254 (1.54%)	0.997286	1
1101	GO:0120025	plasma membrane bounded cell projection	117 (11.11%)	2298 (13.89%)	0.997541	1
1102	GO:0045177	apical part of cell	16 (1.52%)	460 (2.78%)	0.998021	1
1103	GO:0042995	cell projection	122 (11.59%)	2400 (14.51%)	0.998138	1
1104	GO:0043005	neuron projection	72 (6.84%)	1529 (9.24%)	0.998389	1
1105	GO:0016324	apical plasma membrane	11 (1.04%)	360 (2.18%)	0.998529	1
1106	GO:0031225	anchored component of membrane	2 (0.19%)	138 (0.83%)	0.99885	1
1107	GO:0009925	basal plasma membrane	6 (0.57%)	250 (1.51%)	0.998934	1
1108	GO:0016323	basolateral plasma membrane	6 (0.57%)	250 (1.51%)	0.998934	1
1109	GO:0005788	endoplasmic reticulum lumen	7 (0.66%)	281 (1.7%)	0.999204	1
1110	GO:0030016	myofibril	7 (0.66%)	281 (1.7%)	0.999204	1
1111	GO:0034703	cation channel complex	5 (0.47%)	233 (1.41%)	0.999303	1
1112	GO:0045211	postsynaptic membrane	7 (0.66%)	284 (1.72%)	0.999308	1
1113	GO:0097060	synaptic membrane	11 (1.04%)	379 (2.29%)	0.999323	1
1114	GO:0062023	collagen-containing extracellular matrix	3 (0.28%)	179 (1.08%)	0.999361	1
1115	GO:0098802	plasma membrane signaling receptor complex	3 (0.28%)	180 (1.09%)	0.999396	1
1116	GO:0005923	bicellular tight junction	1 (0.09%)	118 (0.71%)	0.999586	1
1117	GO:0043292	contractile fiber	7 (0.66%)	295 (1.78%)	0.999587	1
1118	GO:0030018	Z disc	2 (0.19%)	163 (0.99%)	0.999745	1
1119	GO:0034702	ion channel complex	7 (0.66%)	308 (1.86%)	0.999778	1
1120	GO:0070160	tight junction	1 (0.09%)	129 (0.78%)	0.9998	1
1121	GO:0016020	membrane	532 (50.52%)	9243 (55.88%)	0.999862	1
1122	GO:0098590	plasma membrane region	50 (4.75%)	1224 (7.4%)	0.999872	1
1123	GO:0098797	plasma membrane protein complex	26 (2.47%)	757 (4.58%)	0.999909	1
1124	GO:0043296	apical junction complex	1 (0.09%)	144 (0.87%)	0.999926	1
1125	GO:0030054	cell junction	76 (7.22%)	1739 (10.51%)	0.999935	1
1126	GO:0031012	extracellular matrix	8 (0.76%)	366 (2.21%)	0.999954	1
1127	GO:0005911	cell-cell junction	19 (1.8%)	639 (3.86%)	0.999973	1
1128	GO:0070161	anchoring junction	19 (1.8%)	645 (3.9%)	0.999979	1
1129	GO:0009897	external side of plasma membrane	3 (0.28%)	272 (1.64%)	0.999997	1
1130	GO:0009986	cell surface	21 (1.99%)	749 (4.53%)	0.999998	1
1131	GO:0043235	receptor complex	4 (0.38%)	320 (1.93%)	0.999999	1
1132	GO:0005615	extracellular space	26 (2.47%)	1080 (6.53%)	1	1
1133	GO:0016021	integral component of membrane	271 (25.74%)	5704 (34.48%)	1	1
1134	GO:0031224	intrinsic component of membrane	276 (26.21%)	5842 (35.32%)	1	1
1135	GO:0071944	cell periphery	245 (23.27%)	5348 (32.33%)	1	1
1136	GO:0005886	plasma membrane	216 (20.51%)	4876 (29.48%)	1	1
1137	GO:0005576	extracellular region	73 (6.93%)	2293 (13.86%)	1	1
1138	GO:0031226	intrinsic component of plasma membrane	41 (3.89%)	1746 (10.55%)	1	1
1139	GO:0005887	integral component of plasma membrane	37 (3.51%)	1646 (9.95%)	1	1
1140	GO:0005575	cellular_component	1053 (100%)	16542 (100%)	1	1

## Sheet: Sheet3
1	GO:0044237	cellular metabolic process	863 (81.19%)	11246 (65.44%)	0	0
2	GO:0008152	metabolic process	892 (83.91%)	12101 (70.41%)	0	0
3	GO:0044238	primary metabolic process	841 (79.12%)	11270 (65.58%)	0	0
4	GO:0006807	nitrogen compound metabolic process	817 (76.86%)	10874 (63.27%)	0	0
5	GO:0071704	organic substance metabolic process	865 (81.37%)	11784 (68.57%)	0	0
6	GO:0034641	cellular nitrogen compound metabolic process	632 (59.45%)	7749 (45.09%)	0	0
7	GO:0046483	heterocycle metabolic process	578 (54.37%)	7177 (41.76%)	0	0
8	GO:0006725	cellular aromatic compound metabolic process	582 (54.75%)	7259 (42.24%)	0	0
9	GO:0006996	organelle organization	408 (38.38%)	4627 (26.92%)	0	0
10	GO:0006139	nucleobase-containing compound metabolic process	553 (52.02%)	6822 (39.7%)	0	0
11	GO:0043170	macromolecule metabolic process	758 (71.31%)	10207 (59.39%)	0	0
12	GO:1901360	organic cyclic compound metabolic process	590 (55.5%)	7430 (43.23%)	0	0
13	GO:0006396	RNA processing	169 (15.9%)	1442 (8.39%)	0	0
14	GO:0044085	cellular component biogenesis	368 (34.62%)	4111 (23.92%)	0	0
15	GO:0044248	cellular catabolic process	262 (24.65%)	2649 (15.41%)	0	0
16	GO:0033365	protein localization to organelle	135 (12.7%)	1069 (6.22%)	0	0
17	GO:0044260	cellular macromolecule metabolic process	670 (63.03%)	8835 (51.41%)	0	0
18	GO:0007049	cell cycle	227 (21.35%)	2238 (13.02%)	0	0
19	GO:0010467	gene expression	511 (48.07%)	6321 (36.78%)	0	0
20	GO:0007005	mitochondrion organization	88 (8.28%)	590 (3.43%)	0	0
21	GO:0046907	intracellular transport	206 (19.38%)	1994 (11.6%)	0	0
22	GO:0022613	ribonucleoprotein complex biogenesis	111 (10.44%)	856 (4.98%)	0	0
23	GO:0072594	establishment of protein localization to organelle	96 (9.03%)	693 (4.03%)	0	0
24	GO:0071840	cellular component organization or biogenesis	587 (55.22%)	7596 (44.2%)	0	0
25	GO:0034613	cellular protein localization	212 (19.94%)	2095 (12.19%)	0	0
26	GO:0090304	nucleic acid metabolic process	488 (45.91%)	6050 (35.2%)	0	0
27	GO:0070727	cellular macromolecule localization	215 (20.23%)	2139 (12.45%)	0	0
28	GO:0034622	cellular protein-containing complex assembly	153 (14.39%)	1366 (7.95%)	0	0
29	GO:0044265	cellular macromolecule catabolic process	151 (14.21%)	1342 (7.81%)	0	0
30	GO:0009894	regulation of catabolic process	123 (11.57%)	1010 (5.88%)	0	0
31	GO:0031329	regulation of cellular catabolic process	114 (10.72%)	910 (5.3%)	0	0
32	GO:0009056	catabolic process	280 (26.34%)	3069 (17.86%)	0	0
33	GO:0033554	cellular response to stress	244 (22.95%)	2582 (15.02%)	0	0
34	GO:0022402	cell cycle process	178 (16.75%)	1712 (9.96%)	0	0
35	GO:0006886	intracellular protein transport	148 (13.92%)	1337 (7.78%)	0	0
36	GO:0044249	cellular biosynthetic process	559 (52.59%)	7254 (42.21%)	0	0
37	GO:0034660	ncRNA metabolic process	119 (11.19%)	994 (5.78%)	0	0
38	GO:0070647	protein modification by small protein conjugation or removal	129 (12.14%)	1113 (6.48%)	0	0
39	GO:1901576	organic substance biosynthetic process	563 (52.96%)	7335 (42.68%)	0	0
40	GO:0009057	macromolecule catabolic process	176 (16.56%)	1705 (9.92%)	0	0
41	GO:0009058	biosynthetic process	566 (53.25%)	7399 (43.05%)	0	0
42	GO:0022607	cellular component assembly	310 (29.16%)	3534 (20.56%)	0	0
43	GO:0034645	cellular macromolecule biosynthetic process	452 (42.52%)	5628 (32.75%)	0	0
44	GO:0016071	mRNA metabolic process	111 (10.44%)	925 (5.38%)	0	0
45	GO:1903047	mitotic cell cycle process	115 (10.82%)	972 (5.66%)	0	0
46	GO:0044267	cellular protein metabolic process	446 (41.96%)	5562 (32.36%)	0	0
47	GO:0006413	translational initiation	44 (4.14%)	227 (1.32%)	0	0
48	GO:0006605	protein targeting	69 (6.49%)	466 (2.71%)	0	0
49	GO:0051603	proteolysis involved in cellular protein catabolic process	103 (9.69%)	844 (4.91%)	0	0
50	GO:0009059	macromolecule biosynthetic process	456 (42.9%)	5746 (33.43%)	0	0
51	GO:0016070	RNA metabolic process	420 (39.51%)	5205 (30.29%)	0	0
52	GO:0019941	modification-dependent protein catabolic process	95 (8.94%)	760 (4.42%)	0	0
53	GO:0043632	modification-dependent macromolecule catabolic process	97 (9.13%)	783 (4.56%)	0	0
54	GO:0043933	protein-containing complex subunit organization	235 (22.11%)	2543 (14.8%)	0	0
55	GO:0006091	generation of precursor metabolites and energy	88 (8.28%)	686 (3.99%)	0	0
56	GO:0016043	cellular component organization	547 (51.46%)	7192 (41.85%)	0	0
57	GO:0044257	cellular protein catabolic process	106 (9.97%)	895 (5.21%)	0	0
58	GO:0000278	mitotic cell cycle	130 (12.23%)	1184 (6.89%)	0	0
59	GO:0045184	establishment of protein localization	234 (22.01%)	2550 (14.84%)	0	0
60	GO:0030163	protein catabolic process	119 (11.19%)	1057 (6.15%)	0	0
61	GO:0015031	protein transport	226 (21.26%)	2451 (14.26%)	0	0
62	GO:0034470	ncRNA processing	92 (8.65%)	744 (4.33%)	0	0
63	GO:0043604	amide biosynthetic process	142 (13.36%)	1349 (7.85%)	0	0
64	GO:0051641	cellular localization	296 (27.85%)	3449 (20.07%)	0	0
65	GO:0033036	macromolecule localization	312 (29.35%)	3689 (21.47%)	0	0
66	GO:0033108	mitochondrial respiratory chain complex assembly	26 (2.45%)	101 (0.59%)	0	0
67	GO:0051649	establishment of localization in cell	245 (23.05%)	2743 (15.96%)	0	0
68	GO:0006511	ubiquitin-dependent protein catabolic process	89 (8.37%)	728 (4.24%)	0	0
69	GO:0008104	protein localization	279 (26.25%)	3229 (18.79%)	0	0
70	GO:2000058	regulation of ubiquitin-dependent protein catabolic process	40 (3.76%)	220 (1.28%)	0	0
71	GO:1901564	organonitrogen compound metabolic process	581 (54.66%)	7840 (45.62%)	0	0
72	GO:0065003	protein-containing complex assembly	205 (19.29%)	2215 (12.89%)	0	0
73	GO:0019222	regulation of metabolic process	511 (48.07%)	6733 (39.18%)	0	0
74	GO:0043043	peptide biosynthetic process	122 (11.48%)	1133 (6.59%)	0	0
75	GO:1901575	organic substance catabolic process	239 (22.48%)	2685 (15.62%)	0	0
76	GO:0006412	translation	116 (10.91%)	1061 (6.17%)	0	0
77	GO:0042254	ribosome biogenesis	84 (7.9%)	684 (3.98%)	0	0
78	GO:1903050	regulation of proteolysis involved in cellular protein catabolic process	45 (4.23%)	272 (1.58%)	0	0
79	GO:0043603	cellular amide metabolic process	163 (15.33%)	1675 (9.75%)	0	0
80	GO:0032434	regulation of proteasomal ubiquitin-dependent protein catabolic process	36 (3.39%)	193 (1.12%)	0	0
81	GO:0051726	regulation of cell cycle	132 (12.42%)	1281 (7.45%)	0	0
82	GO:0006518	peptide metabolic process	133 (12.51%)	1294 (7.53%)	0	0
83	GO:0042775	mitochondrial ATP synthesis coupled electron transport	23 (2.16%)	89 (0.52%)	0	0
84	GO:0019646	aerobic electron transport chain	22 (2.07%)	82 (0.48%)	0	0
85	GO:0031323	regulation of cellular metabolic process	474 (44.59%)	6216 (36.17%)	0	0
86	GO:0051301	cell division	109 (10.25%)	1002 (5.83%)	0	0
87	GO:0006397	mRNA processing	75 (7.06%)	600 (3.49%)	0	0
88	GO:0010498	proteasomal protein catabolic process	79 (7.43%)	650 (3.78%)	0	0
89	GO:0015980	energy derivation by oxidation of organic compounds	63 (5.93%)	471 (2.74%)	0	0
90	GO:0042176	regulation of protein catabolic process	59 (5.55%)	429 (2.5%)	0	1e-06
91	GO:0042773	ATP synthesis coupled electron transport	23 (2.16%)	93 (0.54%)	0	1e-06
92	GO:0019538	protein metabolic process	485 (45.63%)	6429 (37.41%)	0	1e-06
93	GO:0006281	DNA repair	116 (10.91%)	1107 (6.44%)	0	1e-06
94	GO:0006974	cellular response to DNA damage stimulus	140 (13.17%)	1414 (8.23%)	0	1e-06
95	GO:0034976	response to endoplasmic reticulum stress	45 (4.23%)	291 (1.69%)	0	1e-06
96	GO:0061136	regulation of proteasomal protein catabolic process	40 (3.76%)	243 (1.41%)	0	1e-06
97	GO:0060255	regulation of macromolecule metabolic process	476 (44.78%)	6302 (36.67%)	0	1e-06
98	GO:0045333	cellular respiration	46 (4.33%)	303 (1.76%)	0	1e-06
99	GO:0015833	peptide transport	185 (17.4%)	2026 (11.79%)	0	1e-06
100	GO:0016072	rRNA metabolic process	51 (4.8%)	358 (2.08%)	0	2e-06
101	GO:0044271	cellular nitrogen compound biosynthetic process	447 (42.05%)	5883 (34.23%)	0	2e-06
102	GO:0080090	regulation of primary metabolic process	459 (43.18%)	6070 (35.32%)	0	2e-06
103	GO:0051171	regulation of nitrogen compound metabolic process	449 (42.24%)	5916 (34.42%)	0	2e-06
104	GO:0006914	autophagy	65 (6.11%)	514 (2.99%)	0	2e-06
105	GO:0048285	organelle fission	79 (7.43%)	676 (3.93%)	0	2e-06
106	GO:0042886	amide transport	187 (17.59%)	2074 (12.07%)	0	3e-06
107	GO:0045047	protein targeting to ER	26 (2.45%)	125 (0.73%)	0	3e-06
108	GO:0000184	nuclear-transcribed mRNA catabolic process, nonsense-mediated decay	24 (2.26%)	109 (0.63%)	0	3e-06
109	GO:0071705	nitrogen compound transport	250 (23.52%)	2960 (17.22%)	0	3e-06
110	GO:1903362	regulation of cellular protein catabolic process	45 (4.23%)	304 (1.77%)	0	3e-06
111	GO:0061919	process utilizing autophagic mechanism	65 (6.11%)	520 (3.03%)	0	3e-06
112	GO:0000280	nuclear division	74 (6.96%)	624 (3.63%)	0	3e-06
113	GO:0098781	ncRNA transcription	26 (2.45%)	127 (0.74%)	0	4e-06
114	GO:0016236	macroautophagy	44 (4.14%)	299 (1.74%)	0	5e-06
115	GO:0072599	establishment of protein localization to endoplasmic reticulum	26 (2.45%)	129 (0.75%)	0	5e-06
116	GO:0009060	aerobic respiration	37 (3.48%)	230 (1.34%)	0	6e-06
117	GO:0070925	organelle assembly	101 (9.5%)	962 (5.6%)	0	6e-06
118	GO:1901565	organonitrogen compound catabolic process	152 (14.3%)	1624 (9.45%)	0	6e-06
119	GO:0030490	maturation of SSU-rRNA	22 (2.07%)	98 (0.57%)	0	7e-06
120	GO:0008380	RNA splicing	70 (6.59%)	591 (3.44%)	0	8e-06
121	GO:0140014	mitotic nuclear division	54 (5.08%)	411 (2.39%)	0	8e-06
122	GO:0000398	mRNA splicing, via spliceosome	52 (4.89%)	391 (2.28%)	0	1e-05
123	GO:0000375	RNA splicing, via transesterification reactions	55 (5.17%)	427 (2.48%)	0	1.2e-05
124	GO:0032446	protein modification by small protein conjugation	94 (8.84%)	889 (5.17%)	0	1.2e-05
125	GO:1901800	positive regulation of proteasomal protein catabolic process	30 (2.82%)	171 (0.99%)	0	1.3e-05
126	GO:0006364	rRNA processing	45 (4.23%)	320 (1.86%)	0	1.3e-05
127	GO:0070972	protein localization to endoplasmic reticulum	28 (2.63%)	153 (0.89%)	0	1.3e-05
128	GO:0043161	proteasome-mediated ubiquitin-dependent protein catabolic process	66 (6.21%)	554 (3.22%)	0	1.4e-05
129	GO:0022904	respiratory electron transport chain	24 (2.26%)	119 (0.69%)	0	1.5e-05
130	GO:0032436	positive regulation of proteasomal ubiquitin-dependent protein catabolic process	28 (2.63%)	154 (0.9%)	0	1.5e-05
131	GO:0044770	cell cycle phase transition	78 (7.34%)	698 (4.06%)	0	1.5e-05
132	GO:0015931	nucleobase-containing compound transport	46 (4.33%)	334 (1.94%)	0	1.7e-05
133	GO:0042274	ribosomal small subunit biogenesis	24 (2.26%)	121 (0.7%)	0	2e-05
134	GO:0000819	sister chromatid segregation	44 (4.14%)	315 (1.83%)	0	2e-05
135	GO:0006259	DNA metabolic process	163 (15.33%)	1809 (10.53%)	0	2.1e-05
136	GO:0006612	protein targeting to membrane	32 (3.01%)	196 (1.14%)	0	2.5e-05
137	GO:0009301	snRNA transcription	17 (1.6%)	67 (0.39%)	0	2.6e-05
138	GO:0042795	snRNA transcription by RNA polymerase II	17 (1.6%)	67 (0.39%)	0	2.6e-05
139	GO:0006403	RNA localization	46 (4.33%)	340 (1.98%)	0	2.7e-05
140	GO:0090150	establishment of protein localization to membrane	46 (4.33%)	340 (1.98%)	0	2.7e-05
141	GO:0006119	oxidative phosphorylation	26 (2.45%)	142 (0.83%)	1e-06	3.1e-05
142	GO:0016567	protein ubiquitination	88 (8.28%)	836 (4.86%)	1e-06	3.3e-05
143	GO:0010564	regulation of cell cycle process	91 (8.56%)	875 (5.09%)	1e-06	3.5e-05
144	GO:0000377	RNA splicing, via transesterification reactions with bulged adenosine as nucleophile	53 (4.99%)	421 (2.45%)	1e-06	3.6e-05
145	GO:0051236	establishment of RNA localization	39 (3.67%)	270 (1.57%)	1e-06	3.7e-05
146	GO:0071826	ribonucleoprotein complex subunit organization	42 (3.95%)	302 (1.76%)	1e-06	3.8e-05
147	GO:0006508	proteolysis	184 (17.31%)	2120 (12.34%)	1e-06	3.9e-05
148	GO:0009987	cellular process	1043 (98.12%)	16392 (95.38%)	1e-06	4.2e-05
149	GO:0098813	nuclear chromosome segregation	53 (4.99%)	424 (2.47%)	1e-06	4.3e-05
150	GO:0000462	maturation of SSU-rRNA from tricistronic rRNA transcript (SSU-rRNA, 5.8S rRNA, LSU-rRNA)	19 (1.79%)	85 (0.49%)	1e-06	4.3e-05
151	GO:0070585	protein localization to mitochondrion	24 (2.26%)	127 (0.74%)	1e-06	4.3e-05
152	GO:0022618	ribonucleoprotein complex assembly	40 (3.76%)	283 (1.65%)	1e-06	4.4e-05
153	GO:0000070	mitotic sister chromatid segregation	39 (3.67%)	274 (1.59%)	1e-06	5e-05
154	GO:1903052	positive regulation of proteolysis involved in cellular protein catabolic process	30 (2.82%)	184 (1.07%)	1e-06	5.3e-05
155	GO:0044772	mitotic cell cycle phase transition	67 (6.3%)	590 (3.43%)	1e-06	5.3e-05
156	GO:1901566	organonitrogen compound biosynthetic process	234 (22.01%)	2850 (16.58%)	1e-06	6.5e-05
157	GO:2000060	positive regulation of ubiquitin-dependent protein catabolic process	28 (2.63%)	167 (0.97%)	1e-06	6.7e-05
158	GO:0000956	nuclear-transcribed mRNA catabolic process	32 (3.01%)	206 (1.2%)	1e-06	6.8e-05
159	GO:0019219	regulation of nucleobase-containing compound metabolic process	329 (30.95%)	4255 (24.76%)	1e-06	7.1e-05
160	GO:0050658	RNA transport	38 (3.57%)	268 (1.56%)	1e-06	7.3e-05
161	GO:0006997	nucleus organization	32 (3.01%)	208 (1.21%)	2e-06	8.3e-05
162	GO:0071702	organic substance transport	275 (25.87%)	3461 (20.14%)	2e-06	8.8e-05
163	GO:0006120	mitochondrial electron transport, NADH to ubiquinone	13 (1.22%)	45 (0.26%)	2e-06	0.000102
164	GO:0050657	nucleic acid transport	38 (3.57%)	272 (1.58%)	2e-06	0.000103
165	GO:0006405	RNA export from nucleus	28 (2.63%)	171 (0.99%)	2e-06	0.000103
166	GO:0006614	SRP-dependent cotranslational protein targeting to membrane	21 (1.98%)	108 (0.63%)	2e-06	0.000118
167	GO:0002181	cytoplasmic translation	30 (2.82%)	192 (1.12%)	2e-06	0.000121
168	GO:0051276	chromosome organization	179 (16.84%)	2092 (12.17%)	3e-06	0.000125
169	GO:0051169	nuclear transport	59 (5.55%)	511 (2.97%)	3e-06	0.000127
170	GO:0010506	regulation of autophagy	43 (4.05%)	330 (1.92%)	3e-06	0.000141
171	GO:0009205	purine ribonucleoside triphosphate metabolic process	41 (3.86%)	309 (1.8%)	3e-06	0.00015
172	GO:0045786	negative regulation of cell cycle	68 (6.4%)	623 (3.63%)	3e-06	0.000159
173	GO:0022900	electron transport chain	30 (2.82%)	195 (1.13%)	3e-06	0.000161
174	GO:0046034	ATP metabolic process	45 (4.23%)	356 (2.07%)	4e-06	0.000184
175	GO:0016073	snRNA metabolic process	19 (1.79%)	94 (0.55%)	4e-06	0.000184
176	GO:0006913	nucleocytoplasmic transport	58 (5.46%)	506 (2.94%)	4e-06	0.000185
177	GO:0070646	protein modification by small protein removal	38 (3.57%)	280 (1.63%)	4e-06	0.000192
178	GO:0006310	DNA recombination	58 (5.46%)	509 (2.96%)	5e-06	0.00022
179	GO:0006613	cotranslational protein targeting to membrane	21 (1.98%)	113 (0.66%)	5e-06	0.000232
180	GO:0030162	regulation of proteolysis	80 (7.53%)	780 (4.54%)	5e-06	0.000233
181	GO:1902850	microtubule cytoskeleton organization involved in mitosis	29 (2.73%)	189 (1.1%)	5e-06	0.000235
182	GO:0006260	DNA replication	65 (6.11%)	595 (3.46%)	5e-06	0.000241
183	GO:0009199	ribonucleoside triphosphate metabolic process	41 (3.86%)	316 (1.84%)	6e-06	0.000246
184	GO:0006611	protein export from nucleus	31 (2.92%)	210 (1.22%)	6e-06	0.000252
185	GO:0009144	purine nucleoside triphosphate metabolic process	41 (3.86%)	317 (1.84%)	6e-06	0.000263
186	GO:0071426	ribonucleoprotein complex export from nucleus	26 (2.45%)	161 (0.94%)	6e-06	0.000271
187	GO:0051168	nuclear export	33 (3.1%)	232 (1.35%)	6e-06	0.000282
188	GO:0009892	negative regulation of metabolic process	247 (23.24%)	3104 (18.06%)	7e-06	0.000285
189	GO:0072655	establishment of protein localization to mitochondrion	22 (2.07%)	124 (0.72%)	7e-06	0.00029
190	GO:0071166	ribonucleoprotein complex localization	26 (2.45%)	162 (0.94%)	7e-06	0.000297
191	GO:0043412	macromolecule modification	350 (32.93%)	4649 (27.05%)	7e-06	0.000307
192	GO:0007346	regulation of mitotic cell cycle	76 (7.15%)	738 (4.29%)	8e-06	0.000327
193	GO:0006367	transcription initiation from RNA polymerase II promoter	34 (3.2%)	245 (1.43%)	8e-06	0.000343
194	GO:0009167	purine ribonucleoside monophosphate metabolic process	36 (3.39%)	268 (1.56%)	9e-06	0.000393
195	GO:0009126	purine nucleoside monophosphate metabolic process	36 (3.39%)	269 (1.57%)	1e-05	0.000425
196	GO:1901987	regulation of cell cycle phase transition	61 (5.74%)	558 (3.25%)	1e-05	0.000425
197	GO:1903364	positive regulation of cellular protein catabolic process	30 (2.82%)	206 (1.2%)	1.1e-05	0.000435
198	GO:0006098	pentose-phosphate shunt	9 (0.85%)	25 (0.15%)	1.1e-05	0.000435
199	GO:0017004	cytochrome complex assembly	14 (1.32%)	59 (0.34%)	1.1e-05	0.000435
200	GO:1903320	regulation of protein modification by small protein conjugation or removal	34 (3.2%)	249 (1.45%)	1.2e-05	0.000471
201	GO:1905037	autophagosome organization	19 (1.79%)	101 (0.59%)	1.2e-05	0.00048
202	GO:0051321	meiotic cell cycle	53 (4.99%)	466 (2.71%)	1.3e-05	0.000523
203	GO:0080135	regulation of cellular response to stress	73 (6.87%)	714 (4.15%)	1.5e-05	0.000599
204	GO:0010605	negative regulation of macromolecule metabolic process	230 (21.64%)	2893 (16.83%)	1.6e-05	0.000653
205	GO:0000045	autophagosome assembly	18 (1.69%)	95 (0.55%)	1.8e-05	0.000716
206	GO:0006464	cellular protein modification process	321 (30.2%)	4256 (24.76%)	1.9e-05	0.000745
207	GO:0036211	protein modification process	321 (30.2%)	4256 (24.76%)	1.9e-05	0.000745
208	GO:0031503	protein-containing complex localization	37 (3.48%)	288 (1.68%)	2e-05	0.000763
209	GO:0031396	regulation of protein ubiquitination	30 (2.82%)	213 (1.24%)	2e-05	0.000795
210	GO:0006839	mitochondrial transport	33 (3.1%)	245 (1.43%)	2.1e-05	0.000799
211	GO:1901990	regulation of mitotic cell cycle phase transition	51 (4.8%)	450 (2.62%)	2.1e-05	0.000799
212	GO:2001020	regulation of response to DNA damage stimulus	29 (2.73%)	203 (1.18%)	2.1e-05	0.000817
213	GO:0006352	DNA-templated transcription, initiation	43 (4.05%)	357 (2.08%)	2.1e-05	0.00082
214	GO:0006740	NADPH regeneration	9 (0.85%)	27 (0.16%)	2.2e-05	0.000824
215	GO:0046700	heterocycle catabolic process	73 (6.87%)	722 (4.2%)	2.2e-05	0.000824
216	GO:0072657	protein localization to membrane	68 (6.4%)	662 (3.85%)	2.5e-05	0.000952
217	GO:0000226	microtubule cytoskeleton organization	69 (6.49%)	676 (3.93%)	2.7e-05	0.001013
218	GO:0006626	protein targeting to mitochondrion	17 (1.6%)	89 (0.52%)	2.7e-05	0.001024
219	GO:0034655	nucleobase-containing compound catabolic process	66 (6.21%)	639 (3.72%)	2.8e-05	0.001039
220	GO:0009141	nucleoside triphosphate metabolic process	41 (3.86%)	338 (1.97%)	2.8e-05	0.001039
221	GO:0016579	protein deubiquitination	34 (3.2%)	260 (1.51%)	2.9e-05	0.001067
222	GO:0051668	localization within membrane	75 (7.06%)	755 (4.39%)	3.1e-05	0.001122
223	GO:0007017	microtubule-based process	91 (8.56%)	964 (5.61%)	3.2e-05	0.001159
224	GO:0061024	membrane organization	89 (8.37%)	938 (5.46%)	3.2e-05	0.00117
225	GO:0009896	positive regulation of catabolic process	59 (5.55%)	555 (3.23%)	3.3e-05	0.001172
226	GO:0034248	regulation of cellular amide metabolic process	59 (5.55%)	555 (3.23%)	3.3e-05	0.001172
227	GO:1903311	regulation of mRNA metabolic process	40 (3.76%)	329 (1.91%)	3.3e-05	0.001191
228	GO:0010468	regulation of gene expression	363 (34.15%)	4927 (28.67%)	3.4e-05	0.001209
229	GO:0031468	nuclear membrane reassembly	7 (0.66%)	17 (0.1%)	3.8e-05	0.001355
230	GO:0045732	positive regulation of protein catabolic process	35 (3.29%)	275 (1.6%)	3.9e-05	0.001397
231	GO:0009791	post-embryonic development	59 (5.55%)	559 (3.25%)	4e-05	0.001411
232	GO:0031331	positive regulation of cellular catabolic process	54 (5.08%)	498 (2.9%)	4.1e-05	0.001435
233	GO:0033044	regulation of chromosome organization	53 (4.99%)	486 (2.83%)	4.1e-05	0.001442
234	GO:0006261	DNA-dependent DNA replication	38 (3.57%)	310 (1.8%)	4.3e-05	0.001507
235	GO:0050684	regulation of mRNA processing	23 (2.16%)	149 (0.87%)	4.4e-05	0.00151
236	GO:0051156	glucose 6-phosphate metabolic process	10 (0.94%)	36 (0.21%)	4.5e-05	0.001568
237	GO:0000281	mitotic cytokinesis	19 (1.79%)	111 (0.65%)	4.7e-05	0.001617
238	GO:0008033	tRNA processing	49 (4.61%)	441 (2.57%)	5e-05	0.001703
239	GO:0006950	response to stress	335 (31.51%)	4521 (26.31%)	5.2e-05	0.001774
240	GO:0006457	protein folding	40 (3.76%)	337 (1.96%)	5.7e-05	0.00194
241	GO:0006401	RNA catabolic process	47 (4.42%)	420 (2.44%)	5.9e-05	0.001992
242	GO:0045862	positive regulation of proteolysis	47 (4.42%)	420 (2.44%)	5.9e-05	0.001992
243	GO:0006399	tRNA metabolic process	61 (5.74%)	592 (3.44%)	6e-05	0.002009
244	GO:0007100	mitotic centrosome separation	8 (0.75%)	24 (0.14%)	6.3e-05	0.002098
245	GO:0010821	regulation of mitochondrion organization	22 (2.07%)	143 (0.83%)	6.7e-05	0.002217
246	GO:0007051	spindle organization	29 (2.73%)	216 (1.26%)	6.8e-05	0.002246
247	GO:0007033	vacuole organization	27 (2.54%)	195 (1.13%)	7e-05	0.002313
248	GO:0051172	negative regulation of nitrogen compound metabolic process	197 (18.53%)	2475 (14.4%)	7.3e-05	0.002406
249	GO:0022411	cellular component disassembly	59 (5.55%)	573 (3.33%)	8.1e-05	0.002632
250	GO:0051248	negative regulation of protein metabolic process	107 (10.07%)	1205 (7.01%)	8.1e-05	0.002646
251	GO:0044091	membrane biogenesis	14 (1.32%)	70 (0.41%)	8.2e-05	0.002651
252	GO:0043687	post-translational protein modification	40 (3.76%)	343 (2%)	8.5e-05	0.002731
253	GO:0033043	regulation of organelle organization	121 (11.38%)	1399 (8.14%)	8.5e-05	0.002749
254	GO:0008637	apoptotic mitochondrial changes	19 (1.79%)	116 (0.67%)	8.7e-05	0.0028
255	GO:0043504	mitochondrial DNA repair	5 (0.47%)	9 (0.05%)	9.2e-05	0.002924
256	GO:0044270	cellular nitrogen compound catabolic process	70 (6.59%)	716 (4.17%)	9.2e-05	0.002929
257	GO:0010608	posttranscriptional regulation of gene expression	66 (6.21%)	666 (3.88%)	9.8e-05	0.003095
258	GO:0009123	nucleoside monophosphate metabolic process	38 (3.57%)	322 (1.87%)	9.8e-05	0.003095
259	GO:2001233	regulation of apoptotic signaling pathway	44 (4.14%)	393 (2.29%)	0.0001	0.003134
260	GO:0006406	mRNA export from nucleus	20 (1.88%)	127 (0.74%)	0.000101	0.003159
261	GO:0071427	mRNA-containing ribonucleoprotein complex export from nucleus	20 (1.88%)	127 (0.74%)	0.000101	0.003159
262	GO:0006998	nuclear envelope organization	13 (1.22%)	63 (0.37%)	0.000104	0.003235
263	GO:0010257	NADH dehydrogenase complex assembly	12 (1.13%)	55 (0.32%)	0.000108	0.003343
264	GO:0032981	mitochondrial respiratory chain complex I assembly	12 (1.13%)	55 (0.32%)	0.000108	0.003343
265	GO:0000086	G2/M transition of mitotic cell cycle	29 (2.73%)	222 (1.29%)	0.000111	0.003415
266	GO:0031397	negative regulation of protein ubiquitination	14 (1.32%)	72 (0.42%)	0.000113	0.003446
267	GO:0031647	regulation of protein stability	34 (3.2%)	279 (1.62%)	0.00012	0.003672
268	GO:0006402	mRNA catabolic process	42 (3.95%)	373 (2.17%)	0.000125	0.003808
269	GO:0051225	spindle assembly	20 (1.88%)	129 (0.75%)	0.000126	0.003822
270	GO:0031324	negative regulation of cellular metabolic process	207 (19.47%)	2646 (15.4%)	0.000129	0.003879
271	GO:0009161	ribonucleoside monophosphate metabolic process	36 (3.39%)	303 (1.76%)	0.000129	0.003883
272	GO:0010948	negative regulation of cell cycle process	47 (4.42%)	437 (2.54%)	0.000154	0.004567
273	GO:0010389	regulation of G2/M transition of mitotic cell cycle	24 (2.26%)	172 (1%)	0.000154	0.004567
274	GO:0006446	regulation of translational initiation	15 (1.41%)	83 (0.48%)	0.000154	0.004567
275	GO:1903321	negative regulation of protein modification by small protein conjugation or removal	15 (1.41%)	83 (0.48%)	0.000154	0.004567
276	GO:0006302	double-strand break repair	31 (2.92%)	249 (1.45%)	0.00016	0.004707
277	GO:0032269	negative regulation of cellular protein metabolic process	101 (9.5%)	1144 (6.66%)	0.000161	0.004707
278	GO:0032042	mitochondrial DNA metabolic process	8 (0.75%)	27 (0.16%)	0.000161	0.004707
279	GO:0051028	mRNA transport	26 (2.45%)	194 (1.13%)	0.000163	0.00475
280	GO:0007052	mitotic spindle organization	21 (1.98%)	142 (0.83%)	0.000172	0.004993
281	GO:0006266	DNA ligation	7 (0.66%)	21 (0.12%)	0.000183	0.005304
282	GO:0044839	cell cycle G2/M phase transition	30 (2.82%)	240 (1.4%)	0.000189	0.005459
283	GO:0043401	steroid hormone mediated signaling pathway	26 (2.45%)	196 (1.14%)	0.000192	0.005534
284	GO:0006404	RNA import into nucleus	4 (0.38%)	6 (0.03%)	0.000197	0.005657
285	GO:0043484	regulation of RNA splicing	22 (2.07%)	154 (0.9%)	0.000203	0.005766
286	GO:0061640	cytoskeleton-dependent cytokinesis	22 (2.07%)	154 (0.9%)	0.000203	0.005766
287	GO:0051299	centrosome separation	8 (0.75%)	28 (0.16%)	0.000213	0.00604
288	GO:0016032	viral process	75 (7.06%)	804 (4.68%)	0.000228	0.006452
289	GO:0007006	mitochondrial membrane organization	21 (1.98%)	145 (0.84%)	0.000231	0.006508
290	GO:0045930	negative regulation of mitotic cell cycle	37 (3.48%)	324 (1.89%)	0.000234	0.006578
291	GO:0043456	regulation of pentose-phosphate shunt	3 (0.28%)	3 (0.02%)	0.000236	0.0066
292	GO:0006325	chromatin organization	78 (7.34%)	845 (4.92%)	0.000238	0.006645
293	GO:0006900	vesicle budding from membrane	16 (1.51%)	96 (0.56%)	0.000251	0.006969
294	GO:0000075	cell cycle checkpoint signaling	32 (3.01%)	267 (1.55%)	0.000256	0.007077
295	GO:1902749	regulation of cell cycle G2/M phase transition	25 (2.35%)	189 (1.1%)	0.000265	0.007309
296	GO:0007098	centrosome cycle	22 (2.07%)	157 (0.91%)	0.000268	0.007348
297	GO:0051052	regulation of DNA metabolic process	50 (4.7%)	485 (2.82%)	0.000268	0.007348
298	GO:0044281	small molecule metabolic process	220 (20.7%)	2874 (16.72%)	0.000274	0.007491
299	GO:0017038	protein import	39 (3.67%)	351 (2.04%)	0.000283	0.007708
300	GO:0017062	respiratory chain complex III assembly	5 (0.47%)	11 (0.06%)	0.000303	0.008142
301	GO:0034551	mitochondrial respiratory chain complex III assembly	5 (0.47%)	11 (0.06%)	0.000303	0.008142
302	GO:0019439	aromatic compound catabolic process	79 (7.43%)	865 (5.03%)	0.000303	0.008142
303	GO:2001242	regulation of intrinsic apoptotic signaling pathway	23 (2.16%)	169 (0.98%)	0.000303	0.008142
304	GO:1903051	negative regulation of proteolysis involved in cellular protein catabolic process	13 (1.22%)	70 (0.41%)	0.000316	0.008458
305	GO:1903008	organelle disassembly	16 (1.51%)	98 (0.57%)	0.00032	0.008532
306	GO:0043248	proteasome assembly	9 (0.85%)	37 (0.22%)	0.00033	0.008767
307	GO:0006366	transcription by RNA polymerase II	194 (18.25%)	2499 (14.54%)	0.000333	0.008816
308	GO:0051123	RNA polymerase II preinitiation complex assembly	10 (0.94%)	45 (0.26%)	0.000343	0.009075
309	GO:0045935	positive regulation of nucleobase-containing compound metabolic process	158 (14.86%)	1976 (11.5%)	0.000348	0.009175
310	GO:0000910	cytokinesis	41 (3.86%)	379 (2.21%)	0.000351	0.00921
311	GO:0018130	heterocycle biosynthetic process	366 (34.43%)	5110 (29.73%)	0.000356	0.009324
312	GO:0046605	regulation of centrosome cycle	13 (1.22%)	71 (0.41%)	0.000365	0.009526
313	GO:0051252	regulation of RNA metabolic process	293 (27.56%)	3992 (23.23%)	0.000388	0.01009
314	GO:0061912	selective autophagy	11 (1.03%)	54 (0.31%)	0.000394	0.010203
315	GO:0007034	vacuolar transport	24 (2.26%)	183 (1.06%)	0.000396	0.010203
316	GO:0031023	microtubule organizing center organization	25 (2.35%)	194 (1.13%)	0.000396	0.010203
317	GO:0071824	protein-DNA complex subunit organization	37 (3.48%)	333 (1.94%)	0.000401	0.010295
318	GO:0072665	protein localization to vacuole	16 (1.51%)	100 (0.58%)	0.000404	0.010348
319	GO:0065004	protein-DNA complex assembly	32 (3.01%)	274 (1.59%)	0.000406	0.010367
320	GO:0006283	transcription-coupled nucleotide-excision repair	14 (1.32%)	81 (0.47%)	0.000409	0.010405
321	GO:0036178	filamentous growth of a population of unicellular organisms in response to neutral pH	4 (0.38%)	7 (0.04%)	0.000438	0.011104
322	GO:0044403	biological process involved in symbiotic interaction	69 (6.49%)	742 (4.32%)	0.00044	0.011125
323	GO:1903046	meiotic cell cycle process	39 (3.67%)	359 (2.09%)	0.000445	0.011213
324	GO:0048024	regulation of mRNA splicing, via spliceosome	17 (1.6%)	111 (0.65%)	0.000458	0.011498
325	GO:1904666	regulation of ubiquitin protein ligase activity	7 (0.66%)	24 (0.14%)	0.000463	0.011591
326	GO:0071709	membrane assembly	11 (1.03%)	55 (0.32%)	0.000465	0.011612
327	GO:0032543	mitochondrial translation	20 (1.88%)	142 (0.83%)	0.000467	0.011613
328	GO:0031326	regulation of cellular biosynthetic process	324 (30.48%)	4478 (26.06%)	0.000468	0.011613
329	GO:0042335	cuticle development	9 (0.85%)	39 (0.23%)	0.000502	0.012423
330	GO:2000112	regulation of cellular macromolecule biosynthetic process	308 (28.97%)	4237 (24.65%)	0.000505	0.012427
331	GO:0097193	intrinsic apoptotic signaling pathway	35 (3.29%)	313 (1.82%)	0.000505	0.012427
332	GO:1901362	organic cyclic compound biosynthetic process	373 (35.09%)	5242 (30.5%)	0.000512	0.012541
333	GO:0007030	Golgi organization	24 (2.26%)	187 (1.09%)	0.000544	0.013304
334	GO:0030968	endoplasmic reticulum unfolded protein response	18 (1.69%)	123 (0.72%)	0.000554	0.013507
335	GO:0006497	protein lipidation	16 (1.51%)	103 (0.6%)	0.000567	0.013774
336	GO:1901361	organic cyclic compound catabolic process	77 (7.24%)	857 (4.99%)	0.000585	0.014161
337	GO:0006414	translational elongation	22 (2.07%)	166 (0.97%)	0.000588	0.014166
338	GO:0010259	multicellular organism aging	24 (2.26%)	188 (1.09%)	0.000588	0.014166
339	GO:0090305	nucleic acid phosphodiester bond hydrolysis	38 (3.57%)	352 (2.05%)	0.000591	0.014186
340	GO:0001700	embryonic development via the syncytial blastoderm	10 (0.94%)	48 (0.28%)	0.000595	0.014196
341	GO:0034471	ncRNA 5'-end processing	10 (0.94%)	48 (0.28%)	0.000595	0.014196
342	GO:0035220	wing disc development	18 (1.69%)	124 (0.72%)	0.000612	0.014516
343	GO:0042177	negative regulation of protein catabolic process	18 (1.69%)	124 (0.72%)	0.000612	0.014516
344	GO:0009889	regulation of biosynthetic process	327 (30.76%)	4542 (26.43%)	0.000623	0.01473
345	GO:0035966	response to topologically incorrect protein	25 (2.35%)	200 (1.16%)	0.000626	0.014777
346	GO:0044743	protein transmembrane import into intracellular organelle	11 (1.03%)	57 (0.33%)	0.000641	0.015065
347	GO:0019438	aromatic compound biosynthetic process	359 (33.77%)	5041 (29.33%)	0.00066	0.015482
348	GO:0042273	ribosomal large subunit biogenesis	17 (1.6%)	115 (0.67%)	0.000694	0.016241
349	GO:0031330	negative regulation of cellular catabolic process	31 (2.92%)	271 (1.58%)	0.000706	0.016428
350	GO:2000059	negative regulation of ubiquitin-dependent protein catabolic process	10 (0.94%)	49 (0.29%)	0.000707	0.016428
351	GO:0009895	negative regulation of catabolic process	34 (3.2%)	307 (1.79%)	0.000717	0.016539
352	GO:0000466	maturation of 5.8S rRNA from tricistronic rRNA transcript (SSU-rRNA, 5.8S rRNA, LSU-rRNA)	13 (1.22%)	76 (0.44%)	0.000721	0.016539
353	GO:0065002	intracellular protein transmembrane transport	13 (1.22%)	76 (0.44%)	0.000721	0.016539
354	GO:0090307	mitotic spindle assembly	13 (1.22%)	76 (0.44%)	0.000721	0.016539
355	GO:0060271	cilium assembly	39 (3.67%)	368 (2.14%)	0.000721	0.016539
356	GO:0048569	post-embryonic animal organ development	27 (2.54%)	225 (1.31%)	0.000736	0.016821
357	GO:0048581	negative regulation of post-embryonic development	6 (0.56%)	19 (0.11%)	0.000745	0.016983
358	GO:0046602	regulation of mitotic centrosome separation	5 (0.47%)	13 (0.08%)	0.000759	0.017264
359	GO:0032784	regulation of DNA-templated transcription, elongation	14 (1.32%)	86 (0.5%)	0.000764	0.017318
360	GO:0034654	nucleobase-containing compound biosynthetic process	338 (31.8%)	4727 (27.5%)	0.000788	0.017807
361	GO:0032886	regulation of microtubule-based process	31 (2.92%)	273 (1.59%)	0.000799	0.018001
362	GO:0051234	establishment of localization	410 (38.57%)	5853 (34.06%)	0.000825	0.018552
363	GO:0036176	response to neutral pH	4 (0.38%)	8 (0.05%)	0.000833	0.018667
364	GO:0000966	RNA 5'-end processing	10 (0.94%)	50 (0.29%)	0.000835	0.018667
365	GO:0051640	organelle localization	71 (6.68%)	788 (4.59%)	0.000878	0.019576
366	GO:0010629	negative regulation of gene expression	162 (15.24%)	2078 (12.09%)	0.000925	0.020534
367	GO:0010556	regulation of macromolecule biosynthetic process	311 (29.26%)	4321 (25.14%)	0.000928	0.020534
368	GO:0000460	maturation of 5.8S rRNA	13 (1.22%)	78 (0.45%)	0.000929	0.020534
369	GO:0140053	mitochondrial gene expression	22 (2.07%)	172 (1%)	0.000952	0.02099
370	GO:0035967	cellular response to topologically incorrect protein	21 (1.98%)	161 (0.94%)	0.000955	0.020994
371	GO:0051303	establishment of chromosome localization	14 (1.32%)	88 (0.51%)	0.000965	0.021174
372	GO:0097190	apoptotic signaling pathway	57 (5.36%)	605 (3.52%)	0.000994	0.021752
373	GO:0019637	organophosphate metabolic process	123 (11.57%)	1517 (8.83%)	0.000997	0.021754
374	GO:0000920	septum digestion after cytokinesis	7 (0.66%)	27 (0.16%)	0.001009	0.021956
375	GO:0010256	endomembrane system organization	54 (5.08%)	567 (3.3%)	0.001047	0.02272
376	GO:0098630	aggregation of unicellular organisms	13 (1.22%)	79 (0.46%)	0.00105	0.02272
377	GO:1901988	negative regulation of cell cycle phase transition	34 (3.2%)	314 (1.83%)	0.001063	0.022861
378	GO:0009755	hormone-mediated signaling pathway	29 (2.73%)	254 (1.48%)	0.001064	0.022861
379	GO:0042158	lipoprotein biosynthetic process	16 (1.51%)	109 (0.63%)	0.001065	0.022861
380	GO:0008053	mitochondrial fusion	9 (0.85%)	43 (0.25%)	0.00107	0.022904
381	GO:0048193	Golgi vesicle transport	43 (4.05%)	426 (2.48%)	0.001072	0.022904
382	GO:0072666	establishment of protein localization to vacuole	14 (1.32%)	89 (0.52%)	0.001082	0.023043
383	GO:1902600	proton transmembrane transport	30 (2.82%)	267 (1.55%)	0.00114	0.024214
384	GO:0070936	protein K48-linked ubiquitination	10 (0.94%)	52 (0.3%)	0.001149	0.02436
385	GO:0009451	RNA modification	44 (4.14%)	441 (2.57%)	0.001192	0.025199
386	GO:0006354	DNA-templated transcription, elongation	21 (1.98%)	164 (0.95%)	0.001211	0.025538
387	GO:0006417	regulation of translation	48 (4.52%)	494 (2.87%)	0.001284	0.026995
388	GO:0070507	regulation of microtubule cytoskeleton organization	26 (2.45%)	222 (1.29%)	0.001306	0.027392
389	GO:0140694	non-membrane-bounded organelle assembly	47 (4.42%)	482 (2.8%)	0.001334	0.02791
390	GO:0010823	negative regulation of mitochondrion organization	10 (0.94%)	53 (0.31%)	0.00134	0.027953
391	GO:0006631	fatty acid metabolic process	45 (4.23%)	457 (2.66%)	0.001376	0.02864
392	GO:0006090	pyruvate metabolic process	22 (2.07%)	177 (1.03%)	0.00139	0.028858
393	GO:0036177	filamentous growth of a population of unicellular organisms in response to pH	4 (0.38%)	9 (0.05%)	0.001426	0.029407
394	GO:0045610	regulation of hemocyte differentiation	4 (0.38%)	9 (0.05%)	0.001426	0.029407
395	GO:0097659	nucleic acid-templated transcription	287 (27%)	3980 (23.16%)	0.001427	0.029407
396	GO:0016197	endosomal transport	28 (2.63%)	247 (1.44%)	0.001433	0.029449
397	GO:0000381	regulation of alternative mRNA splicing, via spliceosome	12 (1.13%)	72 (0.42%)	0.001442	0.029478
398	GO:0042710	biofilm formation	12 (1.13%)	72 (0.42%)	0.001442	0.029478
399	GO:0006623	protein targeting to vacuole	13 (1.22%)	82 (0.48%)	0.001495	0.030495
400	GO:0000002	mitochondrial genome maintenance	9 (0.85%)	45 (0.26%)	0.001504	0.03053
401	GO:0002183	cytoplasmic translational initiation	9 (0.85%)	45 (0.26%)	0.001504	0.03053
402	GO:0006368	transcription elongation from RNA polymerase II promoter	19 (1.79%)	145 (0.84%)	0.001545	0.031201
403	GO:0030518	intracellular steroid hormone receptor signaling pathway	19 (1.79%)	145 (0.84%)	0.001545	0.031201
404	GO:0006810	transport	400 (37.63%)	5742 (33.41%)	0.001571	0.031639
405	GO:0007289	spermatid nucleus differentiation	7 (0.66%)	29 (0.17%)	0.001591	0.031897
406	GO:0032482	Rab protein signal transduction	7 (0.66%)	29 (0.17%)	0.001591	0.031897
407	GO:0006122	mitochondrial electron transport, ubiquinol to cytochrome c	5 (0.47%)	15 (0.09%)	0.001597	0.031936
408	GO:0001514	selenocysteine incorporation	8 (0.75%)	37 (0.22%)	0.001611	0.032064
409	GO:0042769	DNA damage response, detection of DNA damage	8 (0.75%)	37 (0.22%)	0.001611	0.032064
410	GO:0006888	endoplasmic reticulum to Golgi vesicle-mediated transport	24 (2.26%)	202 (1.18%)	0.001617	0.032105
411	GO:1990542	mitochondrial transmembrane transport	15 (1.41%)	103 (0.6%)	0.001633	0.032337
412	GO:0031400	negative regulation of protein modification process	61 (5.74%)	672 (3.91%)	0.001661	0.032811
413	GO:0034620	cellular response to unfolded protein	18 (1.69%)	135 (0.79%)	0.001665	0.032811
414	GO:0007031	peroxisome organization	13 (1.22%)	83 (0.48%)	0.001675	0.032838
415	GO:1903363	negative regulation of cellular protein catabolic process	13 (1.22%)	83 (0.48%)	0.001675	0.032838
416	GO:0006400	tRNA modification	37 (3.48%)	360 (2.09%)	0.001689	0.033049
417	GO:0043254	regulation of protein-containing complex assembly	47 (4.42%)	488 (2.84%)	0.001717	0.033507
418	GO:0006986	response to unfolded protein	21 (1.98%)	169 (0.98%)	0.001771	0.034478
419	GO:0006351	transcription, DNA-templated	285 (26.81%)	3964 (23.07%)	0.001788	0.034666
420	GO:0032786	positive regulation of DNA-templated transcription, elongation	10 (0.94%)	55 (0.32%)	0.001797	0.034666
421	GO:0036498	IRE1-mediated unfolded protein response	10 (0.94%)	55 (0.32%)	0.001797	0.034666
422	GO:0009267	cellular response to starvation	26 (2.45%)	227 (1.32%)	0.001798	0.034666
423	GO:2001252	positive regulation of chromosome organization	28 (2.63%)	251 (1.46%)	0.001822	0.035049
424	GO:0017148	negative regulation of translation	24 (2.26%)	204 (1.19%)	0.001849	0.035481
425	GO:0050000	chromosome localization	14 (1.32%)	94 (0.55%)	0.001855	0.035512
426	GO:0007093	mitotic cell cycle checkpoint signaling	25 (2.35%)	216 (1.26%)	0.001887	0.03605
427	GO:0032774	RNA biosynthetic process	287 (27%)	3999 (23.27%)	0.001908	0.03636
428	GO:0009893	positive regulation of metabolic process	264 (24.84%)	3647 (21.22%)	0.001918	0.036462
429	GO:0044782	cilium organization	39 (3.67%)	388 (2.26%)	0.001929	0.036485
430	GO:0006451	translational readthrough	8 (0.75%)	38 (0.22%)	0.001932	0.036485
431	GO:0010154	fruit development	8 (0.75%)	38 (0.22%)	0.001932	0.036485
432	GO:0043162	ubiquitin-dependent protein catabolic process via the multivesicular body sorting pathway	7 (0.66%)	30 (0.17%)	0.001966	0.037041
433	GO:0051170	import into nucleus	31 (2.92%)	289 (1.68%)	0.002003	0.037637
434	GO:0051304	chromosome separation	21 (1.98%)	171 (0.99%)	0.002049	0.03843
435	GO:0097711	ciliary basal body-plasma membrane docking	12 (1.13%)	75 (0.44%)	0.002068	0.038558
436	GO:0070897	transcription preinitiation complex assembly	10 (0.94%)	56 (0.33%)	0.002068	0.038558
437	GO:0032968	positive regulation of transcription elongation from RNA polymerase II promoter	9 (0.85%)	47 (0.27%)	0.00207	0.038558
438	GO:1901135	carbohydrate derivative metabolic process	121 (11.38%)	1520 (8.84%)	0.002106	0.039002
439	GO:0009628	response to abiotic stimulus	128 (12.04%)	1622 (9.44%)	0.002146	0.039002
440	GO:0009298	GDP-mannose biosynthetic process	3 (0.28%)	5 (0.03%)	0.002147	0.039002
441	GO:0036446	myofibroblast differentiation	3 (0.28%)	5 (0.03%)	0.002147	0.039002
442	GO:0043435	response to corticotropin-releasing hormone	3 (0.28%)	5 (0.03%)	0.002147	0.039002
443	GO:0051012	microtubule sliding	3 (0.28%)	5 (0.03%)	0.002147	0.039002
444	GO:0060176	regulation of aggregation involved in sorocarp development	3 (0.28%)	5 (0.03%)	0.002147	0.039002
445	GO:0071376	cellular response to corticotropin-releasing hormone stimulus	3 (0.28%)	5 (0.03%)	0.002147	0.039002
446	GO:0090168	Golgi reassembly	3 (0.28%)	5 (0.03%)	0.002147	0.039002
447	GO:1902031	regulation of NADP metabolic process	3 (0.28%)	5 (0.03%)	0.002147	0.039002
448	GO:1904760	regulation of myofibroblast differentiation	3 (0.28%)	5 (0.03%)	0.002147	0.039002
449	GO:0043570	maintenance of DNA repeat elements	15 (1.41%)	106 (0.62%)	0.002183	0.039564
450	GO:0018205	peptidyl-lysine modification	40 (3.76%)	404 (2.35%)	0.002238	0.040312
451	GO:0032511	late endosome to vacuole transport via multivesicular body sorting pathway	6 (0.56%)	23 (0.13%)	0.002241	0.040312
452	GO:0045947	negative regulation of translational initiation	6 (0.56%)	23 (0.13%)	0.002241	0.040312
453	GO:0034243	regulation of transcription elongation from RNA polymerase II promoter	11 (1.03%)	66 (0.38%)	0.002244	0.040312
454	GO:0031156	regulation of sorocarp development	4 (0.38%)	10 (0.06%)	0.002261	0.040352
455	GO:1902415	regulation of mRNA binding	4 (0.38%)	10 (0.06%)	0.002261	0.040352
456	GO:1904667	negative regulation of ubiquitin protein ligase activity	4 (0.38%)	10 (0.06%)	0.002261	0.040352
457	GO:0006360	transcription by RNA polymerase I	14 (1.32%)	96 (0.56%)	0.002271	0.040444
458	GO:0031570	DNA integrity checkpoint signaling	22 (2.07%)	184 (1.07%)	0.002287	0.040628
459	GO:0051306	mitotic sister chromatid separation	17 (1.6%)	128 (0.74%)	0.002306	0.040885
460	GO:0016570	histone modification	48 (4.52%)	512 (2.98%)	0.002658	0.047016
461	GO:0030071	regulation of mitotic metaphase/anaphase transition	16 (1.51%)	119 (0.69%)	0.002697	0.047614
462	GO:0051438	regulation of ubiquitin-protein transferase activity	10 (0.94%)	58 (0.34%)	0.002711	0.047631
463	GO:0055086	nucleobase-containing small molecule metabolic process	88 (8.28%)	1060 (6.17%)	0.002718	0.047631
464	GO:0009411	response to UV	21 (1.98%)	175 (1.02%)	0.002719	0.047631
465	GO:0007088	regulation of mitotic nuclear division	28 (2.63%)	258 (1.5%)	0.002722	0.047631
466	GO:0002164	larval development	25 (2.35%)	222 (1.29%)	0.00274	0.047858
467	GO:0015774	polysaccharide transport	9 (0.85%)	49 (0.29%)	0.002795	0.048594
468	GO:0071763	nuclear membrane organization	9 (0.85%)	49 (0.29%)	0.002795	0.048594
469	GO:0010970	transport along microtubule	20 (1.88%)	164 (0.95%)	0.002808	0.04872
470	GO:0097501	stress response to metal ion	6 (0.56%)	24 (0.14%)	0.002833	0.049054
471	GO:0034249	negative regulation of cellular amide metabolic process	25 (2.35%)	223 (1.3%)	0.00291	0.050288
472	GO:0009314	response to radiation	55 (5.17%)	608 (3.54%)	0.002957	0.050987
473	GO:0040003	chitin-based cuticle development	5 (0.47%)	17 (0.1%)	0.002967	0.051053
474	GO:0051604	protein maturation	47 (4.42%)	502 (2.92%)	0.003003	0.051538
475	GO:0010638	positive regulation of organelle organization	60 (5.64%)	676 (3.93%)	0.003011	0.051538
476	GO:0016241	regulation of macroautophagy	20 (1.88%)	165 (0.96%)	0.003014	0.051538
477	GO:0043392	negative regulation of DNA binding	10 (0.94%)	59 (0.34%)	0.003087	0.052661
478	GO:0006664	glycolipid metabolic process	16 (1.51%)	121 (0.7%)	0.003197	0.05427
479	GO:0007091	metaphase/anaphase transition of mitotic cell cycle	16 (1.51%)	121 (0.7%)	0.003197	0.05427
480	GO:0031325	positive regulation of cellular metabolic process	240 (22.58%)	3314 (19.28%)	0.003201	0.05427
481	GO:0006984	ER-nucleus signaling pathway	9 (0.85%)	50 (0.29%)	0.003225	0.054333
482	GO:0033037	polysaccharide localization	9 (0.85%)	50 (0.29%)	0.003225	0.054333
483	GO:0048308	organelle inheritance	9 (0.85%)	50 (0.29%)	0.003225	0.054333
484	GO:0008340	determination of adult lifespan	20 (1.88%)	166 (0.97%)	0.003234	0.054373
485	GO:0051656	establishment of organelle localization	52 (4.89%)	571 (3.32%)	0.003309	0.055525
486	GO:0016926	protein desumoylation	4 (0.38%)	11 (0.06%)	0.00338	0.056025
487	GO:0035973	aggrephagy	4 (0.38%)	11 (0.06%)	0.00338	0.056025
488	GO:0046528	imaginal disc fusion	4 (0.38%)	11 (0.06%)	0.00338	0.056025
489	GO:0046529	imaginal disc fusion, thorax closure	4 (0.38%)	11 (0.06%)	0.00338	0.056025
490	GO:0051103	DNA ligation involved in DNA repair	4 (0.38%)	11 (0.06%)	0.00338	0.056025
491	GO:1905214	regulation of RNA binding	4 (0.38%)	11 (0.06%)	0.00338	0.056025
492	GO:0043543	protein acylation	28 (2.63%)	262 (1.52%)	0.003389	0.056048
493	GO:2000113	negative regulation of cellular macromolecule biosynthetic process	121 (11.38%)	1542 (8.97%)	0.003428	0.056579
494	GO:0099111	microtubule-based transport	23 (2.16%)	202 (1.18%)	0.003451	0.056846
495	GO:0007276	gamete generation	88 (8.28%)	1070 (6.23%)	0.003528	0.057994
496	GO:0048542	lymph gland development	6 (0.56%)	25 (0.15%)	0.003535	0.058007
497	GO:0009890	negative regulation of biosynthetic process	132 (12.42%)	1704 (9.92%)	0.003554	0.058193
498	GO:0070192	chromosome organization involved in meiotic cell cycle	14 (1.32%)	101 (0.59%)	0.003659	0.059799
499	GO:0051173	positive regulation of nitrogen compound metabolic process	231 (21.73%)	3186 (18.54%)	0.003677	0.05997
500	GO:0006739	NADP metabolic process	9 (0.85%)	51 (0.3%)	0.003705	0.060187
501	GO:0045842	positive regulation of mitotic metaphase/anaphase transition	9 (0.85%)	51 (0.3%)	0.003705	0.060187
502	GO:0045879	negative regulation of smoothened signaling pathway	8 (0.75%)	42 (0.24%)	0.003747	0.060636
503	GO:0010965	regulation of mitotic sister chromatid separation	16 (1.51%)	123 (0.72%)	0.00377	0.060636
504	GO:0051254	positive regulation of RNA metabolic process	138 (12.98%)	1795 (10.44%)	0.003781	0.060636
505	GO:0006679	glucosylceramide biosynthetic process	2 (0.19%)	2 (0.01%)	0.003822	0.060636
506	GO:0035281	pre-miRNA export from nucleus	2 (0.19%)	2 (0.01%)	0.003822	0.060636
507	GO:0043326	chemotaxis to folate	2 (0.19%)	2 (0.01%)	0.003822	0.060636
508	GO:0046338	phosphatidylethanolamine catabolic process	2 (0.19%)	2 (0.01%)	0.003822	0.060636
509	GO:0061015	snRNA import into nucleus	2 (0.19%)	2 (0.01%)	0.003822	0.060636
510	GO:1900063	regulation of peroxisome organization	2 (0.19%)	2 (0.01%)	0.003822	0.060636
511	GO:1903218	regulation of malate dehydrogenase (decarboxylating) (NADP+) activity	2 (0.19%)	2 (0.01%)	0.003822	0.060636
512	GO:1903220	positive regulation of malate dehydrogenase (decarboxylating) (NADP+) activity	2 (0.19%)	2 (0.01%)	0.003822	0.060636
513	GO:1905224	clathrin-coated pit assembly	2 (0.19%)	2 (0.01%)	0.003822	0.060636
514	GO:0042770	signal transduction in response to DNA damage	25 (2.35%)	228 (1.33%)	0.003901	0.061418
515	GO:0009908	flower development	5 (0.47%)	18 (0.1%)	0.003902	0.061418
516	GO:0035167	larval lymph gland hemopoiesis	5 (0.47%)	18 (0.1%)	0.003902	0.061418
517	GO:0090567	reproductive shoot system development	5 (0.47%)	18 (0.1%)	0.003902	0.061418
518	GO:1901991	negative regulation of mitotic cell cycle phase transition	24 (2.26%)	216 (1.26%)	0.003912	0.061457
519	GO:0045840	positive regulation of mitotic nuclear division	14 (1.32%)	102 (0.59%)	0.004006	0.062821
520	GO:0016255	attachment of GPI anchor to protein	3 (0.28%)	6 (0.03%)	0.004097	0.063991
521	GO:1901858	regulation of mitochondrial DNA metabolic process	3 (0.28%)	6 (0.03%)	0.004097	0.063991
522	GO:1903827	regulation of cellular protein localization	50 (4.7%)	551 (3.21%)	0.004206	0.065576
523	GO:0000077	DNA damage checkpoint signaling	20 (1.88%)	170 (0.99%)	0.004249	0.066111
524	GO:0030150	protein import into mitochondrial matrix	6 (0.56%)	26 (0.15%)	0.004359	0.067574
525	GO:0046755	viral budding	6 (0.56%)	26 (0.15%)	0.004359	0.067574
526	GO:0045292	mRNA cis splicing, via spliceosome	14 (1.32%)	103 (0.6%)	0.00438	0.067761
527	GO:0000380	alternative mRNA splicing, via spliceosome	12 (1.13%)	82 (0.48%)	0.004415	0.068071
528	GO:0051785	positive regulation of nuclear division	16 (1.51%)	125 (0.73%)	0.004425	0.068071
529	GO:1902099	regulation of metaphase/anaphase transition of cell cycle	16 (1.51%)	125 (0.73%)	0.004425	0.068071
530	GO:0032984	protein-containing complex disassembly	37 (3.48%)	382 (2.22%)	0.004601	0.070651
531	GO:0071383	cellular response to steroid hormone stimulus	30 (2.82%)	293 (1.7%)	0.004654	0.071276
532	GO:0022406	membrane docking	22 (2.07%)	195 (1.13%)	0.004659	0.071276
533	GO:0007059	chromosome segregation	91 (8.56%)	1124 (6.54%)	0.004689	0.071587
534	GO:0022412	cellular process involved in reproduction in multicellular organism	65 (6.11%)	759 (4.42%)	0.004736	0.07218
535	GO:0042386	hemocyte differentiation	4 (0.38%)	12 (0.07%)	0.004824	0.073381
536	GO:1901970	positive regulation of mitotic sister chromatid separation	9 (0.85%)	53 (0.31%)	0.004834	0.073387
537	GO:0043571	maintenance of CRISPR repeat elements	12 (1.13%)	83 (0.48%)	0.004879	0.073876
538	GO:0072331	signal transduction by p53 class mediator	25 (2.35%)	232 (1.35%)	0.004884	0.073876
539	GO:0031327	negative regulation of cellular biosynthetic process	129 (12.14%)	1676 (9.75%)	0.004899	0.073972
540	GO:0030705	cytoskeleton-dependent intracellular transport	21 (1.98%)	184 (1.07%)	0.004918	0.074111
541	GO:0000463	maturation of LSU-rRNA from tricistronic rRNA transcript (SSU-rRNA, 5.8S rRNA, LSU-rRNA)	7 (0.66%)	35 (0.2%)	0.00496	0.074327
542	GO:0031440	regulation of mRNA 3'-end processing	7 (0.66%)	35 (0.2%)	0.00496	0.074327
543	GO:0048367	shoot system development	7 (0.66%)	35 (0.2%)	0.00496	0.074327
544	GO:0048519	negative regulation of biological process	368 (34.62%)	5328 (31%)	0.004969	0.074327
545	GO:0030522	intracellular receptor signaling pathway	29 (2.73%)	282 (1.64%)	0.005018	0.07455
546	GO:0000422	autophagy of mitochondrion	11 (1.03%)	73 (0.42%)	0.005018	0.07455
547	GO:0061726	mitochondrion disassembly	11 (1.03%)	73 (0.42%)	0.005018	0.07455
548	GO:0032201	telomere maintenance via semi-conservative replication	5 (0.47%)	19 (0.11%)	0.005029	0.07455
549	GO:0045886	negative regulation of synaptic assembly at neuromuscular junction	5 (0.47%)	19 (0.11%)	0.005029	0.07455
550	GO:1901796	regulation of signal transduction by p53 class mediator	17 (1.6%)	138 (0.8%)	0.005061	0.074882
551	GO:0010604	positive regulation of macromolecule metabolic process	246 (23.14%)	3437 (20%)	0.005109	0.075452
552	GO:0140013	meiotic nuclear division	30 (2.82%)	295 (1.72%)	0.005127	0.075591
553	GO:0090068	positive regulation of cell cycle process	34 (3.2%)	346 (2.01%)	0.005159	0.075917
554	GO:0036503	ERAD pathway	14 (1.32%)	105 (0.61%)	0.005211	0.076408
555	GO:0090502	RNA phosphodiester bond hydrolysis, endonucleolytic	14 (1.32%)	105 (0.61%)	0.005211	0.076408
556	GO:0000022	mitotic spindle elongation	6 (0.56%)	27 (0.16%)	0.005317	0.077628
557	GO:0070979	protein K11-linked ubiquitination	6 (0.56%)	27 (0.16%)	0.005317	0.077628
558	GO:0009150	purine ribonucleotide metabolic process	60 (5.64%)	694 (4.04%)	0.005327	0.077628
559	GO:0051246	regulation of protein metabolic process	209 (19.66%)	2876 (16.73%)	0.005337	0.077628
560	GO:0019752	carboxylic acid metabolic process	119 (11.19%)	1534 (8.93%)	0.005342	0.077628
561	GO:0010822	positive regulation of mitochondrion organization	12 (1.13%)	84 (0.49%)	0.00538	0.07804
562	GO:0006473	protein acetylation	24 (2.26%)	222 (1.29%)	0.005517	0.079884
563	GO:0044784	metaphase/anaphase transition of cell cycle	16 (1.51%)	128 (0.74%)	0.005579	0.080647
564	GO:0032386	regulation of intracellular transport	40 (3.76%)	426 (2.48%)	0.005611	0.080961
565	GO:0034440	lipid oxidation	15 (1.41%)	117 (0.68%)	0.005662	0.081405
566	GO:0040029	regulation of gene expression, epigenetic	36 (3.39%)	374 (2.18%)	0.005668	0.081405
567	GO:0006282	regulation of DNA repair	14 (1.32%)	106 (0.62%)	0.005672	0.081405
568	GO:0007281	germ cell development	54 (5.08%)	614 (3.57%)	0.00569	0.081525
569	GO:1901889	negative regulation of cell junction assembly	8 (0.75%)	45 (0.26%)	0.00581	0.083076
570	GO:0008535	respiratory chain complex IV assembly	7 (0.66%)	36 (0.21%)	0.005836	0.083076
571	GO:1901028	regulation of mitochondrial outer membrane permeabilization involved in apoptotic signaling pathway	7 (0.66%)	36 (0.21%)	0.005836	0.083076
572	GO:0031929	TOR signaling	17 (1.6%)	140 (0.81%)	0.005849	0.083076
573	GO:0033047	regulation of mitotic sister chromatid segregation	17 (1.6%)	140 (0.81%)	0.005849	0.083076
574	GO:1905897	regulation of response to endoplasmic reticulum stress	12 (1.13%)	85 (0.49%)	0.005921	0.083946
575	GO:0005975	carbohydrate metabolic process	81 (7.62%)	992 (5.77%)	0.006023	0.085239
576	GO:0051179	localization	478 (44.97%)	7088 (41.24%)	0.006094	0.086093
577	GO:0044773	mitotic DNA damage checkpoint signaling	15 (1.41%)	118 (0.69%)	0.006126	0.0864
578	GO:0008589	regulation of smoothened signaling pathway	14 (1.32%)	107 (0.62%)	0.006165	0.086796
579	GO:0007552	metamorphosis	19 (1.79%)	164 (0.95%)	0.006178	0.086835
580	GO:0046685	response to arsenic-containing substance	9 (0.85%)	55 (0.32%)	0.006212	0.086859
581	GO:0048207	vesicle targeting, rough ER to cis-Golgi	9 (0.85%)	55 (0.32%)	0.006212	0.086859
582	GO:0048208	COPII vesicle coating	9 (0.85%)	55 (0.32%)	0.006212	0.086859
583	GO:0061025	membrane fusion	28 (2.63%)	274 (1.59%)	0.006273	0.087431
584	GO:0007444	imaginal disc development	21 (1.98%)	188 (1.09%)	0.006285	0.087431
585	GO:0051983	regulation of chromosome segregation	21 (1.98%)	188 (1.09%)	0.006285	0.087431
586	GO:0046902	regulation of mitochondrial membrane permeability	10 (0.94%)	65 (0.38%)	0.006299	0.087471
587	GO:0045898	regulation of RNA polymerase II transcription preinitiation complex assembly	5 (0.47%)	20 (0.12%)	0.006369	0.088302
588	GO:0009408	response to heat	26 (2.45%)	250 (1.45%)	0.006598	0.091304
589	GO:0010508	positive regulation of autophagy	15 (1.41%)	119 (0.69%)	0.00662	0.091304
590	GO:0006620	posttranslational protein targeting to endoplasmic reticulum membrane	4 (0.38%)	13 (0.08%)	0.006631	0.091304
591	GO:0043328	protein transport to vacuole involved in ubiquitin-dependent protein catabolic process via the multivesicular body sorting pathway	4 (0.38%)	13 (0.08%)	0.006631	0.091304
592	GO:0060260	regulation of transcription initiation from RNA polymerase II promoter	8 (0.75%)	46 (0.27%)	0.006661	0.091556
593	GO:0002165	instar larval or pupal development	21 (1.98%)	189 (1.1%)	0.006672	0.091556
594	GO:0042594	response to starvation	30 (2.82%)	301 (1.75%)	0.006798	0.09263
595	GO:0048316	seed development	7 (0.66%)	37 (0.22%)	0.006821	0.09263
596	GO:0070125	mitochondrial translational elongation	11 (1.03%)	76 (0.44%)	0.006829	0.09263
597	GO:0031134	sister chromatid biorientation	3 (0.28%)	7 (0.04%)	0.006841	0.09263
598	GO:0046604	positive regulation of mitotic centrosome separation	3 (0.28%)	7 (0.04%)	0.006841	0.09263
599	GO:0097212	lysosomal membrane organization	3 (0.28%)	7 (0.04%)	0.006841	0.09263
600	GO:1900150	regulation of defense response to fungus	3 (0.28%)	7 (0.04%)	0.006841	0.09263
601	GO:2000427	positive regulation of apoptotic cell clearance	3 (0.28%)	7 (0.04%)	0.006841	0.09263
602	GO:0009968	negative regulation of signal transduction	104 (9.78%)	1328 (7.73%)	0.006902	0.09331
603	GO:0044774	mitotic DNA integrity checkpoint signaling	16 (1.51%)	131 (0.76%)	0.006967	0.093865
604	GO:1905818	regulation of chromosome separation	16 (1.51%)	131 (0.76%)	0.006967	0.093865
605	GO:1902101	positive regulation of metaphase/anaphase transition of cell cycle	9 (0.85%)	56 (0.33%)	0.007005	0.09423
[truncated: 628 more rows]
