# Supplementary material for: Dynamic changes in chromatin accessibility reveal the role of NF-Y targeting AURKB in mediating cell cycle during asynchronous oogenesis in the Chinese Alligator (Alligator sinensis)
Source: Front Zool. 2026 Apr 29;23:24. doi: 10.1186/s12983-026-00611-8 (PMC13274144; doi:10.1186/s12983-026-00611-8)
Supplement: Supplementary file 36 — Additional file36 (XLSX 19 KB): Table S8. Pathway Enrichment Analysis of Genes Associated with DARs. [file 12983_2026_611_MOESM36_ESM.xlsx]

## Sheet: Sheet1
Supplemental Table S8: Pathway Enrichment Analysis of Genes Associated with DARs
Comparison groups	#	Pathway	Candidate genes with pathway annotation	All genes with pathway annotation	Pvalue	Qvalue	Pathway ID
AH-vs-BH	1	Huntington disease	52 (10.79%)	302 (3.56%)	0	0	ko05016
AH-vs-BH	2	Amyotrophic lateral sclerosis	54 (11.2%)	366 (4.31%)	0	0	ko05014
AH-vs-BH	3	Oxidative phosphorylation	28 (5.81%)	125 (1.47%)	0	0	ko00190
AH-vs-BH	4	Parkinson disease	42 (8.71%)	270 (3.18%)	0	0	ko05012
AH-vs-BH	5	Alzheimer disease	52 (10.79%)	391 (4.6%)	0	0	ko05010
AH-vs-BH	6	Non-alcoholic fatty liver disease	30 (6.22%)	162 (1.91%)	0	0	ko04932
AH-vs-BH	7	Prion disease	40 (8.3%)	262 (3.09%)	0	0	ko05020
AH-vs-BH	8	Pathways of neurodegeneration - multiple diseases	57 (11.83%)	478 (5.63%)	0	2e-06	ko05022
AH-vs-BH	9	Diabetic cardiomyopathy	29 (6.02%)	190 (2.24%)	1e-06	3.1e-05	ko05415
AH-vs-BH	10	Thermogenesis	33 (6.85%)	235 (2.77%)	1e-06	3.4e-05	ko04714
AH-vs-BH	11	Nucleocytoplasmic transport	20 (4.15%)	104 (1.22%)	1e-06	3.4e-05	ko03013
AH-vs-BH	12	Spliceosome	22 (4.56%)	124 (1.46%)	1e-06	3.9e-05	ko03040
AH-vs-BH	13	Ribosome	20 (4.15%)	120 (1.41%)	1.2e-05	0.000287	ko03010
AH-vs-BH	14	Autophagy - other	9 (1.87%)	31 (0.37%)	3.7e-05	0.000801	ko04136
AH-vs-BH	15	Proteasome	11 (2.28%)	46 (0.54%)	3.8e-05	0.000801	ko03050
AH-vs-BH	16	Ribosome biogenesis in eukaryotes	14 (2.9%)	72 (0.85%)	4.3e-05	0.000821	ko03008
AH-vs-BH	17	Chemical carcinogenesis - reactive oxygen species	27 (5.6%)	208 (2.45%)	4.4e-05	0.000821	ko05208
AH-vs-BH	18	Spinocerebellar ataxia	21 (4.36%)	156 (1.84%)	0.000186	0.003238	ko05017
AH-vs-BH	19	mRNA surveillance pathway	13 (2.7%)	82 (0.97%)	0.000657	0.010853	ko03015
AH-vs-BH	20	Protein processing in endoplasmic reticulum	21 (4.36%)	175 (2.06%)	0.00089	0.013976	ko04141
AH-vs-BH	21	Cardiac muscle contraction	12 (2.49%)	83 (0.98%)	0.002371	0.035454	ko04260
AH-vs-BH	22	Base excision repair	7 (1.45%)	36 (0.42%)	0.003604	0.051437	ko03410
AH-vs-BH	23	Aminoacyl-tRNA biosynthesis	8 (1.66%)	46 (0.54%)	0.003931	0.051707	ko00970
AH-vs-BH	24	Fanconi anemia pathway	9 (1.87%)	56 (0.66%)	0.003952	0.051707	ko03460
AH-vs-BH	25	DNA replication	7 (1.45%)	38 (0.45%)	0.00494	0.060506	ko03030
AH-vs-BH	26	Necroptosis	18 (3.73%)	163 (1.92%)	0.00501	0.060506	ko04217
AH-vs-BH	27	Protein export	5 (1.04%)	23 (0.27%)	0.008286	0.096369	ko03060
AH-vs-BH	28	Ubiquitin mediated proteolysis	16 (3.32%)	148 (1.74%)	0.009627	0.104556	ko04120
AH-vs-BH	29	Glycosylphosphatidylinositol (GPI)-anchor biosynthesis	5 (1.04%)	24 (0.28%)	0.009989	0.104556	ko00563
AH-vs-BH	30	Mismatch repair	5 (1.04%)	24 (0.28%)	0.009989	0.104556	ko03430
AH-vs-BH	31	Cysteine and methionine metabolism	8 (1.66%)	54 (0.64%)	0.010552	0.106882	ko00270
AH-vs-BH	32	Autophagy - animal	16 (3.32%)	155 (1.83%)	0.0146	0.143262	ko04140
AH-vs-BH	33	Hippo signaling pathway - fly	8 (1.66%)	62 (0.73%)	0.02315	0.220276	ko04391
AH-vs-BH	34	Circadian rhythm	5 (1.04%)	30 (0.35%)	0.025348	0.232146	ko04710
AH-vs-BH	35	Metabolic pathways	110 (22.82%)	1638 (19.29%)	0.026487	0.232146	ko01100
AH-vs-BH	36	Endocytosis	25 (5.19%)	293 (3.45%)	0.026615	0.232146	ko04144
AH-vs-BH	37	Basal transcription factors	6 (1.24%)	42 (0.49%)	0.029918	0.243961	ko03022
AH-vs-BH	38	Salmonella infection	24 (4.98%)	282 (3.32%)	0.030213	0.243961	ko05132
AH-vs-BH	39	RNA degradation	9 (1.87%)	78 (0.92%)	0.031855	0.243961	ko03018
AH-vs-BH	40	Adipocytokine signaling pathway	9 (1.87%)	78 (0.92%)	0.031855	0.243961	ko04920
AH-vs-BH	41	Legionellosis	9 (1.87%)	78 (0.92%)	0.031855	0.243961	ko05134
AH-vs-BH	42	Sphingolipid metabolism	7 (1.45%)	55 (0.65%)	0.034849	0.26054	ko00600
AH-vs-BH	43	N-Glycan biosynthesis	7 (1.45%)	56 (0.66%)	0.037963	0.270916	ko00510
AH-vs-BH	44	Cytosolic DNA-sensing pathway	7 (1.45%)	56 (0.66%)	0.037963	0.270916	ko04623
AH-vs-BH	45	Various types of N-glycan biosynthesis	6 (1.24%)	47 (0.55%)	0.048402	0.337019	ko00513
AH-vs-BH	46	Thyroid hormone signaling pathway	13 (2.7%)	138 (1.63%)	0.049372	0.337019	ko04919
AH-vs-CH	1	Amyotrophic lateral sclerosis	118 (10.89%)	366 (4.31%)	0	0	ko05014
AH-vs-CH	2	Huntington disease	104 (9.59%)	302 (3.56%)	0	0	ko05016
AH-vs-CH	3	Oxidative phosphorylation	58 (5.35%)	125 (1.47%)	0	0	ko00190
AH-vs-CH	4	Parkinson disease	92 (8.49%)	270 (3.18%)	0	0	ko05012
AH-vs-CH	5	Spliceosome	55 (5.07%)	124 (1.46%)	0	0	ko03040
AH-vs-CH	6	Prion disease	87 (8.03%)	262 (3.09%)	0	0	ko05020
AH-vs-CH	7	Pathways of neurodegeneration - multiple diseases	123 (11.35%)	478 (5.63%)	0	0	ko05022
AH-vs-CH	8	Alzheimer disease	105 (9.69%)	391 (4.6%)	0	0	ko05010
AH-vs-CH	9	Protein processing in endoplasmic reticulum	58 (5.35%)	175 (2.06%)	0	0	ko04141
AH-vs-CH	10	Ribosome	43 (3.97%)	120 (1.41%)	0	0	ko03010
AH-vs-CH	11	Non-alcoholic fatty liver disease	52 (4.8%)	162 (1.91%)	0	0	ko04932
AH-vs-CH	12	Thermogenesis	65 (6%)	235 (2.77%)	0	0	ko04714
AH-vs-CH	13	Diabetic cardiomyopathy	56 (5.17%)	190 (2.24%)	0	0	ko05415
AH-vs-CH	14	Chemical carcinogenesis - reactive oxygen species	59 (5.44%)	208 (2.45%)	0	0	ko05208
AH-vs-CH	15	Ribosome biogenesis in eukaryotes	29 (2.68%)	72 (0.85%)	0	0	ko03008
AH-vs-CH	16	Proteasome	22 (2.03%)	46 (0.54%)	0	0	ko03050
AH-vs-CH	17	mRNA surveillance pathway	30 (2.77%)	82 (0.97%)	0	1e-06	ko03015
AH-vs-CH	18	Nucleocytoplasmic transport	34 (3.14%)	104 (1.22%)	0	2e-06	ko03013
AH-vs-CH	19	Spinocerebellar ataxia	42 (3.87%)	156 (1.84%)	1e-06	2.3e-05	ko05017
AH-vs-CH	20	Autophagy - other	15 (1.38%)	31 (0.37%)	1e-06	2.5e-05	ko04136
AH-vs-CH	21	RNA degradation	26 (2.4%)	78 (0.92%)	2e-06	3.3e-05	ko03018
AH-vs-CH	22	Mitophagy - animal	25 (2.31%)	74 (0.87%)	2e-06	3.7e-05	ko04137
AH-vs-CH	23	Endocytosis	65 (6%)	293 (3.45%)	4e-06	5.7e-05	ko04144
AH-vs-CH	24	Autophagy - animal	40 (3.69%)	155 (1.83%)	7e-06	0.000102	ko04140
AH-vs-CH	25	Lysosome	39 (3.6%)	161 (1.9%)	4.4e-05	0.00061	ko04142
AH-vs-CH	26	Fanconi anemia pathway	18 (1.66%)	56 (0.66%)	0.000126	0.001677	ko03460
AH-vs-CH	27	Homologous recombination	14 (1.29%)	40 (0.47%)	0.000259	0.003222	ko03440
AH-vs-CH	28	Protein export	10 (0.92%)	23 (0.27%)	0.000262	0.003222	ko03060
AH-vs-CH	29	Base excision repair	13 (1.2%)	36 (0.42%)	0.000301	0.003581	ko03410
AH-vs-CH	30	Cell cycle	32 (2.95%)	136 (1.6%)	0.000366	0.004215	ko04110
AH-vs-CH	31	Nucleotide excision repair	15 (1.38%)	48 (0.57%)	0.000638	0.007104	ko03420
AH-vs-CH	32	Vibrio cholerae infection	17 (1.57%)	60 (0.71%)	0.001	0.010782	ko05110
AH-vs-CH	33	Salmonella infection	54 (4.98%)	282 (3.32%)	0.001268	0.013257	ko05132
AH-vs-CH	34	Mismatch repair	9 (0.83%)	24 (0.28%)	0.001893	0.01921	ko03430
AH-vs-CH	35	DNA replication	12 (1.11%)	38 (0.45%)	0.001976	0.019469	ko03030
AH-vs-CH	36	Longevity regulating pathway - multiple species	18 (1.66%)	69 (0.81%)	0.002032	0.019469	ko04213
AH-vs-CH	37	Apoptosis - fly	14 (1.29%)	49 (0.58%)	0.0025	0.023311	ko04214
AH-vs-CH	38	Necroptosis	33 (3.04%)	163 (1.92%)	0.004391	0.039865	ko04217
AH-vs-CH	39	Insulin signaling pathway	30 (2.77%)	147 (1.73%)	0.005697	0.050397	ko04910
AH-vs-CH	40	Shigellosis	50 (4.61%)	276 (3.25%)	0.006015	0.051879	ko05131
AH-vs-CH	41	Ubiquitin mediated proteolysis	30 (2.77%)	148 (1.74%)	0.006299	0.053007	ko04120
AH-vs-CH	42	Viral carcinogenesis	43 (3.97%)	233 (2.74%)	0.007487	0.061498	ko05203
AH-vs-CH	43	Legionellosis	18 (1.66%)	78 (0.92%)	0.008238	0.066092	ko05134
AH-vs-CH	44	Neurotrophin signaling pathway	26 (2.4%)	128 (1.51%)	0.010227	0.080192	ko04722
AH-vs-CH	45	Epithelial cell signaling in Helicobacter pylori infection	17 (1.57%)	75 (0.88%)	0.012058	0.092244	ko05120
AH-vs-CH	46	Other glycan degradation	7 (0.65%)	21 (0.25%)	0.012443	0.092244	ko00511
AH-vs-CH	47	FoxO signaling pathway	29 (2.68%)	149 (1.75%)	0.012567	0.092244	ko04068
AH-vs-CH	48	Collecting duct acid secretion	8 (0.74%)	26 (0.31%)	0.012926	0.092903	ko04966
AH-vs-CH	49	Apoptosis	32 (2.95%)	169 (1.99%)	0.013477	0.09489	ko04210
AH-vs-CH	50	Pancreatic cancer	18 (1.66%)	83 (0.98%)	0.01566	0.108051	ko05212
AH-vs-CH	51	Chronic myeloid leukemia	19 (1.75%)	91 (1.07%)	0.019564	0.132345	ko05220
AH-vs-CH	52	Metabolic pathways	234 (21.59%)	1638 (19.29%)	0.023198	0.153907	ko01100
AH-vs-CH	53	Longevity regulating pathway	20 (1.85%)	100 (1.18%)	0.02621	0.167453	ko04211
AH-vs-CH	54	Colorectal cancer	20 (1.85%)	100 (1.18%)	0.02621	0.167453	ko05210
AH-vs-CH	55	Aminoacyl-tRNA biosynthesis	11 (1.01%)	46 (0.54%)	0.027112	0.170069	ko00970
AH-vs-CH	56	Notch signaling pathway	15 (1.38%)	70 (0.82%)	0.028677	0.176671	ko04330
AH-vs-CH	57	Circadian rhythm	8 (0.74%)	30 (0.35%)	0.030556	0.184943	ko04710
AH-vs-CH	58	Pantothenate and CoA biosynthesis	6 (0.55%)	20 (0.24%)	0.034002	0.202251	ko00770
AH-vs-CH	59	Cysteine and methionine metabolism	12 (1.11%)	54 (0.64%)	0.036762	0.214966	ko00270
AH-vs-CH	60	Hepatitis B	31 (2.86%)	176 (2.07%)	0.0376	0.216202	ko05161
AH-vs-CH	61	Ubiquinone and other terpenoid-quinone biosynthesis	4 (0.37%)	11 (0.13%)	0.041617	0.235375	ko00130
AH-vs-CH	62	Thyroid hormone signaling pathway	25 (2.31%)	138 (1.63%)	0.043111	0.239892	ko04919
AH-vs-CH	63	Insect hormone biosynthesis	2 (0.18%)	3 (0.04%)	0.044704	0.244808	ko00981
AH-vs-CH	64	Hippo signaling pathway - fly	13 (1.2%)	62 (0.73%)	0.046673	0.250469	ko04391
AH-vs-CH	65	AMPK signaling pathway	23 (2.12%)	126 (1.48%)	0.04719	0.250469	ko04152
BH-vs-CH	1	Protein processing in endoplasmic reticulum	23 (7.35%)	175 (2.06%)	0	1.7e-05	ko04141
BH-vs-CH	2	Oxidative phosphorylation	19 (6.07%)	125 (1.47%)	0	1.7e-05	ko00190
BH-vs-CH	3	Parkinson disease	29 (9.27%)	270 (3.18%)	0	1.7e-05	ko05012
BH-vs-CH	4	Amyotrophic lateral sclerosis	34 (10.86%)	366 (4.31%)	1e-06	3.7e-05	ko05014
BH-vs-CH	5	Prion disease	27 (8.63%)	262 (3.09%)	1e-06	6.4e-05	ko05020
BH-vs-CH	6	Pathways of neurodegeneration - multiple diseases	38 (12.14%)	478 (5.63%)	5e-06	0.000233	ko05022
BH-vs-CH	7	Huntington disease	28 (8.95%)	302 (3.56%)	6e-06	0.000233	ko05016
BH-vs-CH	8	Alzheimer disease	32 (10.22%)	391 (4.6%)	1.7e-05	0.000591	ko05010
BH-vs-CH	9	mRNA surveillance pathway	12 (3.83%)	82 (0.97%)	4.2e-05	0.001281	ko03015
BH-vs-CH	10	Synaptic vesicle cycle	12 (3.83%)	91 (1.07%)	0.000118	0.003262	ko04721
BH-vs-CH	11	Spliceosome	14 (4.47%)	124 (1.46%)	0.000179	0.0045	ko03040
BH-vs-CH	12	Collecting duct acid secretion	6 (1.92%)	26 (0.31%)	0.000295	0.006244	ko04966
BH-vs-CH	13	Non-alcoholic fatty liver disease	16 (5.11%)	162 (1.91%)	0.000302	0.006244	ko04932
BH-vs-CH	14	Vibrio cholerae infection	9 (2.88%)	60 (0.71%)	0.000316	0.006244	ko05110
BH-vs-CH	15	Mitophagy - animal	9 (2.88%)	74 (0.87%)	0.001502	0.027744	ko04137
BH-vs-CH	16	Salmonella infection	21 (6.71%)	282 (3.32%)	0.001679	0.027782	ko05132
BH-vs-CH	17	Autophagy - animal	14 (4.47%)	155 (1.83%)	0.001705	0.027782	ko04140
BH-vs-CH	18	Lysosome	14 (4.47%)	161 (1.9%)	0.002437	0.037498	ko04142
BH-vs-CH	19	Diabetic cardiomyopathy	15 (4.79%)	190 (2.24%)	0.004378	0.063832	ko05415
BH-vs-CH	20	Ribosome biogenesis in eukaryotes	8 (2.56%)	72 (0.85%)	0.004793	0.066388	ko03008
BH-vs-CH	21	Endocytosis	20 (6.39%)	293 (3.45%)	0.005778	0.076215	ko04144
BH-vs-CH	22	Epithelial cell signaling in Helicobacter pylori infection	8 (2.56%)	75 (0.88%)	0.006145	0.077222	ko05120
BH-vs-CH	23	Proteasome	6 (1.92%)	46 (0.54%)	0.006462	0.077222	ko03050
BH-vs-CH	24	AMPK signaling pathway	11 (3.51%)	126 (1.48%)	0.006691	0.077222	ko04152
BH-vs-CH	25	Adipocytokine signaling pathway	8 (2.56%)	78 (0.92%)	0.007768	0.079813	ko04920
BH-vs-CH	26	Legionellosis	8 (2.56%)	78 (0.92%)	0.007768	0.079813	ko05134
BH-vs-CH	27	Human papillomavirus infection	23 (7.35%)	363 (4.28%)	0.00778	0.079813	ko05165
BH-vs-CH	28	FoxO signaling pathway	12 (3.83%)	149 (1.75%)	0.00886	0.085924	ko04068
BH-vs-CH	29	Pathogenic Escherichia coli infection	19 (6.07%)	285 (3.36%)	0.008996	0.085924	ko05130
BH-vs-CH	30	Chemical carcinogenesis - reactive oxygen species	15 (4.79%)	208 (2.45%)	0.009892	0.091334	ko05208
BH-vs-CH	31	Glycosylphosphatidylinositol (GPI)-anchor biosynthesis	4 (1.28%)	24 (0.28%)	0.010737	0.095943	ko00563
BH-vs-CH	32	Viral carcinogenesis	16 (5.11%)	233 (2.74%)	0.012226	0.10583	ko05203
BH-vs-CH	33	Ribosome	10 (3.19%)	120 (1.41%)	0.012967	0.108842	ko03010
BH-vs-CH	34	Fanconi anemia pathway	6 (1.92%)	56 (0.66%)	0.016503	0.134451	ko03460
BH-vs-CH	35	Spinocerebellar ataxia	11 (3.51%)	156 (1.84%)	0.029142	0.230635	ko05017
BH-vs-CH	36	Phagosome	16 (5.11%)	266 (3.13%)	0.036817	0.283284	ko04145
BH-vs-CH	37	mTOR signaling pathway	11 (3.51%)	165 (1.94%)	0.041329	0.307861	ko04150
BH-vs-CH	38	Base excision repair	4 (1.28%)	36 (0.42%)	0.042234	0.307861	ko03410
BH-vs-CH	39	Biosynthesis of amino acids	6 (1.92%)	71 (0.84%)	0.046256	0.328537	ko01230
BH-vs-CH	40	Shigellosis	16 (5.11%)	276 (3.25%)	0.048749	0.337587	ko05131
