# Supplementary material for: Dynamic changes in chromatin accessibility reveal the role of NF-Y targeting AURKB in mediating cell cycle during asynchronous oogenesis in the Chinese Alligator (Alligator sinensis)
Source: Front Zool. 2026 Apr 29;23:24. doi: 10.1186/s12983-026-00611-8 (PMC13274144; doi:10.1186/s12983-026-00611-8)
Supplement: Supplementary file 37 — Additional file37 (XLSX 200 KB): Table S9. MEME-predicted Motif Enrichment Analysis. [file 12983_2026_611_MOESM37_ESM.xlsx]

## Sheet: Sheet1
Supplemental Table S9: MEME-predicted Motif Enrichment Analysis
Comparison groups	Source of the sequence	#	Logo	E-value	Sites	Width
AH-vs-BH	down	1		1.3e-69	179	11
AH-vs-BH	down	2		1.1e-44	72	11
AH-vs-BH	down	3		3.2e-27	72	11
AH-vs-BH	down	4		5.3e-19	30	11
AH-vs-BH	down	5		7.4e-17	50	11
AH-vs-BH	down	6		4.6e-12	23	10
AH-vs-BH	down	7		2.3e-10	37	8
AH-vs-BH	down	8		5.7e-09	18	15
AH-vs-BH	up	1		1.1E-42	23	15
AH-vs-CH	down	1		5.3e-81	118	11
AH-vs-CH	down	2		4.4e-75	160	15
AH-vs-CH	down	3		1.7e-70	150	8
AH-vs-CH	down	4		1.4e-64	117	11
AH-vs-CH	down	5		1.9e-34	52	11
AH-vs-CH	down	6		4.3e-19	23	15
AH-vs-CH	down	7		1.2e-08	15	11
AH-vs-CH	down	8		0.01	15	15
AH-vs-CH	up	1		2.8e-26	12	15
AH-vs-CH	up	2		9.5e-11	10	15
BH-vs-CH	down	1		2.2e-149	148	15
BH-vs-CH	down	2		1.2e-138	174	15
BH-vs-CH	down	3		7.6e-87	176	11
BH-vs-CH	down	4		1.4e-21	38	8
BH-vs-CH	down	5		2.6e-10	37	11
BH-vs-CH	down	6		2.6e-05	34	11
BH-vs-CH	down	7		3.8e-05	26	11
