# Supplementary material for: Dynamic changes in chromatin accessibility reveal the role of NF-Y targeting AURKB in mediating cell cycle during asynchronous oogenesis in the Chinese Alligator (Alligator sinensis)
Source: Front Zool. 2026 Apr 29;23:24. doi: 10.1186/s12983-026-00611-8 (PMC13274144; doi:10.1186/s12983-026-00611-8)
Supplement: Supplementary file 38 — Additional file38 (TXT 9 KB): Datasets Sequence of the Inserted Fragment for the Dual-Luciferase Reporter Assay. [file 12983_2026_611_MOESM38_ESM.txt]

>EVM0001707.1 (AURKB) WT promoter：
GGAGCAGTGCATGTGGCTGCACAGCCTCTCCGCAAGGCAGCAAGACCCATGAGAGTGGAG
CCTGAGCAGTGGATTTAAAACAATTTTTTTTTGGAAAAGTATGTTTTTATTCAAATATTA
TAAAAGCCTAAGTCTGTCTGTCTGTCTGTAACACTTTATTTGTGCTCTGATTGGCTGACA
AACAGCCAATCAGAGTGCAAAGCAGCATTCTCACAGAAGGCAGCCCTCCGCCTGGATGGT
GGGGGCAGGGGACCGGGGGGGGGGGAAGGGCCAGCAGGGCCCCGTCCCCCTGCAGGTAAT
GCGGGGTGTGGGAGCGGGCCCGGGCCCACGGTGGTGGGGAGGGGAGCAGGCAGGACCCAA
GCAGCAGAAGGGAAGCAGGAGCAGGTCGGGGGGGGGGGGAGGGCTGTCCCGCCTGTCCCT
TCACCCCTGTCATTCTTGACAGGCAATTGGCTAGTAGATGCGTAAAAGTTATACGCATCT
CCACCTTCTAGTCACCTGCCATCACAGACCTTCACTCGCACCACAGAGTGCAAAACGCCC
GCCCGCCTGCCCGCCCGCGGGCGCCCCGCGCCGGTGCAACCTCCGCCGGCCCGAGCACTG
GATTTCTTCTTGATTTTTAAGGAGATTTTTTCGTGTCCCGGGTCAAATTAGCCCGATCAG
GCCCAAATCCATTAGAATCACGCAAGGACCACACGTGGCCCTGCTACCGGCAAGTGTCCC
CGCCCCGCCCCGCCCCGCCGCGCCTTCAGAGGCTTCCAAACCCTGTGACGGCCGGCGTCC
CGCGCGGGCCCCAGCCCGAGGCCTCGGCTGCCCCGAGCTTCGCCTGCCCTGGCTGTGCGG
CTGCAGGAGCAAGGAGGGGGAGTCTCCCGGTCCCATAAAGGGCCCTGCAGCCCCTCCTGC
GCCATCCCAACACCGGGGCGGGGGGCTCCCCTGGCTGGGGCCAGACGCCCCCAGGGGCCC
TCACAGTCCAGGAGGGGGGCGGGCACCCGGGTTTTCGGGGGCGGGGGGCAGGGACTCGGG
GACCTGAGAGCCCGAGCGGCCCCCAAACAAACCCAGCCGAAGAAGGCGCCCCGCCACACC
GCAACGGTCAATGCCGCTTTTCTGCGAAAGGGCAATTCCGCTAAGCGGCTTCGGCACCCT
CGCACGCGGAGTCACCACGCCCCGTCTCTGATTGGCTGGCGGCGCCAGCTCCCGGCCCGC
CGTTGGCTGAACTCAACTCAACACCCGCCCCCTACCTCCTCTCCGCCGTTACCAGGCAGA
CCAGCTCCCGTGACGCGTTCCGCCCCCGCCCGCTCAGATTGACGGGCAGCTCGGCCAACC
CGCACTAGGTCCCGCCCCTCCAGTTCTTTTGCGCGCGCCTGATTCCGCCCGGAGGGAGGC
GGGACTTCTAACTCGCCGCGCCGCCAATCCGAAGCCGCCACCTCCCGCAGGAGCCAATGG
GAGCACAGGCGGCAACGGGCTCGGCCTCCAAGGGGGAAGGGCGGAGGGAGCGCGCGGCCA
atgaaacggcgggagctgcggtctagggccgggacacggcggccgtcgcagccaatggga
gcgcggggcggggtggatttgaagcgcgaggcggcagcagcagccgtgggtaggtgagcg
cggaggtaccgggggcgc
>AURKB MUT-all promoter :
GGAGCAGTGCATGTGGCTGCACAGCCTCTCCGCAAGGCAGCAAGACCCATGAGAGTGGAG
CCTGAGCAGTGGATTTAAAACAATTTTTTTTTGGAAAAGTATGTTTTTATTCAAATATTA
TAAAAGCCTAAGTCTGTCTGTCTGTCTGTAACACTTTATTTGTGCTCTGATTGGCTGACA
AACGTGCAAAGCAGCATTCTCACAGAAGGCAGCCCTCCGCCTGGATGGTGGGGGCAGGGG
ACCGGGGGGGGGGGAAGGGCCAGCAGGGCCCCGTCCCCCTGCAGGTAATGCGGGGTGTGG
GAGCGGGCCCGGGCCCACGGTGGTGGGGAGGGGAGCAGGCAGGACCCAAGCAGCAGAAGG
GAAGCAGGAGCAGGTCGGGGGGGGGGGGAGGGCTGTCCCGCCTGTCCCTTCACCCCTGTC
ATTCTTGACAGGCAATTGGCTAGTAGATGCGTAAAAGTTATACGCATCTCCACCTTCTAG
TCACCTGCCATCACAGACCTTCACTCGCACCACAGAGTGCAAAACGCCCGCCCGCCTGCC
CGCCCGCGGGCGCCCCGCGCCGGTGCAACCTCCGCCGGCCCGAGCACTGGATTTCTTCTT
GATTTTTAAGGAGATTTTTTCGTGTCCCGGGTCAAATTAGCCCGATCAGGCCCAAATCCA
TTAGAATCACGCAAGGACCACACGTGGCCCTGCTACCGGCAAGTGTCCCCGCCCCGCCCC
GCCCCGCCGCGCCTTCAGAGGCTTCCAAACCCTGTGACGGCCGGCGTCCCGCGCGGGCCC
CAGCCCGAGGCCTCGGCTGCCCCGAGCTTCGCCTGCCCTGGCTGTGCGGCTGCAGGAGCA
AGGAGGGGGAGTCTCCCGGTCCCATAAAGGGCCCTGCAGCCCCTCCTGCGCCATCCCAAC
ACCGGGGCGGGGGGCTCCCCTGGCTGGGGCCAGACGCCCCCAGGGGCCCTCACAGTCCAG
GAGGGGGGCGGGCACCCGGGTTTTCGGGGGCGGGGGGCAGGGACTCGGGGACCTGAGAGC
CCGAGCGGCCCCCAAACAAACCCAGCCGAAGAAGGCGCCCCGCCACACCGCAACGGTCAA
TGCCGCTTTTCTGCGAAAGGGCAATTCCGCTAAGCGGCTTCGGCACCCTCGCACGCGGAG
TCACCACGCCCCGTCTCTGATTGGCTGGCGGCGCCAGCTCCCGGCCCGCCGTTGGCTGAA
CTCAACTCAACACCCGCCCCCTACCTCCTCTCCGCCGTTACCAGGCAGACCAGCTCCCGT
GACGCGTTCCGCCCCCGCCCGCTCAGATTGACGGGCAGCTCGGCCAACCCGCACTAGGTC
CCGCCCCTCCAGTTCTTTTGCGCGCGCCTGATTCCGCCCGGAGGGAGGCGGGACTTCTAA
CTCGCCGCGCAGCCGCCACCTCCCGCAGGAGCCAATGGGAGCACAGGCGGCAACGGGCTC
GGCCTCCAAGGGGGAAGGGCGGAGGGAGCGCGCcggcgggagctgcggtctagggccggg
acacggcggccgtcgcagccaatgggagcgcggggcggggtggatttgaagcgcgaggcg
gcagcagcagccgtgggtaggtgagcgcggaggtaccgggggcgc
>AURKB MUT-1 promoter:
GGAGCAGTGCATGTGGCTGCACAGCCTCTCCGCAAGGCAGCAAGACCCATGAGAGTGGAG
CCTGAGCAGTGGATTTAAAACAATTTTTTTTTGGAAAAGTATGTTTTTATTCAAATATTA
TAAAAGCCTAAGTCTGTCTGTCTGTCTGTAACACTTTATTTGTGCTCTGATTGGCTGACA
AACAGCCAATCAGAGTGCAAAGCAGCATTCTCACAGAAGGCAGCCCTCCGCCTGGATGGT
GGGGGCAGGGGACCGGGGGGGGGGGAAGGGCCAGCAGGGCCCCGTCCCCCTGCAGGTAAT
GCGGGGTGTGGGAGCGGGCCCGGGCCCACGGTGGTGGGGAGGGGAGCAGGCAGGACCCAA
GCAGCAGAAGGGAAGCAGGAGCAGGTCGGGGGGGGGGGGAGGGCTGTCCCGCCTGTCCCT
TCACCCCTGTCATTCTTGACAGGCAATTGGCTAGTAGATGCGTAAAAGTTATACGCATCT
CCACCTTCTAGTCACCTGCCATCACAGACCTTCACTCGCACCACAGAGTGCAAAACGCCC
GCCCGCCTGCCCGCCCGCGGGCGCCCCGCGCCGGTGCAACCTCCGCCGGCCCGAGCACTG
GATTTCTTCTTGATTTTTAAGGAGATTTTTTCGTGTCCCGGGTCAAATTAGCCCGATCAG
GCCCAAATCCATTAGAATCACGCAAGGACCACACGTGGCCCTGCTACCGGCAAGTGTCCC
CGCCCCGCCCCGCCCCGCCGCGCCTTCAGAGGCTTCCAAACCCTGTGACGGCCGGCGTCC
CGCGCGGGCCCCAGCCCGAGGCCTCGGCTGCCCCGAGCTTCGCCTGCCCTGGCTGTGCGG
CTGCAGGAGCAAGGAGGGGGAGTCTCCCGGTCCCATAAAGGGCCCTGCAGCCCCTCCTGC
GCCATCCCAACACCGGGGCGGGGGGCTCCCCTGGCTGGGGCCAGACGCCCCCAGGGGCCC
TCACAGTCCAGGAGGGGGGCGGGCACCCGGGTTTTCGGGGGCGGGGGGCAGGGACTCGGG
GACCTGAGAGCCCGAGCGGCCCCCAAACAAACCCAGCCGAAGAAGGCGCCCCGCCACACC
GCAACGGTCAATGCCGCTTTTCTGCGAAAGGGCAATTCCGCTAAGCGGCTTCGGCACCCT
CGCACGCGGAGTCACCACGCCCCGTCTCTGATTGGCTGGCGGCGCCAGCTCCCGGCCCGC
CGTTGGCTGAACTCAACTCAACACCCGCCCCCTACCTCCTCTCCGCCGTTACCAGGCAGA
CCAGCTCCCGTGACGCGTTCCGCCCCCGCCCGCTCAGATTGACGGGCAGCTCGGCCAACC
CGCACTAGGTCCCGCCCCTCCAGTTCTTTTGCGCGCGCCTGATTCCGCCCGGAGGGAGGC
GGGACTTCTAACTCGCCGCGCAGCCGCCACCTCCCGCAGGAGCCAATGGGAGCACAGGCG
GCAACGGGCTCGGCCTCCAAGGGGGAAGGGCGGAGGGAGCGCGCcggcgggagctgcggt
ctagggccgggacacggcggccgtcgcagccaatgggagcgcggggcggggtggatttga
agcgcgaggcggcagcagcagccgtgggtaggtgagcgcggaggtaccgggggcgc
>AURKB MUT-2 promoter:
GGAGCAGTGCATGTGGCTGCACAGCCTCTCCGCAAGGCAGCAAGACCCATGAGAGTGGAG
CCTGAGCAGTGGATTTAAAACAATTTTTTTTTGGAAAAGTATGTTTTTATTCAAATATTA
TAAAAGCCTAAGTCTGTCTGTCTGTCTGTAACACTTTATTTGTGCTCTGATTGGCTGACA
AACGTGCAAAGCAGCATTCTCACAGAAGGCAGCCCTCCGCCTGGATGGTGGGGGCAGGGG
ACCGGGGGGGGGGGAAGGGCCAGCAGGGCCCCGTCCCCCTGCAGGTAATGCGGGGTGTGG
GAGCGGGCCCGGGCCCACGGTGGTGGGGAGGGGAGCAGGCAGGACCCAAGCAGCAGAAGG
GAAGCAGGAGCAGGTCGGGGGGGGGGGGAGGGCTGTCCCGCCTGTCCCTTCACCCCTGTC
ATTCTTGACAGGCAATTGGCTAGTAGATGCGTAAAAGTTATACGCATCTCCACCTTCTAG
TCACCTGCCATCACAGACCTTCACTCGCACCACAGAGTGCAAAACGCCCGCCCGCCTGCC
CGCCCGCGGGCGCCCCGCGCCGGTGCAACCTCCGCCGGCCCGAGCACTGGATTTCTTCTT
GATTTTTAAGGAGATTTTTTCGTGTCCCGGGTCAAATTAGCCCGATCAGGCCCAAATCCA
TTAGAATCACGCAAGGACCACACGTGGCCCTGCTACCGGCAAGTGTCCCCGCCCCGCCCC
GCCCCGCCGCGCCTTCAGAGGCTTCCAAACCCTGTGACGGCCGGCGTCCCGCGCGGGCCC
CAGCCCGAGGCCTCGGCTGCCCCGAGCTTCGCCTGCCCTGGCTGTGCGGCTGCAGGAGCA
AGGAGGGGGAGTCTCCCGGTCCCATAAAGGGCCCTGCAGCCCCTCCTGCGCCATCCCAAC
ACCGGGGCGGGGGGCTCCCCTGGCTGGGGCCAGACGCCCCCAGGGGCCCTCACAGTCCAG
GAGGGGGGCGGGCACCCGGGTTTTCGGGGGCGGGGGGCAGGGACTCGGGGACCTGAGAGC
CCGAGCGGCCCCCAAACAAACCCAGCCGAAGAAGGCGCCCCGCCACACCGCAACGGTCAA
TGCCGCTTTTCTGCGAAAGGGCAATTCCGCTAAGCGGCTTCGGCACCCTCGCACGCGGAG
TCACCACGCCCCGTCTCTGATTGGCTGGCGGCGCCAGCTCCCGGCCCGCCGTTGGCTGAA
CTCAACTCAACACCCGCCCCCTACCTCCTCTCCGCCGTTACCAGGCAGACCAGCTCCCGT
GACGCGTTCCGCCCCCGCCCGCTCAGATTGACGGGCAGCTCGGCCAACCCGCACTAGGTC
CCGCCCCTCCAGTTCTTTTGCGCGCGCCTGATTCCGCCCGGAGGGAGGCGGGACTTCTAA
CTCGCCGCGCCGCCAATCCGAAGCCGCCACCTCCCGCAGGAGCCAATGGGAGCACAGGCG
GCAACGGGCTCGGCCTCCAAGGGGGAAGGGCGGAGGGAGCGCGCcggcgggagctgcggt
ctagggccgggacacggcggccgtcgcagccaatgggagcgcggggcggggtggatttga
agcgcgaggcggcagcagcagccgtgggtaggtgagcgcggaggtaccgggggcgc
>AURKB MUT3 promoter:
GGAGCAGTGCATGTGGCTGCACAGCCTCTCCGCAAGGCAGCAAGACCCATGAGAGTGGAG
CCTGAGCAGTGGATTTAAAACAATTTTTTTTTGGAAAAGTATGTTTTTATTCAAATATTA
TAAAAGCCTAAGTCTGTCTGTCTGTCTGTAACACTTTATTTGTGCTCTGATTGGCTGACA
AACGTGCAAAGCAGCATTCTCACAGAAGGCAGCCCTCCGCCTGGATGGTGGGGGCAGGGG
ACCGGGGGGGGGGGAAGGGCCAGCAGGGCCCCGTCCCCCTGCAGGTAATGCGGGGTGTGG
GAGCGGGCCCGGGCCCACGGTGGTGGGGAGGGGAGCAGGCAGGACCCAAGCAGCAGAAGG
GAAGCAGGAGCAGGTCGGGGGGGGGGGGAGGGCTGTCCCGCCTGTCCCTTCACCCCTGTC
ATTCTTGACAGGCAATTGGCTAGTAGATGCGTAAAAGTTATACGCATCTCCACCTTCTAG
TCACCTGCCATCACAGACCTTCACTCGCACCACAGAGTGCAAAACGCCCGCCCGCCTGCC
CGCCCGCGGGCGCCCCGCGCCGGTGCAACCTCCGCCGGCCCGAGCACTGGATTTCTTCTT
GATTTTTAAGGAGATTTTTTCGTGTCCCGGGTCAAATTAGCCCGATCAGGCCCAAATCCA
TTAGAATCACGCAAGGACCACACGTGGCCCTGCTACCGGCAAGTGTCCCCGCCCCGCCCC
GCCCCGCCGCGCCTTCAGAGGCTTCCAAACCCTGTGACGGCCGGCGTCCCGCGCGGGCCC
CAGCCCGAGGCCTCGGCTGCCCCGAGCTTCGCCTGCCCTGGCTGTGCGGCTGCAGGAGCA
AGGAGGGGGAGTCTCCCGGTCCCATAAAGGGCCCTGCAGCCCCTCCTGCGCCATCCCAAC
ACCGGGGCGGGGGGCTCCCCTGGCTGGGGCCAGACGCCCCCAGGGGCCCTCACAGTCCAG
GAGGGGGGCGGGCACCCGGGTTTTCGGGGGCGGGGGGCAGGGACTCGGGGACCTGAGAGC
CCGAGCGGCCCCCAAACAAACCCAGCCGAAGAAGGCGCCCCGCCACACCGCAACGGTCAA
TGCCGCTTTTCTGCGAAAGGGCAATTCCGCTAAGCGGCTTCGGCACCCTCGCACGCGGAG
TCACCACGCCCCGTCTCTGATTGGCTGGCGGCGCCAGCTCCCGGCCCGCCGTTGGCTGAA
CTCAACTCAACACCCGCCCCCTACCTCCTCTCCGCCGTTACCAGGCAGACCAGCTCCCGT
GACGCGTTCCGCCCCCGCCCGCTCAGATTGACGGGCAGCTCGGCCAACCCGCACTAGGTC
CCGCCCCTCCAGTTCTTTTGCGCGCGCCTGATTCCGCCCGGAGGGAGGCGGGACTTCTAA
CTCGCCGCGCAGCCGCCACCTCCCGCAGGAGCCAATGGGAGCACAGGCGGCAACGGGCTC
GGCCTCCAAGGGGGAAGGGCGGAGGGAGCGCGCGGCCAatgaaacggcgggagctgcggt
ctagggccgggacacggcggccgtcgcagccaatgggagcgcggggcggggtggatttga
agcgcgaggcggcagcagcagccgtgggtaggtgagcgcggaggtaccgggggcgc
NFYA >EVM0004047.1
atggaacagtacacagcaaacagcaacagttctacagaacaaattgttgtgcaagctgga
cagattcagcagcagcagcagggtggtgttactgctgtccagttgcagacagaggcccag
gtggcatccgcctcaggccagcaagtccagaccctccaggtccaaggtcagccgttaatg
gtacaagtaagcggaggtcagctgatcacatcaaccggccagccaatcatggtgcaagct
gtgcctggaggtcaaggccagacaatcatgcaagtcccggtttctggaacgcaaggattg
cagcagattcagttggtccagccaggtcagattcagattcaaggtgggcaggcggtgcag
gtccagggtcaacagggccagacccagcaaatcattattcagcagccacagactgcagtt
actgctggccagacgcagacccagcagcaaatagcagttcaagggcagcaggtggcacag
acagcagaaggccagaccatcgtctatcagcctgttaatgctgatggcaccattcttcaa
caagttacagtccctgttacaggcatgatcaccatccccgcagccagtttggctggagca
cagattgtccagacgggagccaacaccaacacaaccagcagtgggcaaggaactgtaact
gtgacactaccagttgctggaaatgtggtcaattcgggtggaatggttatgatggtacca
ggagctggatcagtgccagctatccagaggattcctttgcctggagcagaaatgcttgaa
gaggagcccctgtatgtaaatgccaagcagtaccaccggattctgaagagaagacaggca
cgagctaagctggaagctgaagggaaaatccccaaagaaagaaggaaatacttgcatgaa
tcccgacatcgtcatgctatggctaggaagcggggagaaggtggccgtttcttctcccca
aaggaaaaggatagtccccatatgtcggatccaactcaagcaaatgaagaagcaatgaca
cagatgatcagagtatcctaa
